# Supplementary material for: Window[1]resorcin[3]arenes: A Novel Macrocycle Able to Self-Assemble to a Catalytically Active Hexameric Cage
Source: JACS Au. 2024 May 3;4(5):1901–10. doi: 10.1021/jacsau.4c00097 (PMC11134363; doi:10.1021/jacsau.4c00097)
Supplement: Supplementary file 2 — au4c00097_si_002.cif [file au4c00097_si_002.cif]

data_ltr1161_150k
_audit_creation_date               2021-08-11
_audit_creation_method
;
Olex2 1.3
(compiled 2020.11.12 svn.r5f609507 for OlexSys, GUI svn.r6272)
;
_shelx_SHELXL_version_number       '2018/3'
loop_
  _audit_author_name
  _audit_author_email
  _audit_author_address
 'Li, T.R.' t.li@unibas.ch
;
University of Basel
Department of Chemistry
Basel
Switzerland
;
 'Prescimone, A.' alessandro.prescimone@unibas.ch
;
University of Basel
Department of Chemistry
Basel
Switzerland
;

_audit_contact_author_address
;
University of Basel
Department of Chemistry
Basel
Switzerland
;
_audit_contact_author_email        alessandro.prescimone@unibas.ch
_audit_contact_author_name         'Prescimone, A.'
_audit_contact_author_phone        ''
_publ_contact_author_id_orcid      ''
_publ_section_references
;
Dolomanov, O.V., Bourhis, L.J., Gildea, R.J, Howard, J.A.K. & Puschmann, H.
 (2009), J. Appl. Cryst. 42, 339-341.

Sheldrick, G.M. (2015). Acta Cryst. A71, 3-8.

Sheldrick, G.M. (2015). Acta Cryst. C71, 3-8.
;
_chemical_name_common              ?
_chemical_name_systematic          ?
_chemical_formula_moiety           'C99 H80 Fe6 O13, 1.5(C8 H16 O4)'
_chemical_formula_sum              'C111 H104 Fe6 O19'
_chemical_formula_weight           2077.04
_chemical_melting_point            ?
loop_
  _atom_type_symbol
  _atom_type_description
  _atom_type_scat_dispersion_real
  _atom_type_scat_dispersion_imag
  _atom_type_scat_source
 'C' 'C' 0.0181 0.0091 'International Tables Vol C Tables 4.2.6.8 and 6.1.1.4'
 'H' 'H' 0.0000 0.0000 'International Tables Vol C Tables 4.2.6.8 and 6.1.1.4'
 'Fe' 'Fe' -1.1336 3.1974
 'International Tables Vol C Tables 4.2.6.8 and 6.1.1.4'
 'O' 'O' 0.0492 0.0322 'International Tables Vol C Tables 4.2.6.8 and 6.1.1.4'

_shelx_space_group_comment
;
The symmetry employed for this shelxl refinement is uniquely defined
by the following loop, which should always be used as a source of
symmetry information in preference to the above space-group names.
They are only intended as comments.
;
_space_group_crystal_system        'monoclinic'
_space_group_IT_number             11
_space_group_name_H-M_alt          'P 1 21/m 1'
_space_group_name_Hall             '-P 2yb'
loop_
  _space_group_symop_operation_xyz
 'x, y, z'
 '-x, y+1/2, -z'
 '-x, -y, -z'
 'x, -y-1/2, z'

_cell_length_a                     12.0837(3)
_cell_length_b                     27.7650(6)
_cell_length_c                     15.2747(3)
_cell_angle_alpha                  90
_cell_angle_beta                   94.030(2)
_cell_angle_gamma                  90
_cell_volume                       5112.1(2)
_cell_formula_units_Z              2
_cell_measurement_reflns_used      59610
_cell_measurement_temperature      150
_cell_measurement_theta_max        70.41
_cell_measurement_theta_min        3.31
_shelx_estimated_absorpt_T_max     0.301
_shelx_estimated_absorpt_T_min     0.187
_exptl_absorpt_coefficient_mu      7.192
_exptl_absorpt_correction_T_max    0.0016
_exptl_absorpt_correction_T_min    0.0004
_exptl_absorpt_correction_type     multi-scan
_exptl_absorpt_process_details
;
STOE X-Red32, absorption correction by Gaussian integration, analogous to
P. Coppens in: F. R. Ahmed (Editor), "Crystallographic Computing", Munksgaard,
Copenhagen (1970), 255 - 270. Afterwards scaling of reflection intensities was
performed within STOE LANA. J. Koziskova, F. Hahn, J. Richter, J. Kozisek, Acta
Chimica Slovaca, vol. 9, no. 2, 2016, pp. 136 - 140.
Finally a spherical absorption correction was done within STOE LANA.
;
_exptl_absorpt_special_details     ?
_exptl_crystal_colour              red
_exptl_crystal_colour_primary      red
_exptl_crystal_density_diffrn      1.349
_exptl_crystal_density_meas        ?
_exptl_crystal_density_method      ?
_exptl_crystal_description         block
_exptl_crystal_F_000               2156
loop_
  _exptl_crystal_face_index_h
  _exptl_crystal_face_index_k
  _exptl_crystal_face_index_l
  _exptl_crystal_face_perp_dist
 -2 -1 30 0.0598
 4 -19 -30 0.0649
 1 6 0 0.1041
 0 -30 -1 0.1329
 15 10 -9 0.0938
 -30 -5 -9 0.1016

_exptl_crystal_size_max            0.35
_exptl_crystal_size_mid            0.283
_exptl_crystal_size_min            0.22
_exptl_transmission_factor_max     ?
_exptl_transmission_factor_min     ?
_diffrn_reflns_av_R_equivalents    0.0437
_diffrn_reflns_av_unetI/netI       0.0261
_diffrn_reflns_Laue_measured_fraction_full  0.995
_diffrn_reflns_Laue_measured_fraction_max  0.982
_diffrn_reflns_limit_h_max         14
_diffrn_reflns_limit_h_min         -9
_diffrn_reflns_limit_k_max         29
_diffrn_reflns_limit_k_min         -33
_diffrn_reflns_limit_l_max         18
_diffrn_reflns_limit_l_min         -18
_diffrn_reflns_number              48988
_diffrn_reflns_point_group_measured_fraction_full  0.995
_diffrn_reflns_point_group_measured_fraction_max  0.982
_diffrn_reflns_theta_full          67.686
_diffrn_reflns_theta_max           70.398
_diffrn_reflns_theta_min           3.309
_diffrn_ambient_temperature        150
_diffrn_detector                   'EIGER2 1M'
_diffrn_detector_area_resol_mean   13.33
_diffrn_detector_type              'DECTRIS EIGER2 1M'
_diffrn_measured_fraction_theta_full  0.995
_diffrn_measured_fraction_theta_max  0.982
_diffrn_measurement_device         'Eulerian 4-circle diffractometer'
_diffrn_measurement_device_type    'STOE STADIVARI Cu'
_diffrn_measurement_method         'rotation method, \w scans'
_diffrn_radiation_collimation      '1.2 0.6 mm diameter'
_diffrn_radiation_monochromator    'Graded multilayer mirror'
_diffrn_radiation_polarisn_norm    270
_diffrn_radiation_probe            x-ray
_diffrn_radiation_type             'Cu K\a'
_diffrn_radiation_wavelength       1.54186
_diffrn_source                     'Axo Cu'
_diffrn_source_current             1.00
_diffrn_source_power               0.050
_diffrn_source_voltage             50
_reflns_Friedel_coverage           0.000
_reflns_Friedel_fraction_full      .
_reflns_Friedel_fraction_max       .
_reflns_number_gt                  8663
_reflns_number_total               9795
_reflns_special_details
;
 Reflections were merged by SHELXL according to the crystal
 class for the calculation of statistics and refinement.
 
 _reflns_Friedel_fraction is defined as the number of unique
 Friedel pairs measured divided by the number that would be
 possible theoretically, ignoring centric projections and
 systematic absences.
;
_reflns_threshold_expression       'I > 2\s(I)'
_computing_cell_refinement
;
X-Area Recipe 1.36.0.0 (STOE, 2020)
;
_computing_data_collection
;
X-Area Pilatus3_SV 1.31.170.0 (STOE, 2020)
;
_computing_data_reduction
;
X-Area Integrate 1.78.3.0 (STOE, 2020)
X-Area LANA 1.83.8.0 (STOE, 2020)
;
_computing_molecular_graphics      'Olex2 1.3 (Dolomanov et al., 2009)'
_computing_publication_material
;
STOE & Cie GmbH, X-Area, software package for collecting single-crystal or
multi-domain crystal data on STOE area-detector diffractometers, for image 
processing, for the correction and scaling of reflection intensities and 
for outlier rejection, version 1.90, Darmstadt 2020
;
_computing_structure_refinement    'SHELXL 2018/3 (Sheldrick, 2015)'
_computing_structure_solution      'SHELXT 2018/2 (Sheldrick, 2018)'
_refine_diff_density_max           1.096
_refine_diff_density_min           -0.402
_refine_diff_density_rms           0.094
_refine_ls_extinction_coef         0.00093(11)
_refine_ls_extinction_expression  
 'Fc^*^=kFc[1+0.001xFc^2^\l^3^/sin(2\q)]^-1/4^'
_refine_ls_extinction_method       'SHELXL-2018/3 (Sheldrick 2018)'
_refine_ls_goodness_of_fit_ref     1.068
_refine_ls_hydrogen_treatment      constr
_refine_ls_matrix_type             full
_refine_ls_number_parameters       625
_refine_ls_number_reflns           9795
_refine_ls_number_restraints       27
_refine_ls_R_factor_all            0.0785
_refine_ls_R_factor_gt             0.0715
_refine_ls_restrained_S_all        1.079
_refine_ls_shift/su_max            0.001
_refine_ls_shift/su_mean           0.000
_refine_ls_structure_factor_coef   Fsqd
_refine_ls_weighting_details      
 'w=1/[\s^2^(Fo^2^)+(0.1036P)^2^+8.5985P] where P=(Fo^2^+2Fc^2^)/3'
_refine_ls_weighting_scheme        calc
_refine_ls_wR_factor_gt            0.1986
_refine_ls_wR_factor_ref           0.2061
_refine_special_details
;
some Cp rings are 50/50 disordered and had to be restained
with AFIX56 and refined isotropically.
Some solvent molecules are disordered over syymmetry elements
and had to be refined isotropically.
;
_olex2_refinement_description
;
1. Fixed Uiso
 At 1.2 times of:
  All C(H) groups, All C(H,H) groups
 At 1.5 times of:
  All C(H,H,H) groups
2. Restrained distances
 C67-C66 \\sim C77_$1-C76_$2 \\sim C73-C72 \\sim C71-C70
 with sigma of 0.02
 C75-C74 \\sim C65-C64 \\sim C69-C68 \\sim C42-C41
 with sigma of 0.02
 O14-C74 \\sim O9-C64 \\sim O11-C42
 with sigma of 0.02
 O15-C76 \\sim O8-C66_$1 \\sim O12-C70 \\sim O10-C72
 with sigma of 0.02
 O15-C74 \\sim O12-C68 \\sim O10-C42 \\sim O8-C64_$1
 with sigma of 0.02
3. Uiso/Uaniso restraints and constraints
Uanis(C75) = Uanis(C74) = Uanis(O14) = Uanis(O15) = Uanis(C76) = Uanis(C77)
4. Others
 Fixed Sof: H41A(0.5) H41B(0.5) H41C(0.5) H72A(0.5) H72B(0.5) C6(0.5) H6(0.5)
 C7(0.5) H7(0.5) C8(0.5) H8(0.5) C9(0.5) H9(0.5) C10(0.5) H10(0.5) C65(0.5)
 H65A(0.5) H65B(0.5) H65C(0.5) H73A(0.5) H73B(0.5) H73C(0.5) C54(0.5) H54(0.5)
 C55(0.5) H55(0.5) C56(0.5) H56(0.5) C57(0.5) H57(0.5) C58(0.5) H58(0.5)
 O9(0.5) C64(0.5) C60(0.5) H60(0.5) C61(0.5) H61(0.5) C62(0.5) H62(0.5)
 C63(0.5) H63(0.5) C59(0.5) H59(0.5) C1(0.5) H1(0.5) C2(0.5) H2(0.5) C3(0.5)
 H3(0.5) C4(0.5) H4(0.5) C5(0.5) H5(0.5) C66(0.5) H66A(0.5) H66B(0.5) C67(0.5)
 H67A(0.5) H67B(0.5) H67C(0.5) O12(0.25) C69(0.25) H69A(0.25) H69B(0.25)
 H69C(0.25) C68(0.25) C70(0.25) H70A(0.25) H70B(0.25) C71(0.25) H71A(0.25)
 H71B(0.25) H71C(0.25) O14(0.25) O15(0.25) C74(0.25) C75(0.25) H75A(0.25)
 H75B(0.25) H75C(0.25) C77(0.25) H77A(0.25) H77B(0.25) H77C(0.25) C76(0.25)
 H76A(0.25) H76B(0.25) O13(0.25)
5.a Riding coordinates:
 C65(H65A,H65B,H65C), C66(H66A,H66B), C67(H67A,H67B,H67C), C69(H69A,H69B,H69C),
  C70(H70A,H70B), C75(H75A,H75B,H75C), C77(H77A,H77B,H77C), C76(H76A,H76B)
5.b Ternary CH refined with riding coordinates:
 C23(H23), C29(H29), C60(H60), C59(H59), C4(H4), C5(H5)
5.c Secondary CH2 refined with riding coordinates:
 C28(H28A,H28B), C32(H32A,H32B), C33(H33A,H33B), C72(H72A,H72B)
5.d Aromatic/amide H refined with riding coordinates:
 C22(H22), C25(H25), C19(H19), C27(H27), C37(H37), C50(H50), C40(H40),
 C53(H53), C43(H43), C51(H51), C44(H44), C12(H12), C47(H47), C14(H14), C45(H45),
  C13(H13), C46(H46), C6(H6), C7(H7), C8(H8), C9(H9), C10(H10), C54(H54),
 C55(H55), C56(H56), C57(H57), C58(H58), C61(H61), C62(H62), C63(H63), C1(H1),
 C2(H2), C3(H3)
5.e Fitted pentagon refined as free rotating group:
 C6(C7,C8,C9,C10), C54(C55,C56,C57,C58), C60(C61,C62,C63,C59), C1(C2,C3,C4,C5)
5.f Idealised Me refined as rotating group:
 C41(H41A,H41B,H41C), C30(H30A,H30B,H30C), C31(H31A,H31B,H31C), C73(H73A,H73B,
 H73C), C71(H71A,H71B,H71C)
;
_atom_sites_solution_hydrogens     mixed
_atom_sites_solution_primary       dual
_atom_sites_solution_secondary     ?
loop_
  _atom_site_label
  _atom_site_type_symbol
  _atom_site_fract_x
  _atom_site_fract_y
  _atom_site_fract_z
  _atom_site_U_iso_or_equiv
  _atom_site_adp_type
  _atom_site_occupancy
  _atom_site_site_symmetry_order
  _atom_site_calc_flag
  _atom_site_refinement_flags_posn
  _atom_site_refinement_flags_adp
  _atom_site_refinement_flags_occupancy
  _atom_site_disorder_assembly
  _atom_site_disorder_group
 Fe2 Fe 0.23528(5) 0.57995(2) 1.02402(4) 0.0482(2) Uani 1 1 d . . . . .
 Fe3 Fe 0.68609(6) 0.60946(3) 1.23944(4) 0.0578(2) Uani 1 1 d . . . . .
 Fe1 Fe 0.10389(6) 0.57877(3) 0.42131(4) 0.0589(2) Uani 1 1 d . . . . .
 O3 O 0.4437(2) 0.63618(9) 0.89474(16) 0.0416(6) Uani 1 1 d . . . . .
 O5 O 0.6815(2) 0.66340(11) 1.02434(18) 0.0500(7) Uani 1 1 d . . . . .
 O1 O 0.2686(3) 0.63602(11) 0.60453(18) 0.0523(7) Uani 1 1 d . . . . .
 O4 O 0.4791(3) 0.55649(11) 0.8887(2) 0.0593(8) Uani 1 1 d . . . . .
 O2 O 0.2303(3) 0.56161(12) 0.6546(2) 0.0618(8) Uani 1 1 d . . . . .
 O7 O 0.5625(4) 0.750000 0.5518(3) 0.0645(12) Uani 1 2 d S T P . .
 O10 O 0.1646(4) 0.750000 0.9179(3) 0.0649(12) Uani 1 2 d DS T P . .
 O6 O 0.8578(3) 0.67832(13) 1.0781(3) 0.0680(9) Uani 1 1 d . . . . .
 C22 C 0.3579(3) 0.63497(14) 0.7506(2) 0.0430(8) Uani 1 1 d . . . . .
 H22 H 0.289622 0.627316 0.774637 0.052 Uiso 1 1 calc R U . . .
 C25 C 0.6455(4) 0.750000 0.8438(4) 0.0422(12) Uani 1 2 d S T P . .
 H25 H 0.629971 0.750001 0.781913 0.051 Uiso 1 2 calc R U P . .
 C21 C 0.4542(3) 0.64083(13) 0.8045(2) 0.0394(8) Uani 1 1 d . . . . .
 C35 C 0.4448(3) 0.59006(15) 0.9273(3) 0.0432(8) Uani 1 1 d . . . . .
 C20 C 0.5549(3) 0.65313(14) 0.7734(2) 0.0420(8) Uani 1 1 d . . . . .
 C24 C 0.6564(3) 0.70580(14) 0.8874(3) 0.0416(8) Uani 1 1 d . . . . .
 C19 C 0.5552(4) 0.66007(16) 0.6827(3) 0.0488(9) Uani 1 1 d . . . . .
 H19 H 0.622438 0.669758 0.659283 0.059 Uiso 1 1 calc R U . . .
 C36 C 0.3996(3) 0.58952(15) 1.0138(3) 0.0456(9) Uani 1 1 d . . . . .
 C23 C 0.6558(3) 0.65838(15) 0.8373(3) 0.0430(8) Uani 1 1 d . . . . .
 H23 H 0.650671 0.632249 0.881936 0.052 Uiso 1 1 calc R U . . .
 C26 C 0.6758(3) 0.70743(15) 0.9787(3) 0.0456(9) Uani 1 1 d . . . . .
 C17 C 0.3637(4) 0.64054(15) 0.6611(3) 0.0468(9) Uani 1 1 d . . . . .
 C18 C 0.4625(4) 0.65356(16) 0.6254(3) 0.0497(10) Uani 1 1 d . . . . .
 C27 C 0.6836(5) 0.750000 1.0239(4) 0.0490(13) Uani 1 2 d S T P . .
 H27 H 0.694286 0.750000 1.086093 0.059 Uiso 1 2 calc R U P . .
 C37 C 0.3549(4) 0.62993(17) 1.0567(3) 0.0509(10) Uani 1 1 d . . . . .
 H37 H 0.356346 0.662381 1.037140 0.061 Uiso 1 1 calc R U . . .
 C11 C 0.1060(4) 0.59900(18) 0.5487(3) 0.0528(10) Uani 1 1 d . . . . .
 C16 C 0.2056(4) 0.59544(17) 0.6082(3) 0.0488(9) Uani 1 1 d . . . . .
 C48 C 0.7764(4) 0.65297(17) 1.0758(3) 0.0518(10) Uani 1 1 d . . . . .
 C34 C 0.4707(6) 0.750000 0.5144(4) 0.0579(16) Uani 1 2 d S T P . .
 C49 C 0.7629(4) 0.60899(16) 1.1257(3) 0.0497(10) Uani 1 1 d . . . . .
 C50 C 0.6713(4) 0.57645(17) 1.1200(3) 0.0550(10) Uani 1 1 d . . . . .
 H50 H 0.609134 0.578199 1.078506 0.066 Uiso 1 1 calc R U . . .
 C28 C 0.7688(4) 0.65244(17) 0.7986(3) 0.0543(10) Uani 1 1 d . . . . .
 H28A H 0.772601 0.675566 0.749595 0.065 Uiso 1 1 calc R U . . .
 H28B H 0.827285 0.661590 0.844262 0.065 Uiso 1 1 calc R U . . .
 C40 C 0.3812(4) 0.54743(18) 1.0641(3) 0.0561(11) Uani 1 1 d . . . . .
 H40 H 0.402231 0.515459 1.050543 0.067 Uiso 1 1 calc R U . . .
 O11 O 0.2737(6) 0.750000 1.0406(4) 0.107(2) Uani 1 2 d DS T P . .
 C53 C 0.8373(4) 0.59305(19) 1.1970(3) 0.0587(11) Uani 1 1 d . . . . .
 H53 H 0.905425 0.608029 1.216336 0.070 Uiso 1 1 calc R U . . .
 C43 C 0.1616(4) 0.56468(19) 0.9018(3) 0.0587(11) Uani 1 1 d . . . . .
 H43 H 0.197966 0.559735 0.849421 0.070 Uiso 1 1 calc R U . . .
 C15 C 0.0288(4) 0.5600(2) 0.5326(3) 0.0624(12) Uani 1 1 d . . . . .
 C51 C 0.6884(4) 0.54126(19) 1.1862(3) 0.0611(11) Uani 1 1 d . . . . .
 H51 H 0.639607 0.515475 1.197323 0.073 Uiso 1 1 calc R U . . .
 C32 C 0.4679(4) 0.65873(19) 0.5267(3) 0.0606(12) Uani 1 1 d . . . . .
 H32A H 0.432576 0.630242 0.497496 0.073 Uiso 1 1 calc R U . . .
 H32B H 0.546700 0.659190 0.512747 0.073 Uiso 1 1 calc R U . . .
 C38 C 0.3076(5) 0.6134(2) 1.1340(3) 0.0643(13) Uani 1 1 d . . . . .
 C44 C 0.1355(4) 0.52855(19) 0.9631(4) 0.0646(13) Uani 1 1 d . . . . .
 H44 H 0.151574 0.495170 0.958861 0.078 Uiso 1 1 calc R U . . .
 C52 C 0.7924(5) 0.5513(2) 1.2339(3) 0.0654(13) Uani 1 1 d . . . . .
 C12 C 0.0724(4) 0.6381(2) 0.4923(3) 0.0658(13) Uani 1 1 d . . . . .
 H12 H 0.108992 0.668215 0.488554 0.079 Uiso 1 1 calc R U . . .
 C33 C 0.4113(5) 0.7040(2) 0.4896(3) 0.0662(13) Uani 1 1 d . . . . .
 H33A H 0.404053 0.701461 0.424775 0.079 Uiso 1 1 calc R U . . .
 H33B H 0.335481 0.705540 0.510167 0.079 Uiso 1 1 calc R U . . .
 C42 C 0.2635(6) 0.750000 0.9616(5) 0.0631(17) Uani 1 2 d DS T P . .
 C47 C 0.1235(4) 0.6096(2) 0.9331(4) 0.0645(12) Uani 1 1 d . . . . .
 H47 H 0.130276 0.639978 0.905413 0.077 Uiso 1 1 calc R U . . .
 C29 C 0.7958(4) 0.60297(19) 0.7652(3) 0.0600(12) Uani 1 1 d . . . . .
 H29 H 0.737456 0.593294 0.718845 0.072 Uiso 1 1 calc R U . . .
 C39 C 0.3251(5) 0.5625(2) 1.1387(3) 0.0660(13) Uani 1 1 d . . . . .
 C41 C 0.3543(6) 0.750000 0.9042(6) 0.0695(19) Uani 1 2 d DS T P . .
 H41A H 0.421096 0.737023 0.935944 0.104 Uiso 0.5 1 calc R U P A -1
 H41B H 0.368595 0.783026 0.885403 0.104 Uiso 0.5 1 calc R U P A -1
 H41C H 0.334613 0.729951 0.852689 0.104 Uiso 0.5 1 calc R U P A -1
 C14 C -0.0521(4) 0.5767(2) 0.4661(3) 0.0700(15) Uani 1 1 d . . . . .
 H14 H -0.113783 0.558668 0.442005 0.084 Uiso 1 1 calc R U . . .
 C45 C 0.0808(4) 0.5514(2) 1.0323(4) 0.0738(15) Uani 1 1 d . . . . .
 H45 H 0.054207 0.535806 1.082064 0.089 Uiso 1 1 calc R U . . .
 C72 C 0.0687(6) 0.750000 0.9712(5) 0.073(2) Uani 1 2 d DS T P . .
 H72A H 0.069460 0.721034 1.009022 0.088 Uiso 0.5 1 calc R U P . .
 H72B H 0.069460 0.778966 1.009022 0.088 Uiso 0.5 1 calc R U P . .
 C13 C -0.0253(4) 0.6236(3) 0.4428(4) 0.0754(16) Uani 1 1 d . . . . .
 H13 H -0.066215 0.642861 0.400463 0.090 Uiso 1 1 calc R U . . .
 C46 C 0.0733(4) 0.6009(2) 1.0133(4) 0.0738(15) Uani 1 1 d . . . . .
 H46 H 0.040439 0.624559 1.048167 0.089 Uiso 1 1 calc R U . . .
 C6 C 0.2378(5) 0.5879(2) 0.3517(5) 0.052(2) Uiso 0.5 1 d G . P B 1
 H6 H 0.278162 0.617299 0.352093 0.062 Uiso 0.5 1 calc R U P B 1
 C7 C 0.1429(5) 0.5765(3) 0.2954(4) 0.056(2) Uiso 0.5 1 d G . P B 1
 H7 H 0.108724 0.596843 0.251454 0.067 Uiso 0.5 1 calc R U P B 1
 C8 C 0.1082(5) 0.5292(3) 0.3163(4) 0.052(2) Uiso 0.5 1 d G . P B 1
 H8 H 0.046725 0.512465 0.288804 0.062 Uiso 0.5 1 calc R U P B 1
 C9 C 0.1816(6) 0.5115(2) 0.3856(5) 0.055(2) Uiso 0.5 1 d G . P B 1
 H9 H 0.177846 0.480773 0.412528 0.066 Uiso 0.5 1 calc R U P B 1
 C10 C 0.2617(5) 0.5478(3) 0.4075(4) 0.053(2) Uiso 0.5 1 d G . P B 1
 H10 H 0.320882 0.545564 0.451643 0.063 Uiso 0.5 1 calc R U P B 1
 C30 C 0.9084(5) 0.6052(2) 0.7246(4) 0.0804(16) Uani 1 1 d . . . . .
 H30A H 0.902177 0.625611 0.672155 0.121 Uiso 1 1 calc R U . . .
 H30B H 0.930746 0.572627 0.708287 0.121 Uiso 1 1 calc R U . . .
 H30C H 0.964212 0.618671 0.767371 0.121 Uiso 1 1 calc R U . . .
 C31 C 0.8004(6) 0.5659(2) 0.8381(5) 0.0885(19) Uani 1 1 d . . . . .
 H31A H 0.856752 0.575436 0.884130 0.133 Uiso 1 1 calc R U . . .
 H31B H 0.819699 0.534440 0.814478 0.133 Uiso 1 1 calc R U . . .
 H31C H 0.727897 0.563960 0.862754 0.133 Uiso 1 1 calc R U . . .
 C65 C 0.4680(15) 0.4748(8) 0.3442(11) 0.060(4) Uani 0.5 1 d D . P . .
 H65A H 0.408537 0.484406 0.300707 0.090 Uiso 0.5 1 d R U P . .
 H65B H 0.496067 0.443036 0.328977 0.090 Uiso 0.5 1 d R U P . .
 H65C H 0.528347 0.498406 0.344637 0.090 Uiso 0.5 1 d R U P . .
 C73 C -0.0284(7) 0.750000 0.9102(8) 0.107(3) Uani 1 2 d DS T P . .
 H73A H -0.039071 0.717777 0.884820 0.161 Uiso 0.5 1 calc R U P C -1
 H73B H -0.018186 0.773309 0.863266 0.161 Uiso 0.5 1 calc R U P C -1
 H73C H -0.093683 0.758914 0.941182 0.161 Uiso 0.5 1 calc R U P C -1
 C54 C 0.6467(7) 0.6832(2) 1.2590(5) 0.060(2) Uiso 0.5 1 d G . P D 1
 H54 H 0.665895 0.710140 1.224784 0.072 Uiso 0.5 1 calc R U P D 1
 C55 C 0.5508(6) 0.6540(3) 1.2437(5) 0.067(4) Uiso 0.5 1 d G . P D 1
 H55 H 0.494663 0.657922 1.197547 0.080 Uiso 0.5 1 calc R U P D 1
 C56 C 0.5536(6) 0.6178(3) 1.3096(6) 0.072(3) Uiso 0.5 1 d G . P D 1
 H56 H 0.499708 0.593346 1.315248 0.086 Uiso 0.5 1 calc R U P D 1
 C57 C 0.6512(7) 0.6247(3) 1.3656(4) 0.050(2) Uiso 0.5 1 d G . P D 1
 H57 H 0.674058 0.605653 1.415227 0.060 Uiso 0.5 1 calc R U P D 1
 C58 C 0.7087(5) 0.6651(3) 1.3343(5) 0.0477(18) Uiso 0.5 1 d G . P D 1
 H58 H 0.776767 0.677836 1.359318 0.057 Uiso 0.5 1 calc R U P D 1
 O9 O 0.3607(6) 0.4446(3) 0.4478(5) 0.0736(19) Uani 0.5 1 d D . P . .
 C64 C 0.4354(8) 0.4719(3) 0.4327(7) 0.064(2) Uani 0.5 1 d D . P . .
 C60 C 0.5704(9) 0.6606(4) 1.2440(6) 0.077(5) Uiso 0.5 1 d G . P D 2
 H60 H 0.535173 0.678527 1.192527 0.093 Uiso 0.5 1 calc R U P D 2
 C61 C 0.5276(6) 0.6186(3) 1.2825(6) 0.071(3) Uiso 0.5 1 d G . P D 2
 H61 H 0.461568 0.602081 1.262914 0.086 Uiso 0.5 1 calc R U P D 2
 C62 C 0.6010(8) 0.6055(3) 1.3553(5) 0.065(2) Uiso 0.5 1 d G . P D 2
 H62 H 0.592552 0.578772 1.393089 0.078 Uiso 0.5 1 calc R U P D 2
 C63 C 0.6890(6) 0.6395(4) 1.3619(6) 0.064(3) Uiso 0.5 1 d G . P D 2
 H63 H 0.749917 0.639417 1.404752 0.076 Uiso 0.5 1 calc R U P D 2
 C59 C 0.6702(8) 0.6735(3) 1.2930(7) 0.100(4) Uiso 0.5 1 d G . P D 2
 H59 H 0.716785 0.702439 1.282821 0.120 Uiso 0.5 1 calc R U P D 2
 C1 C 0.2259(5) 0.6073(2) 0.3454(4) 0.051(2) Uiso 0.5 1 d G . P B 2
 H1 H 0.262825 0.637501 0.350556 0.061 Uiso 0.5 1 calc R U P B 2
 C2 C 0.1292(5) 0.5971(2) 0.2903(4) 0.051(2) Uiso 0.5 1 d G . P B 2
 H2 H 0.090058 0.619180 0.252152 0.061 Uiso 0.5 1 calc R U P B 2
 C3 C 0.1013(4) 0.5479(2) 0.3024(4) 0.0442(18) Uiso 0.5 1 d G . P B 2
 H3 H 0.040189 0.531425 0.273636 0.053 Uiso 0.5 1 calc R U P B 2
 C4 C 0.1807(5) 0.5278(2) 0.3649(4) 0.0495(19) Uiso 0.5 1 d G . P B 2
 H4 H 0.184675 0.493367 0.383842 0.059 Uiso 0.5 1 calc R U P B 2
 C5 C 0.2578(4) 0.5645(3) 0.3915(4) 0.0473(19) Uiso 0.5 1 d G . P B 2
 H5 H 0.323741 0.560736 0.434256 0.057 Uiso 0.5 1 calc R U P B 2
 C66 C 0.4462(10) 0.4994(5) 0.5784(6) 0.079(3) Uani 0.5 1 d D . P . .
 H66A H 0.371664 0.512337 0.569499 0.095 Uiso 0.5 1 d R U P . .
 H66B H 0.443164 0.467357 0.603189 0.095 Uiso 0.5 1 d R U P . .
 C67 C 0.5070(17) 0.5308(9) 0.6367(15) 0.081(7) Uani 0.5 1 d D . P . .
 H67A H 0.555025 0.509479 0.673615 0.122 Uiso 0.5 1 d R U P . .
 H67B H 0.461155 0.550119 0.673915 0.122 Uiso 0.5 1 d R U P . .
 H67C H 0.552755 0.552239 0.603265 0.122 Uiso 0.5 1 d R U P . .
 O8 O 0.500000 0.500000 0.500000 0.0767(15) Uani 1 2 d DS . P . .
 O12 O 0.1504(9) 0.7698(4) 1.2277(8) 0.057(3) Uiso 0.25 1 d D . P E -1
 C69 C 0.2144(13) 0.6945(5) 1.2658(10) 0.043(3) Uiso 0.25 1 d D . P E -1
 H69A H 0.179958 0.680108 1.211951 0.064 Uiso 0.25 1 d R U P E -1
 H69B H 0.164028 0.691388 1.313031 0.064 Uiso 0.25 1 d R U P E -1
 H69C H 0.284128 0.677768 1.282571 0.064 Uiso 0.25 1 d R U P E -1
 C68 C 0.2371(12) 0.7414(6) 1.2495(11) 0.062(5) Uiso 0.25 1 d D . P E -1
 C70 C 0.0337(12) 0.7579(10) 1.2127(11) 0.069(6) Uiso 0.25 1 d D . P E -1
 H70A H -0.008719 0.779160 1.172712 0.083 Uiso 0.25 1 d R U P E -1
 H70B H 0.033991 0.725670 1.188162 0.083 Uiso 0.25 1 d R U P E -1
 C71 C -0.0144(17) 0.752(5) 1.2935(13) 0.095(8) Uiso 0.25 1 d D . P E -1
 H71A H -0.083159 0.733502 1.284364 0.143 Uiso 0.25 1 calc R U P E -1
 H71B H -0.031077 0.783850 1.317462 0.143 Uiso 0.25 1 calc R U P E -1
 H71C H 0.037449 0.735045 1.334777 0.143 Uiso 0.25 1 calc R U P E -1
 O14 O 0.1270(12) 0.750000 0.5397(7) 0.091(2) Uani 0.5 2 d DS T P . .
 O15 O -0.0093(12) 0.750000 0.6317(7) 0.091(2) Uani 0.5 2 d DS T P F .
 C74 C 0.0985(14) 0.750000 0.6120(9) 0.091(2) Uani 0.5 2 d DS T P . .
 C75 C 0.1659(18) 0.750000 0.6921(10) 0.091(2) Uani 0.5 2 d DS T P . .
 H75A H 0.212803 0.721180 0.694070 0.136 Uiso 0.25 1 d R U P . .
 H75B H 0.212803 0.778820 0.694070 0.136 Uiso 0.25 1 d R U P . .
 H75C H 0.120123 0.750000 0.742610 0.136 Uiso 0.5 2 d R U P . .
 C77 C -0.174(2) 0.7301(9) 0.5646(15) 0.091(2) Uani 0.25 1 d . . P F -1
 H77A H -0.211625 0.721542 0.507601 0.136 Uiso 0.25 1 d R U P F -1
 H77B H -0.164605 0.701101 0.600871 0.136 Uiso 0.25 1 d R U P F -1
 H77C H -0.219625 0.750001 0.594111 0.136 Uiso 0.25 1 d R U P F -1
 C76 C -0.0721(17) 0.750000 0.5513(10) 0.091(2) Uani 0.5 2 d DS T P . .
 H76A H -0.034376 0.730630 0.507843 0.109 Uiso 0.25 1 d R U P F -1
 H76B H -0.082576 0.783330 0.529193 0.109 Uiso 0.25 1 d R U P F -1
 O13 O 0.3427(10) 0.750000 1.2387(8) 0.080(3) Uiso 0.5 2 d S . P . .

loop_
  _atom_site_aniso_label
  _atom_site_aniso_U_11
  _atom_site_aniso_U_22
  _atom_site_aniso_U_33
  _atom_site_aniso_U_23
  _atom_site_aniso_U_13
  _atom_site_aniso_U_12
 Fe2 0.0504(4) 0.0489(4) 0.0465(4) -0.0051(3) 0.0110(3) -0.0085(3)
 Fe3 0.0601(4) 0.0741(5) 0.0385(4) -0.0021(3) -0.0013(3) 0.0184(3)
 Fe1 0.0443(4) 0.0933(6) 0.0389(4) -0.0156(3) 0.0012(3) -0.0075(3)
 O3 0.0501(15) 0.0430(14) 0.0318(13) 0.0018(10) 0.0032(11) -0.0026(11)
 O5 0.0523(16) 0.0566(17) 0.0394(14) 0.0068(12) -0.0084(12) -0.0014(13)
 O1 0.0594(17) 0.0560(17) 0.0399(14) 0.0019(13) -0.0077(12) -0.0099(14)
 O4 0.0680(19) 0.0474(17) 0.065(2) 0.0052(15) 0.0208(16) 0.0101(14)
 O2 0.073(2) 0.0602(19) 0.0500(17) 0.0019(15) -0.0109(15) -0.0153(16)
 O7 0.059(3) 0.071(3) 0.064(3) 0.000 0.003(2) 0.000
 O10 0.057(3) 0.079(3) 0.059(3) 0.000 0.007(2) 0.000
 O6 0.0484(17) 0.070(2) 0.084(2) 0.0090(18) -0.0074(16) -0.0023(16)
 C22 0.046(2) 0.046(2) 0.0368(19) -0.0002(16) 0.0031(15) -0.0056(16)
 C25 0.039(3) 0.052(3) 0.034(3) 0.000 -0.002(2) 0.000
 C21 0.050(2) 0.0397(19) 0.0287(17) -0.0011(14) 0.0038(15) -0.0018(15)
 C35 0.0421(19) 0.046(2) 0.041(2) 0.0063(17) 0.0018(16) -0.0018(16)
 C20 0.047(2) 0.044(2) 0.0351(18) -0.0009(15) 0.0039(15) 0.0001(16)
 C24 0.0361(18) 0.049(2) 0.0392(19) 0.0013(16) 0.0006(14) -0.0010(15)
 C19 0.054(2) 0.057(2) 0.036(2) -0.0041(17) 0.0087(17) -0.0055(19)
 C36 0.048(2) 0.050(2) 0.039(2) 0.0088(17) 0.0013(16) -0.0058(17)
 C23 0.043(2) 0.049(2) 0.0374(19) 0.0004(16) 0.0033(15) -0.0001(16)
 C26 0.044(2) 0.053(2) 0.039(2) 0.0074(17) -0.0018(16) -0.0009(17)
 C17 0.054(2) 0.050(2) 0.0360(19) -0.0028(16) -0.0043(16) -0.0076(18)
 C18 0.061(3) 0.054(2) 0.034(2) -0.0019(17) 0.0064(17) -0.0030(19)
 C27 0.053(3) 0.058(4) 0.035(3) 0.000 -0.002(2) 0.000
 C37 0.063(3) 0.053(2) 0.037(2) -0.0034(18) 0.0091(18) -0.014(2)
 C11 0.049(2) 0.069(3) 0.040(2) -0.012(2) 0.0039(17) -0.004(2)
 C16 0.053(2) 0.058(2) 0.036(2) -0.0045(18) 0.0035(17) -0.0071(19)
 C48 0.054(2) 0.061(3) 0.040(2) -0.0015(19) -0.0017(18) 0.009(2)
 C34 0.069(4) 0.076(4) 0.030(3) 0.000 0.012(3) 0.000
 C49 0.056(2) 0.055(2) 0.038(2) 0.0003(17) -0.0020(17) 0.0076(19)
 C50 0.062(3) 0.059(3) 0.044(2) -0.0014(19) 0.0028(19) 0.003(2)
 C28 0.047(2) 0.059(3) 0.058(3) 0.000(2) 0.0074(19) 0.0002(19)
 C40 0.059(3) 0.059(3) 0.050(2) 0.015(2) 0.0022(19) -0.006(2)
 O11 0.116(5) 0.139(6) 0.062(4) 0.000 -0.014(3) 0.000
 C53 0.057(3) 0.071(3) 0.047(2) -0.001(2) -0.0057(19) 0.016(2)
 C43 0.052(2) 0.070(3) 0.054(3) -0.013(2) 0.000(2) -0.009(2)
 C15 0.049(2) 0.093(4) 0.046(2) -0.020(2) 0.0055(19) -0.009(2)
 C51 0.072(3) 0.063(3) 0.048(2) 0.005(2) 0.004(2) 0.006(2)
 C32 0.078(3) 0.074(3) 0.0289(19) -0.006(2) 0.0044(19) -0.010(2)
 C38 0.080(3) 0.076(3) 0.039(2) -0.008(2) 0.015(2) -0.029(3)
 C44 0.058(3) 0.061(3) 0.075(3) -0.015(2) 0.008(2) -0.018(2)
 C52 0.079(3) 0.074(3) 0.044(2) 0.006(2) 0.010(2) 0.024(3)
 C12 0.064(3) 0.075(3) 0.057(3) -0.008(2) -0.008(2) 0.003(2)
 C33 0.082(3) 0.086(4) 0.030(2) 0.005(2) -0.002(2) -0.012(3)
 C42 0.070(4) 0.050(4) 0.068(5) 0.000 -0.005(3) 0.000
 C47 0.052(3) 0.068(3) 0.073(3) -0.004(2) -0.001(2) 0.002(2)
 C29 0.055(2) 0.070(3) 0.055(3) -0.015(2) 0.005(2) -0.001(2)
 C39 0.080(3) 0.073(3) 0.045(2) 0.011(2) 0.006(2) -0.022(3)
 C41 0.060(4) 0.059(4) 0.090(6) 0.000 0.011(4) 0.000
 C14 0.044(2) 0.110(5) 0.056(3) -0.025(3) 0.005(2) -0.007(3)
 C45 0.058(3) 0.087(4) 0.078(4) -0.012(3) 0.018(3) -0.025(3)
 C72 0.069(5) 0.074(5) 0.079(5) 0.000 0.025(4) 0.000
 C13 0.055(3) 0.109(5) 0.060(3) -0.011(3) -0.013(2) 0.009(3)
 C46 0.051(3) 0.082(4) 0.090(4) -0.018(3) 0.016(3) 0.002(2)
 C30 0.068(3) 0.096(4) 0.079(4) -0.010(3) 0.021(3) 0.015(3)
 C31 0.103(5) 0.066(3) 0.102(5) 0.012(3) 0.043(4) 0.021(3)
 C65 0.050(8) 0.050(7) 0.076(9) -0.001(6) -0.018(7) 0.009(7)
 C73 0.051(5) 0.129(9) 0.143(10) 0.000 0.013(5) 0.000
 O9 0.072(4) 0.083(5) 0.065(4) 0.008(4) -0.001(3) -0.017(4)
 C64 0.055(5) 0.053(5) 0.082(7) 0.008(5) 0.003(5) 0.005(4)
 C66 0.090(8) 0.085(8) 0.060(6) 0.006(6) -0.006(6) -0.005(6)
 C67 0.070(11) 0.069(10) 0.100(14) -0.030(10) -0.031(9) 0.030(8)
 O8 0.090(4) 0.054(3) 0.089(4) 0.002(3) 0.028(3) 0.000(3)
 O14 0.134(6) 0.082(4) 0.054(3) 0.000 -0.017(4) 0.000
 O15 0.134(6) 0.082(4) 0.054(3) 0.000 -0.017(4) 0.000
 C74 0.134(6) 0.082(4) 0.054(3) 0.000 -0.017(4) 0.000
 C75 0.134(6) 0.082(4) 0.054(3) 0.000 -0.017(4) 0.000
 C77 0.134(6) 0.082(4) 0.054(3) 0.000 -0.017(4) 0.000
 C76 0.134(6) 0.082(4) 0.054(3) 0.000 -0.017(4) 0.000

_geom_special_details
;
 All esds (except the esd in the dihedral angle between two l.s. planes)
 are estimated using the full covariance matrix.  The cell esds are taken
 into account individually in the estimation of esds in distances, angles
 and torsion angles; correlations between esds in cell parameters are only
 used when they are defined by crystal symmetry.  An approximate (isotropic)
 treatment of cell esds is used for estimating esds involving l.s. planes.
;
loop_
  _geom_bond_atom_site_label_1
  _geom_bond_atom_site_label_2
  _geom_bond_distance
  _geom_bond_site_symmetry_2
  _geom_bond_publ_flag
 Fe2 C36 2.021(4) . ?
 Fe2 C37 2.040(4) . ?
 Fe2 C40 2.037(5) . ?
 Fe2 C43 2.055(5) . ?
 Fe2 C38 2.059(5) . ?
 Fe2 C44 2.049(5) . ?
 Fe2 C47 2.041(5) . ?
 Fe2 C39 2.053(5) . ?
 Fe2 C45 2.041(5) . ?
 Fe2 C46 2.037(5) . ?
 Fe3 C49 2.026(4) . ?
 Fe3 C50 2.038(5) . ?
 Fe3 C53 2.033(5) . ?
 Fe3 C51 2.062(5) . ?
 Fe3 C52 2.069(5) . ?
 Fe3 C55 2.054(9) . ?
 Fe3 C56 2.001(9) . ?
 Fe3 C57 2.045(7) . ?
 Fe3 C60 1.997(11) . ?
 Fe3 C61 2.083(9) . ?
 Fe3 C63 2.045(8) . ?
 Fe3 C59 1.972(10) . ?
 Fe1 C11 2.024(4) . ?
 Fe1 C15 2.049(5) . ?
 Fe1 C12 2.022(5) . ?
 Fe1 C14 2.051(5) . ?
 Fe1 C13 2.042(6) . ?
 Fe1 C6 2.013(7) . ?
 Fe1 C7 2.013(7) . ?
 Fe1 C1 2.094(6) . ?
 Fe1 C2 2.107(6) . ?
 Fe1 C3 2.007(6) . ?
 Fe1 C4 1.928(6) . ?
 Fe1 C5 1.985(6) . ?
 O3 C21 1.399(4) . ?
 O3 C35 1.374(5) . ?
 O5 C26 1.407(5) . ?
 O5 C48 1.375(5) . ?
 O1 C17 1.393(5) . ?
 O1 C16 1.363(5) . ?
 O4 C35 1.193(5) . ?
 O2 C16 1.202(6) . ?
 O7 C34 1.211(8) . ?
 O10 C42 1.326(8) . ?
 O10 C72 1.462(8) . ?
 O6 C48 1.208(6) . ?
 C22 H22 0.9500 . ?
 C22 C21 1.387(5) . ?
 C22 C17 1.383(5) . ?
 C25 H25 0.9500 . ?
 C25 C24 1.398(5) 4_575 ?
 C25 C24 1.398(5) . ?
 C21 C20 1.381(5) . ?
 C35 C36 1.465(6) . ?
 C20 C19 1.398(5) . ?
 C20 C23 1.515(5) . ?
 C24 C23 1.522(6) . ?
 C24 C26 1.399(5) . ?
 C19 H19 0.9500 . ?
 C19 C18 1.384(6) . ?
 C36 C37 1.425(6) . ?
 C36 C40 1.424(6) . ?
 C23 H23 1.0000 . ?
 C23 C28 1.535(6) . ?
 C26 C27 1.369(5) . ?
 C17 C18 1.395(6) . ?
 C18 C32 1.521(5) . ?
 C27 H27 0.9500 . ?
 C37 H37 0.9500 . ?
 C37 C38 1.424(6) . ?
 C11 C16 1.459(6) . ?
 C11 C15 1.440(7) . ?
 C11 C12 1.427(7) . ?
 C48 C49 1.455(6) . ?
 C34 C33 1.501(6) 4_575 ?
 C34 C33 1.501(6) . ?
 C49 C50 1.427(7) . ?
 C49 C53 1.433(6) . ?
 C50 H50 0.9500 . ?
 C50 C51 1.411(7) . ?
 C28 H28A 0.9900 . ?
 C28 H28B 0.9900 . ?
 C28 C29 1.509(7) . ?
 C40 H40 0.9500 . ?
 C40 C39 1.429(7) . ?
 O11 C42 1.205(9) . ?
 C53 H53 0.9500 . ?
 C53 C52 1.414(8) . ?
 C43 H43 0.9500 . ?
 C43 C44 1.422(7) . ?
 C43 C47 1.423(7) . ?
 C15 C14 1.436(7) . ?
 C51 H51 0.9500 . ?
 C51 C52 1.434(8) . ?
 C32 H32A 0.9900 . ?
 C32 H32B 0.9900 . ?
 C32 C33 1.521(7) . ?
 C38 C39 1.430(8) . ?
 C44 H44 0.9500 . ?
 C44 C45 1.433(7) . ?
 C12 H12 0.9500 . ?
 C12 C13 1.414(7) . ?
 C33 H33A 0.9900 . ?
 C33 H33B 0.9900 . ?
 C42 C41 1.451(10) . ?
 C47 H47 0.9500 . ?
 C47 C46 1.425(8) . ?
 C29 H29 1.0000 . ?
 C29 C30 1.536(7) . ?
 C29 C31 1.514(8) . ?
 C41 H41A 0.9800 . ?
 C41 H41B 0.9800 . ?
 C41 H41C 0.9800 . ?
 C14 H14 0.9500 . ?
 C14 C13 1.397(9) . ?
 C45 H45 0.9500 . ?
 C45 C46 1.407(9) . ?
 C72 H72A 0.9900 . ?
 C72 H72B 0.9900 . ?
 C72 C73 1.446(11) . ?
 C13 H13 0.9500 . ?
 C46 H46 0.9500 . ?
 C6 H6 0.9500 . ?
 C6 C7 1.4200 . ?
 C6 C10 1.4200 . ?
 C7 H7 0.9500 . ?
 C7 C8 1.4200 . ?
 C8 H8 0.9500 . ?
 C8 C9 1.4200 . ?
 C9 H9 0.9500 . ?
 C9 C10 1.4200 . ?
 C10 H10 0.9500 . ?
 C30 H30A 0.9800 . ?
 C30 H30B 0.9800 . ?
 C30 H30C 0.9800 . ?
 C31 H31A 0.9800 . ?
 C31 H31B 0.9800 . ?
 C31 H31C 0.9800 . ?
 C65 H65A 0.9800 . ?
 C65 H65B 0.9795 . ?
 C65 H65C 0.9799 . ?
 C65 C64 1.437(17) . ?
 C65 C66 1.68(2) 3_666 ?
 C65 C67 0.43(3) 3_666 ?
 C65 H67A 0.57(4) 3_666 ?
 C65 H67C 1.14(4) 3_666 ?
 C73 H73A 0.9800 . ?
 C73 H73B 0.9800 . ?
 C73 H73C 0.9800 . ?
 C54 H54 0.9500 . ?
 C54 C55 1.4200 . ?
 C54 C58 1.4200 . ?
 C55 H55 0.9500 . ?
 C55 C56 1.4200 . ?
 C56 H56 0.9500 . ?
 C56 C57 1.4200 . ?
 C57 H57 0.9500 . ?
 C57 C58 1.4200 . ?
 C58 H58 0.9500 . ?
 O9 C64 1.213(10) . ?
 O9 H67C 1.35(3) 3_666 ?
 C64 C66 1.656(15) 3_666 ?
 C64 C67 1.31(3) 3_666 ?
 C64 H67C 0.89(2) 3_666 ?
 C64 O8 1.470(10) . ?
 C60 H60 1.0000 . ?
 C60 C61 1.4200 . ?
 C60 C59 1.4200 . ?
 C61 H61 0.9500 . ?
 C61 C62 1.4200 . ?
 C62 H62 0.9500 . ?
 C62 C63 1.4200 . ?
 C63 H63 0.9500 . ?
 C63 C59 1.4200 . ?
 C59 H59 1.0000 . ?
 C1 H1 0.9500 . ?
 C1 C2 1.4200 . ?
 C1 C5 1.4200 . ?
 C2 H2 0.9500 . ?
 C2 C3 1.4200 . ?
 C3 H3 0.9500 . ?
 C3 C4 1.4200 . ?
 C4 H4 1.0000 . ?
 C4 C5 1.4200 . ?
 C5 H5 1.0000 . ?
 C66 H66A 0.9698 . ?
 C66 H66B 0.9699 . ?
 C66 C67 1.414(17) . ?
 C66 O8 1.402(10) . ?
 C67 H67A 0.9799 . ?
 C67 H67B 0.9802 . ?
 C67 H67C 0.9800 . ?
 O12 C68 1.334(14) . ?
 O12 C70 1.451(14) . ?
 C69 H69A 0.9801 . ?
 C69 H69B 0.9799 . ?
 C69 H69C 0.9801 . ?
 C69 C68 1.359(16) . ?
 C68 O13 1.319(18) . ?
 C70 H70A 0.9703 . ?
 C70 H70B 0.9703 . ?
 C70 C71 1.409(17) . ?
 C71 H71A 0.9800 . ?
 C71 H71B 0.9800 . ?
 C71 H71C 0.9800 . ?
 O14 C74 1.181(14) . ?
 O15 C74 1.357(15) . ?
 O15 C76 1.398(13) . ?
 C74 C75 1.421(15) . ?
 C75 H75A 0.9800 . ?
 C75 H75B 0.9800 . ?
 C75 H75C 0.9801 . ?
 C77 H77A 0.9801 . ?
 C77 H77B 0.9797 . ?
 C77 H77C 0.9182 . ?
 C77 C76 1.382(17) . ?
 C76 H76A 0.9899 . ?
 C76 H76B 0.9899 . ?

loop_
  _geom_angle_atom_site_label_1
  _geom_angle_atom_site_label_2
  _geom_angle_atom_site_label_3
  _geom_angle
  _geom_angle_site_symmetry_1
  _geom_angle_site_symmetry_3
  _geom_angle_publ_flag
 C36 Fe2 C37 41.09(18) . . ?
 C36 Fe2 C40 41.10(17) . . ?
 C36 Fe2 C43 108.82(18) . . ?
 C36 Fe2 C38 68.95(19) . . ?
 C36 Fe2 C44 127.34(19) . . ?
 C36 Fe2 C47 120.11(19) . . ?
 C36 Fe2 C39 68.50(18) . . ?
 C36 Fe2 C45 164.7(2) . . ?
 C36 Fe2 C46 154.2(2) . . ?
 C37 Fe2 C43 128.11(19) . . ?
 C37 Fe2 C38 40.64(17) . . ?
 C37 Fe2 C44 165.70(19) . . ?
 C37 Fe2 C47 108.4(2) . . ?
 C37 Fe2 C39 68.22(19) . . ?
 C37 Fe2 C45 152.2(2) . . ?
 C40 Fe2 C37 69.18(19) . . ?
 C40 Fe2 C43 119.5(2) . . ?
 C40 Fe2 C38 69.3(2) . . ?
 C40 Fe2 C44 107.3(2) . . ?
 C40 Fe2 C47 154.3(2) . . ?
 C40 Fe2 C39 40.9(2) . . ?
 C40 Fe2 C45 125.8(2) . . ?
 C40 Fe2 C46 163.2(2) . . ?
 C43 Fe2 C38 165.0(2) . . ?
 C44 Fe2 C43 40.5(2) . . ?
 C44 Fe2 C38 152.5(2) . . ?
 C44 Fe2 C39 118.8(2) . . ?
 C47 Fe2 C43 40.7(2) . . ?
 C47 Fe2 C38 126.6(2) . . ?
 C47 Fe2 C44 68.4(2) . . ?
 C47 Fe2 C39 163.9(2) . . ?
 C39 Fe2 C43 153.6(2) . . ?
 C39 Fe2 C38 40.7(2) . . ?
 C45 Fe2 C43 68.6(2) . . ?
 C45 Fe2 C38 117.5(2) . . ?
 C45 Fe2 C44 41.0(2) . . ?
 C45 Fe2 C47 68.5(2) . . ?
 C45 Fe2 C39 106.6(2) . . ?
 C46 Fe2 C37 119.0(2) . . ?
 C46 Fe2 C43 68.5(2) . . ?
 C46 Fe2 C38 106.7(2) . . ?
 C46 Fe2 C44 68.4(2) . . ?
 C46 Fe2 C47 40.9(2) . . ?
 C46 Fe2 C39 125.7(2) . . ?
 C46 Fe2 C45 40.4(3) . . ?
 C49 Fe3 C50 41.10(19) . . ?
 C49 Fe3 C53 41.33(17) . . ?
 C49 Fe3 C51 68.68(19) . . ?
 C49 Fe3 C52 68.67(18) . . ?
 C49 Fe3 C55 116.4(3) . . ?
 C49 Fe3 C57 161.1(3) . . ?
 C49 Fe3 C61 139.3(3) . . ?
 C49 Fe3 C63 143.8(3) . . ?
 C50 Fe3 C51 40.26(18) . . ?
 C50 Fe3 C52 68.13(19) . . ?
 C50 Fe3 C55 106.2(2) . . ?
 C50 Fe3 C57 157.7(3) . . ?
 C50 Fe3 C61 108.2(3) . . ?
 C50 Fe3 C63 175.1(3) . . ?
 C53 Fe3 C50 68.8(2) . . ?
 C53 Fe3 C51 68.4(2) . . ?
 C53 Fe3 C52 40.3(2) . . ?
 C53 Fe3 C55 151.7(3) . . ?
 C53 Fe3 C57 126.6(3) . . ?
 C53 Fe3 C61 174.0(3) . . ?
 C53 Fe3 C63 115.1(3) . . ?
 C51 Fe3 C52 40.6(2) . . ?
 C51 Fe3 C61 105.9(3) . . ?
 C52 Fe3 C61 134.0(3) . . ?
 C55 Fe3 C51 126.7(3) . . ?
 C55 Fe3 C52 165.6(3) . . ?
 C56 Fe3 C49 153.1(3) . . ?
 C56 Fe3 C50 120.6(3) . . ?
 C56 Fe3 C53 165.3(3) . . ?
 C56 Fe3 C51 110.6(3) . . ?
 C56 Fe3 C52 129.4(3) . . ?
 C56 Fe3 C55 40.97(17) . . ?
 C56 Fe3 C57 41.07(14) . . ?
 C57 Fe3 C51 124.8(2) . . ?
 C57 Fe3 C52 111.7(2) . . ?
 C57 Fe3 C55 68.2(2) . . ?
 C60 Fe3 C49 113.5(3) . . ?
 C60 Fe3 C50 109.5(3) . . ?
 C60 Fe3 C53 144.8(3) . . ?
 C60 Fe3 C51 134.1(3) . . ?
 C60 Fe3 C52 174.0(4) . . ?
 C60 Fe3 C61 40.67(19) . . ?
 C60 Fe3 C63 69.3(2) . . ?
 C63 Fe3 C51 137.3(3) . . ?
 C63 Fe3 C52 112.6(3) . . ?
 C63 Fe3 C61 67.63(19) . . ?
 C59 Fe3 C49 115.2(3) . . ?
 C59 Fe3 C50 140.5(3) . . ?
 C59 Fe3 C53 116.8(3) . . ?
 C59 Fe3 C51 174.9(3) . . ?
 C59 Fe3 C52 143.1(4) . . ?
 C59 Fe3 C60 41.9(2) . . ?
 C59 Fe3 C61 69.0(3) . . ?
 C59 Fe3 C63 41.35(17) . . ?
 C11 Fe1 C15 41.41(19) . . ?
 C11 Fe1 C14 68.71(19) . . ?
 C11 Fe1 C13 68.6(2) . . ?
 C11 Fe1 C1 117.7(2) . . ?
 C11 Fe1 C2 148.6(2) . . ?
 C15 Fe1 C14 41.0(2) . . ?
 C15 Fe1 C1 157.7(2) . . ?
 C15 Fe1 C2 162.0(2) . . ?
 C12 Fe1 C11 41.3(2) . . ?
 C12 Fe1 C15 69.7(2) . . ?
 C12 Fe1 C14 68.4(2) . . ?
 C12 Fe1 C13 40.7(2) . . ?
 C12 Fe1 C1 98.9(2) . . ?
 C12 Fe1 C2 111.0(2) . . ?
 C14 Fe1 C1 153.5(3) . . ?
 C14 Fe1 C2 121.5(2) . . ?
 C13 Fe1 C15 68.6(2) . . ?
 C13 Fe1 C14 39.9(2) . . ?
 C13 Fe1 C1 115.7(3) . . ?
 C13 Fe1 C2 99.7(2) . . ?
 C6 Fe1 C11 121.1(2) . . ?
 C6 Fe1 C15 152.7(2) . . ?
 C6 Fe1 C12 111.6(2) . . ?
 C6 Fe1 C14 166.3(3) . . ?
 C6 Fe1 C13 131.3(3) . . ?
 C7 Fe1 C11 159.9(2) . . ?
 C7 Fe1 C15 158.6(2) . . ?
 C7 Fe1 C12 127.1(3) . . ?
 C7 Fe1 C14 126.9(2) . . ?
 C7 Fe1 C13 114.0(3) . . ?
 C7 Fe1 C6 41.30(13) . . ?
 C1 Fe1 C2 39.51(11) . . ?
 C3 Fe1 C11 170.9(2) . . ?
 C3 Fe1 C15 131.5(2) . . ?
 C3 Fe1 C12 147.3(2) . . ?
 C3 Fe1 C14 109.5(2) . . ?
 C3 Fe1 C13 116.3(2) . . ?
 C3 Fe1 C1 68.11(14) . . ?
 C3 Fe1 C2 40.29(11) . . ?
 C4 Fe1 C11 131.2(2) . . ?
 C4 Fe1 C15 116.0(3) . . ?
 C4 Fe1 C12 162.1(2) . . ?
 C4 Fe1 C14 127.7(3) . . ?
 C4 Fe1 C13 156.5(2) . . ?
 C4 Fe1 C1 69.52(15) . . ?
 C4 Fe1 C2 69.25(14) . . ?
 C4 Fe1 C3 42.25(12) . . ?
 C4 Fe1 C5 42.52(13) . . ?
 C5 Fe1 C11 109.1(2) . . ?
 C5 Fe1 C15 128.0(2) . . ?
 C5 Fe1 C12 120.0(2) . . ?
 C5 Fe1 C14 165.6(3) . . ?
 C5 Fe1 C13 153.8(3) . . ?
 C5 Fe1 C1 40.63(11) . . ?
 C5 Fe1 C2 68.24(14) . . ?
 C5 Fe1 C3 70.28(15) . . ?
 C35 O3 C21 116.3(3) . . ?
 C48 O5 C26 118.4(3) . . ?
 C16 O1 C17 119.2(3) . . ?
 C42 O10 C72 116.2(6) . . ?
 C21 C22 H22 120.8 . . ?
 C17 C22 H22 120.8 . . ?
 C17 C22 C21 118.4(4) . . ?
 C24 C25 H25 118.6 . . ?
 C24 C25 H25 118.6 4_575 . ?
 C24 C25 C24 122.7(5) 4_575 . ?
 C22 C21 O3 116.3(3) . . ?
 C20 C21 O3 120.3(3) . . ?
 C20 C21 C22 123.2(3) . . ?
 O3 C35 C36 110.0(3) . . ?
 O4 C35 O3 123.0(4) . . ?
 O4 C35 C36 127.0(4) . . ?
 C21 C20 C19 116.0(4) . . ?
 C21 C20 C23 119.4(3) . . ?
 C19 C20 C23 124.6(4) . . ?
 C25 C24 C23 121.5(4) . . ?
 C25 C24 C26 116.8(4) . . ?
 C26 C24 C23 121.5(4) . . ?
 C20 C19 H19 118.3 . . ?
 C18 C19 C20 123.4(4) . . ?
 C18 C19 H19 118.3 . . ?
 C35 C36 Fe2 120.1(3) . . ?
 C37 C36 Fe2 70.2(2) . . ?
 C37 C36 C35 125.8(4) . . ?
 C40 C36 Fe2 70.1(3) . . ?
 C40 C36 C35 125.2(4) . . ?
 C40 C36 C37 108.6(4) . . ?
 C20 C23 C24 112.5(3) . . ?
 C20 C23 H23 106.5 . . ?
 C20 C23 C28 116.0(3) . . ?
 C24 C23 H23 106.5 . . ?
 C24 C23 C28 108.3(3) . . ?
 C28 C23 H23 106.5 . . ?
 C24 C26 O5 117.7(4) . . ?
 C27 C26 O5 120.1(4) . . ?
 C27 C26 C24 122.1(4) . . ?
 O1 C17 C18 118.2(4) . . ?
 C22 C17 O1 120.4(4) . . ?
 C22 C17 C18 121.3(4) . . ?
 C19 C18 C17 117.6(4) . . ?
 C19 C18 C32 121.7(4) . . ?
 C17 C18 C32 120.7(4) . . ?
 C26 C27 C26 119.4(5) 4_575 . ?
 C26 C27 H27 120.3 4_575 . ?
 C26 C27 H27 120.3 . . ?
 Fe2 C37 H37 126.6 . . ?
 C36 C37 Fe2 68.7(2) . . ?
 C36 C37 H37 125.8 . . ?
 C38 C37 Fe2 70.4(3) . . ?
 C38 C37 C36 108.3(4) . . ?
 C38 C37 H37 125.8 . . ?
 C16 C11 Fe1 122.3(3) . . ?
 C15 C11 Fe1 70.2(2) . . ?
 C15 C11 C16 123.5(5) . . ?
 C12 C11 Fe1 69.3(3) . . ?
 C12 C11 C16 127.9(4) . . ?
 C12 C11 C15 108.4(4) . . ?
 O1 C16 C11 110.9(4) . . ?
 O2 C16 O1 123.6(4) . . ?
 O2 C16 C11 125.4(4) . . ?
 O5 C48 C49 110.9(4) . . ?
 O6 C48 O5 122.6(4) . . ?
 O6 C48 C49 126.5(4) . . ?
 O7 C34 C33 121.7(3) . . ?
 O7 C34 C33 121.7(3) . 4_575 ?
 C33 C34 C33 116.6(6) . 4_575 ?
 C48 C49 Fe3 121.2(3) . . ?
 C50 C49 Fe3 69.9(3) . . ?
 C50 C49 C48 127.9(4) . . ?
 C50 C49 C53 107.1(4) . . ?
 C53 C49 Fe3 69.6(3) . . ?
 C53 C49 C48 124.8(4) . . ?
 Fe3 C50 H50 126.2 . . ?
 C49 C50 Fe3 69.0(3) . . ?
 C49 C50 H50 125.6 . . ?
 C51 C50 Fe3 70.8(3) . . ?
 C51 C50 C49 108.7(4) . . ?
 C51 C50 H50 125.6 . . ?
 C23 C28 H28A 108.1 . . ?
 C23 C28 H28B 108.1 . . ?
 H28A C28 H28B 107.3 . . ?
 C29 C28 C23 116.6(4) . . ?
 C29 C28 H28A 108.1 . . ?
 C29 C28 H28B 108.1 . . ?
 Fe2 C40 H40 126.0 . . ?
 C36 C40 Fe2 68.8(3) . . ?
 C36 C40 H40 126.5 . . ?
 C36 C40 C39 106.9(4) . . ?
 C39 C40 Fe2 70.1(3) . . ?
 C39 C40 H40 126.5 . . ?
 Fe3 C53 H53 125.5 . . ?
 C49 C53 Fe3 69.1(3) . . ?
 C49 C53 H53 125.7 . . ?
 C52 C53 Fe3 71.2(3) . . ?
 C52 C53 C49 108.5(4) . . ?
 C52 C53 H53 125.7 . . ?
 Fe2 C43 H43 126.8 . . ?
 C44 C43 Fe2 69.5(3) . . ?
 C44 C43 H43 126.1 . . ?
 C44 C43 C47 107.8(4) . . ?
 C47 C43 Fe2 69.2(3) . . ?
 C47 C43 H43 126.1 . . ?
 C11 C15 Fe1 68.4(3) . . ?
 C14 C15 Fe1 69.6(3) . . ?
 C14 C15 C11 106.2(5) . . ?
 Fe3 C51 H51 126.6 . . ?
 C50 C51 Fe3 69.0(3) . . ?
 C50 C51 H51 126.0 . . ?
 C50 C51 C52 107.9(5) . . ?
 C52 C51 Fe3 70.0(3) . . ?
 C52 C51 H51 126.0 . . ?
 C18 C32 H32A 108.9 . . ?
 C18 C32 H32B 108.9 . . ?
 C18 C32 C33 113.4(4) . . ?
 H32A C32 H32B 107.7 . . ?
 C33 C32 H32A 108.9 . . ?
 C33 C32 H32B 108.9 . . ?
 C37 C38 Fe2 69.0(3) . . ?
 C37 C38 C39 107.1(4) . . ?
 C39 C38 Fe2 69.4(3) . . ?
 Fe2 C44 H44 126.4 . . ?
 C43 C44 Fe2 69.9(3) . . ?
 C43 C44 H44 126.0 . . ?
 C43 C44 C45 108.0(5) . . ?
 C45 C44 Fe2 69.2(3) . . ?
 C45 C44 H44 126.0 . . ?
 C53 C52 Fe3 68.5(3) . . ?
 C53 C52 C51 107.8(4) . . ?
 C51 C52 Fe3 69.4(3) . . ?
 Fe1 C12 H12 125.4 . . ?
 C11 C12 Fe1 69.4(3) . . ?
 C11 C12 H12 126.3 . . ?
 C13 C12 Fe1 70.4(3) . . ?
 C13 C12 C11 107.4(5) . . ?
 C13 C12 H12 126.3 . . ?
 C34 C33 C32 114.4(4) . . ?
 C34 C33 H33A 108.6 . . ?
 C34 C33 H33B 108.6 . . ?
 C32 C33 H33A 108.6 . . ?
 C32 C33 H33B 108.6 . . ?
 H33A C33 H33B 107.6 . . ?
 O10 C42 C41 112.9(6) . . ?
 O11 C42 O10 121.9(7) . . ?
 O11 C42 C41 125.2(8) . . ?
 Fe2 C47 H47 126.0 . . ?
 C43 C47 Fe2 70.2(3) . . ?
 C43 C47 H47 126.1 . . ?
 C43 C47 C46 107.9(5) . . ?
 C46 C47 Fe2 69.4(3) . . ?
 C46 C47 H47 126.1 . . ?
 C28 C29 H29 109.0 . . ?
 C28 C29 C30 108.6(4) . . ?
 C28 C29 C31 111.5(4) . . ?
 C30 C29 H29 109.0 . . ?
 C31 C29 H29 109.0 . . ?
 C31 C29 C30 109.6(5) . . ?
 C40 C39 Fe2 68.9(3) . . ?
 C40 C39 C38 109.0(4) . . ?
 C38 C39 Fe2 69.9(3) . . ?
 C42 C41 H41A 109.5 . . ?
 C42 C41 H41B 109.5 . . ?
 C42 C41 H41C 109.5 . . ?
 H41A C41 H41B 109.5 . . ?
 H41A C41 H41C 109.5 . . ?
 H41B C41 H41C 109.5 . . ?
 Fe1 C14 H14 126.9 . . ?
 C15 C14 Fe1 69.4(3) . . ?
 C15 C14 H14 125.6 . . ?
 C13 C14 Fe1 69.7(3) . . ?
 C13 C14 C15 108.9(5) . . ?
 C13 C14 H14 125.6 . . ?
 Fe2 C45 H45 126.0 . . ?
 C44 C45 Fe2 69.8(3) . . ?
 C44 C45 H45 126.1 . . ?
 C46 C45 Fe2 69.7(3) . . ?
 C46 C45 C44 107.9(5) . . ?
 C46 C45 H45 126.1 . . ?
 O10 C72 H72A 110.5 . . ?
 O10 C72 H72B 110.5 . . ?
 H72A C72 H72B 108.7 . . ?
 C73 C72 O10 106.3(7) . . ?
 C73 C72 H72A 110.5 . . ?
 C73 C72 H72B 110.5 . . ?
 Fe1 C13 H13 126.9 . . ?
 C12 C13 Fe1 68.9(3) . . ?
 C12 C13 H13 125.4 . . ?
 C14 C13 Fe1 70.4(3) . . ?
 C14 C13 C12 109.1(5) . . ?
 C14 C13 H13 125.4 . . ?
 Fe2 C46 H46 126.2 . . ?
 C47 C46 Fe2 69.7(3) . . ?
 C47 C46 H46 125.7 . . ?
 C45 C46 Fe2 70.0(3) . . ?
 C45 C46 C47 108.5(5) . . ?
 C45 C46 H46 125.7 . . ?
 Fe1 C6 H6 122.5 . . ?
 C7 C6 Fe1 69.3(3) . . ?
 C7 C6 H6 126.0 . . ?
 C7 C6 C10 108.0 . . ?
 C10 C6 Fe1 73.8(3) . . ?
 C10 C6 H6 126.0 . . ?
 Fe1 C7 H7 122.5 . . ?
 C6 C7 Fe1 69.4(3) . . ?
 C6 C7 H7 126.0 . . ?
 C8 C7 Fe1 73.8(3) . . ?
 C8 C7 C6 108.0 . . ?
 C8 C7 H7 126.0 . . ?
 Fe1 C8 H8 126.4 . . ?
 C7 C8 Fe1 66.0(3) . . ?
 C7 C8 H8 126.0 . . ?
 C7 C8 C9 108.0 . . ?
 C9 C8 Fe1 73.0(3) . . ?
 C9 C8 H8 126.0 . . ?
 Fe1 C9 H9 128.8 . . ?
 C8 C9 Fe1 68.4(3) . . ?
 C8 C9 H9 126.0 . . ?
 C10 C9 Fe1 68.4(2) . . ?
 C10 C9 C8 108.0 . . ?
 C10 C9 H9 126.0 . . ?
 Fe1 C10 H10 126.4 . . ?
 C6 C10 Fe1 66.0(3) . . ?
 C6 C10 H10 126.0 . . ?
 C9 C10 Fe1 73.0(3) . . ?
 C9 C10 C6 108.0 . . ?
 C9 C10 H10 126.0 . . ?
 C29 C30 H30A 109.5 . . ?
 C29 C30 H30B 109.5 . . ?
 C29 C30 H30C 109.5 . . ?
 H30A C30 H30B 109.5 . . ?
 H30A C30 H30C 109.5 . . ?
 H30B C30 H30C 109.5 . . ?
 C29 C31 H31A 109.5 . . ?
 C29 C31 H31B 109.5 . . ?
 C29 C31 H31C 109.5 . . ?
 H31A C31 H31B 109.5 . . ?
 H31A C31 H31C 109.5 . . ?
 H31B C31 H31C 109.5 . . ?
 H65A C65 H65B 109.5 . . ?
 H65A C65 H65C 109.5 . . ?
 H65A C65 H67A 33.6 . 3_666 ?
 H65A C65 H67C 118.0 . 3_666 ?
 H65B C65 H65C 109.5 . . ?
 H65B C65 H67A 137.3 . 3_666 ?
 H65B C65 H67C 70.7 . 3_666 ?
 H65C C65 H67A 80.3 . 3_666 ?
 H65C C65 H67C 129.5 . 3_666 ?
 C64 C65 H65A 114.6 . . ?
 C64 C65 H65B 107.1 . . ?
 C64 C65 H65C 106.5 . . ?
 C64 C65 C66 63.7(8) . 3_666 ?
 C64 C65 H67A 109(4) . 3_666 ?
 C64 C65 H67C 38.0(14) . 3_666 ?
 C66 C65 H65A 138.6 3_666 . ?
 C66 C65 H65B 110.1 3_666 . ?
 C66 C65 H65C 44.5 3_666 . ?
 C66 C65 H67A 105(4) 3_666 3_666 ?
 C66 C65 H67C 86.5(15) 3_666 3_666 ?
 C67 C65 H65A 174.5 3_666 . ?
 C67 C65 H65B 66.3 3_666 . ?
 C67 C65 H65C 75.7 3_666 . ?
 C67 C65 C64 65(5) 3_666 . ?
 C67 C65 C66 47(5) 3_666 3_666 ?
 C67 C65 H67A 152(9) 3_666 3_666 ?
 C67 C65 H67C 58(5) 3_666 3_666 ?
 H67A C65 H67C 135.2 3_666 3_666 ?
 C72 C73 H73A 109.5 . . ?
 C72 C73 H73B 109.5 . . ?
 C72 C73 H73C 109.5 . . ?
 H73A C73 H73B 109.5 . . ?
 H73A C73 H73C 109.5 . . ?
 H73B C73 H73C 109.5 . . ?
 Fe3 C54 H54 127.9 . . ?
 C55 C54 Fe3 67.4(3) . . ?
 C55 C54 H54 126.0 . . ?
 C58 C54 Fe3 70.3(3) . . ?
 C58 C54 H54 126.0 . . ?
 C58 C54 C55 108.0 . . ?
 Fe3 C55 H55 125.0 . . ?
 C54 C55 Fe3 73.0(3) . . ?
 C54 C55 H55 126.0 . . ?
 C54 C55 C56 108.0 . . ?
 C56 C55 Fe3 67.5(3) . . ?
 C56 C55 H55 126.0 . . ?
 Fe3 C56 H56 123.0 . . ?
 C55 C56 Fe3 71.5(3) . . ?
 C55 C56 H56 126.0 . . ?
 C57 C56 Fe3 71.1(3) . . ?
 C57 C56 C55 108.0 . . ?
 C57 C56 H56 126.0 . . ?
 Fe3 C57 H57 124.7 . . ?
 C56 C57 Fe3 67.8(3) . . ?
 C56 C57 H57 126.0 . . ?
 C56 C57 C58 108.0 . . ?
 C58 C57 Fe3 73.1(3) . . ?
 C58 C57 H57 126.0 . . ?
 Fe3 C58 H58 127.7 . . ?
 C54 C58 Fe3 70.7(3) . . ?
 C54 C58 C57 108.0 . . ?
 C54 C58 H58 126.0 . . ?
 C57 C58 Fe3 67.2(3) . . ?
 C57 C58 H58 126.0 . . ?
 C64 O9 H67C 39.9(10) . 3_666 ?
 C65 C64 C66 65.2(10) . 3_666 ?
 C65 C64 H67C 52(2) . 3_666 ?
 C65 C64 O8 117.4(10) . . ?
 O9 C64 C65 118.1(11) . . ?
 O9 C64 C66 168.4(10) . 3_666 ?
 O9 C64 C67 124.2(13) . 3_666 ?
 O9 C64 H67C 78(2) . 3_666 ?
 O9 C64 O8 124.4(9) . . ?
 C66 C64 H67C 97.0(19) 3_666 3_666 ?
 C67 C64 C65 17.4(12) 3_666 . ?
 C67 C64 C66 55.5(9) 3_666 3_666 ?
 C67 C64 H67C 48.3(14) 3_666 3_666 ?
 C67 C64 O8 108.0(10) 3_666 . ?
 O8 C64 C66 52.9(5) . 3_666 ?
 O8 C64 H67C 137.3(15) . 3_666 ?
 Fe3 C60 H60 126.0 . . ?
 C61 C60 Fe3 72.9(4) . . ?
 C61 C60 H60 126.0 . . ?
 C59 C60 Fe3 68.1(3) . . ?
 C59 C60 H60 126.0 . . ?
 C59 C60 C61 108.0 . . ?
 Fe3 C61 H61 127.8 . . ?
 C60 C61 Fe3 66.4(4) . . ?
 C60 C61 H61 126.0 . . ?
 C62 C61 Fe3 71.3(3) . . ?
 C62 C61 C60 108.0 . . ?
 C62 C61 H61 126.0 . . ?
 Fe3 C62 H62 128.9 . . ?
 C61 C62 Fe3 69.1(4) . . ?
 C61 C62 H62 126.0 . . ?
 C63 C62 Fe3 67.5(3) . . ?
 C63 C62 C61 108.0 . . ?
 C63 C62 H62 126.0 . . ?
 Fe3 C63 H63 126.4 . . ?
 C62 C63 Fe3 72.6(3) . . ?
 C62 C63 H63 126.0 . . ?
 C59 C63 Fe3 66.6(4) . . ?
 C59 C63 C62 108.0 . . ?
 C59 C63 H63 126.0 . . ?
 Fe3 C59 H59 126.0 . . ?
 C60 C59 Fe3 70.0(4) . . ?
 C60 C59 H59 126.0 . . ?
 C63 C59 Fe3 72.1(4) . . ?
 C63 C59 C60 108.0 . . ?
 C63 C59 H59 126.0 . . ?
 Fe1 C1 H1 129.3 . . ?
 C2 C1 Fe1 70.7(2) . . ?
 C2 C1 H1 126.0 . . ?
 C2 C1 C5 108.0 . . ?
 C5 C1 Fe1 65.5(2) . . ?
 C5 C1 H1 126.0 . . ?
 Fe1 C2 H2 129.8 . . ?
 C1 C2 Fe1 69.8(2) . . ?
 C1 C2 H2 126.0 . . ?
 C3 C2 Fe1 66.0(2) . . ?
 C3 C2 C1 108.0 . . ?
 C3 C2 H2 126.0 . . ?
 Fe1 C3 H3 125.9 . . ?
 C2 C3 Fe1 73.7(2) . . ?
 C2 C3 H3 126.0 . . ?
 C2 C3 C4 108.0 . . ?
 C4 C3 Fe1 65.9(2) . . ?
 C4 C3 H3 126.0 . . ?
 Fe1 C4 H4 125.9 . . ?
 C3 C4 Fe1 71.8(3) . . ?
 C3 C4 H4 125.9 . . ?
 C5 C4 Fe1 70.9(2) . . ?
 C5 C4 C3 108.0 . . ?
 C5 C4 H4 125.9 . . ?
 Fe1 C5 H5 126.0 . . ?
 C1 C5 Fe1 73.8(3) . . ?
 C1 C5 H5 126.0 . . ?
 C4 C5 Fe1 66.6(2) . . ?
 C4 C5 C1 108.0 . . ?
 C4 C5 H5 126.0 . . ?
 C65 C66 H65C 35.1(7) 3_666 3_666 ?
 C65 C66 H66A 117.6 3_666 . ?
 C65 C66 H66B 98.9 3_666 . ?
 C64 C66 C65 51.1(7) 3_666 3_666 ?
 C64 C66 H65C 85.0(12) 3_666 3_666 ?
 C64 C66 H66A 127.5 3_666 . ?
 C64 C66 H66B 122.5 3_666 . ?
 H66A C66 H65C 106.9 . 3_666 ?
 H66A C66 H66B 109.5 . . ?
 H66B C66 H65C 71.1 . 3_666 ?
 C67 C66 C65 12.9(14) . 3_666 ?
 C67 C66 H65C 43(2) . 3_666 ?
 C67 C66 C64 49.8(12) . 3_666 ?
 C67 C66 H66A 107.3 . . ?
 C67 C66 H66B 110.6 . . ?
 O8 C66 C65 107.3(10) . 3_666 ?
 O8 C66 H65C 137.4(14) . 3_666 ?
 O8 C66 C64 56.7(6) . 3_666 ?
 O8 C66 H66A 111.0 . . ?
 O8 C66 H66B 112.1 . . ?
 O8 C66 C67 106.3(13) . . ?
 C65 C67 H65B 87(5) 3_666 3_666 ?
 C65 C67 H65C 79(6) 3_666 3_666 ?
 C65 C67 C64 98(6) 3_666 3_666 ?
 C65 C67 C66 120(6) 3_666 . ?
 C65 C67 H67A 16.1 3_666 . ?
 C65 C67 H67B 101.7 3_666 . ?
 C65 C67 H67C 100.2 3_666 . ?
 H65B C67 H65C 117.9 3_666 3_666 ?
 C64 C67 H65B 124(4) 3_666 3_666 ?
 C64 C67 H65C 117(3) 3_666 3_666 ?
 C64 C67 C66 74.7(12) 3_666 . ?
 C64 C67 H67A 95.9 3_666 . ?
 C64 C67 H67B 148.7 3_666 . ?
 C64 C67 H67C 42.4 3_666 . ?
 C66 C67 H65B 146(3) . 3_666 ?
 C66 C67 H65C 56.6(17) . 3_666 ?
 C66 C67 H67A 104.5 . . ?
 C66 C67 H67B 114.4 . . ?
 C66 C67 H67C 109.4 . . ?
 H67A C67 H65B 101.5 . 3_666 ?
 H67A C67 H65C 65.2 . 3_666 ?
 H67A C67 H67B 109.4 . . ?
 H67A C67 H67C 109.5 . . ?
 H67B C67 H65B 34.0 . 3_666 ?
 H67B C67 H65C 90.5 . 3_666 ?
 H67B C67 H67C 109.5 . . ?
 H67C C67 H65B 82.0 . 3_666 ?
 H67C C67 H65C 159.7 . 3_666 ?
 C64 O8 C64 180.0(6) 3_666 . ?
 C66 O8 C64 70.4(6) 3_666 . ?
 C66 O8 C64 70.4(6) . 3_666 ?
 C66 O8 C64 109.6(6) . . ?
 C66 O8 C64 109.6(6) 3_666 3_666 ?
 C66 O8 C66 180.0 3_666 . ?
 C68 O12 C70 129.9(15) . . ?
 H69A C69 H69B 109.5 . . ?
 H69A C69 H69C 109.5 . . ?
 H69B C69 H69C 109.5 . . ?
 C68 C69 H69A 108.4 . . ?
 C68 C69 H69B 111.3 . . ?
 C68 C69 H69C 108.7 . . ?
 O12 C68 C69 116.6(14) . . ?
 O13 C68 O12 127.7(13) . . ?
 O13 C68 C69 113.9(12) . . ?
 O12 C70 H70A 115.2 . . ?
 O12 C70 H70B 104.0 . . ?
 H70A C70 H70B 109.5 . . ?
 C71 C70 O12 110(2) . . ?
 C71 C70 H70A 112.8 . . ?
 C71 C70 H70B 104.3 . . ?
 C70 C71 H71A 109.5 . . ?
 C70 C71 H71B 109.5 . . ?
 C70 C71 H71C 109.5 . . ?
 H71A C71 H71B 109.5 . . ?
 H71A C71 H71C 109.5 . . ?
 H71B C71 H71C 109.5 . . ?
 C74 O15 C76 106.0(14) . . ?
 O14 C74 O15 123.7(15) . . ?
 O14 C74 C75 128.2(18) . . ?
 O15 C74 C75 108.1(14) . . ?
 C74 C75 H75A 108.8 . . ?
 C74 C75 H75B 108.8 . . ?
 C74 C75 H75C 110.9 . . ?
 H75A C75 H75B 109.5 . . ?
 H75A C75 H75C 109.5 . . ?
 H75B C75 H75C 109.5 . . ?
 H77A C77 H77B 109.5 . . ?
 H77A C77 H77C 109.3 . . ?
 H77B C77 H77C 105.6 . . ?
 C76 C77 H77A 109.0 . . ?
 C76 C77 H77B 109.8 . . ?
 C76 C77 H77C 113.6 . . ?
 O15 C76 H76A 110.0 . . ?
 O15 C76 H76B 110.3 . . ?
 C77 C76 O15 107.9(16) . . ?
 C77 C76 H76A 109.9 . . ?
 C77 C76 H76B 109.3 . . ?
 H76A C76 H76B 109.5 . . ?

loop_
  _geom_torsion_atom_site_label_1
  _geom_torsion_atom_site_label_2
  _geom_torsion_atom_site_label_3
  _geom_torsion_atom_site_label_4
  _geom_torsion
  _geom_torsion_site_symmetry_1
  _geom_torsion_site_symmetry_2
  _geom_torsion_site_symmetry_3
  _geom_torsion_site_symmetry_4
  _geom_torsion_publ_flag
 Fe2 C36 C37 C38 59.5(3) . . . . ?
 Fe2 C36 C40 C39 -60.1(3) . . . . ?
 Fe2 C37 C38 C39 59.1(4) . . . . ?
 Fe2 C40 C39 C38 -58.5(4) . . . . ?
 Fe2 C43 C44 C45 58.9(4) . . . . ?
 Fe2 C43 C47 C46 -59.4(4) . . . . ?
 Fe2 C38 C39 C40 57.9(4) . . . . ?
 Fe2 C44 C45 C46 59.5(4) . . . . ?
 Fe2 C47 C46 C45 -59.4(4) . . . . ?
 Fe2 C45 C46 C47 59.2(4) . . . . ?
 Fe3 C49 C50 C51 -59.8(3) . . . . ?
 Fe3 C49 C53 C52 60.6(3) . . . . ?
 Fe3 C50 C51 C52 -59.3(3) . . . . ?
 Fe3 C53 C52 C51 58.4(3) . . . . ?
 Fe3 C51 C52 C53 -57.9(3) . . . . ?
 Fe3 C54 C55 C56 58.7(3) . . . . ?
 Fe3 C54 C58 C57 -56.9(3) . . . . ?
 Fe3 C55 C56 C57 62.1(3) . . . . ?
 Fe3 C56 C57 C58 62.4(3) . . . . ?
 Fe3 C57 C58 C54 59.1(3) . . . . ?
 Fe3 C60 C61 C62 59.4(3) . . . . ?
 Fe3 C60 C59 C63 -62.4(3) . . . . ?
 Fe3 C61 C62 C63 56.3(4) . . . . ?
 Fe3 C62 C63 C59 57.3(4) . . . . ?
 Fe3 C63 C59 C60 61.1(3) . . . . ?
 Fe1 C11 C16 O1 87.7(4) . . . . ?
 Fe1 C11 C16 O2 -92.2(5) . . . . ?
 Fe1 C11 C15 C14 -59.6(3) . . . . ?
 Fe1 C11 C12 C13 60.5(4) . . . . ?
 Fe1 C15 C14 C13 -58.7(4) . . . . ?
 Fe1 C12 C13 C14 59.0(4) . . . . ?
 Fe1 C14 C13 C12 -58.1(4) . . . . ?
 Fe1 C6 C7 C8 -64.2(3) . . . . ?
 Fe1 C6 C10 C9 61.3(3) . . . . ?
 Fe1 C7 C8 C9 -61.3(3) . . . . ?
 Fe1 C8 C9 C10 -56.9(3) . . . . ?
 Fe1 C9 C10 C6 -56.9(3) . . . . ?
 Fe1 C1 C2 C3 -54.9(2) . . . . ?
 Fe1 C1 C5 C4 58.1(2) . . . . ?
 Fe1 C2 C3 C4 -57.2(2) . . . . ?
 Fe1 C3 C4 C5 -62.0(2) . . . . ?
 Fe1 C4 C5 C1 -62.6(3) . . . . ?
 O3 C21 C20 C19 -175.8(3) . . . . ?
 O3 C21 C20 C23 4.0(5) . . . . ?
 O3 C35 C36 Fe2 89.6(4) . . . . ?
 O3 C35 C36 C37 3.4(6) . . . . ?
 O3 C35 C36 C40 175.4(4) . . . . ?
 O5 C26 C27 C26 -178.8(3) . . . 4_575 ?
 O5 C48 C49 Fe3 -82.1(4) . . . . ?
 O5 C48 C49 C50 5.8(6) . . . . ?
 O5 C48 C49 C53 -167.7(4) . . . . ?
 O1 C17 C18 C19 177.1(4) . . . . ?
 O1 C17 C18 C32 -4.8(6) . . . . ?
 O4 C35 C36 Fe2 -90.9(5) . . . . ?
 O4 C35 C36 C37 -177.2(4) . . . . ?
 O4 C35 C36 C40 -5.1(7) . . . . ?
 O7 C34 C33 C32 8.4(8) . . . . ?
 O6 C48 C49 Fe3 97.0(5) . . . . ?
 O6 C48 C49 C50 -175.1(5) . . . . ?
 O6 C48 C49 C53 11.4(7) . . . . ?
 C22 C21 C20 C19 0.6(6) . . . . ?
 C22 C21 C20 C23 -179.6(4) . . . . ?
 C22 C17 C18 C19 0.9(7) . . . . ?
 C22 C17 C18 C32 179.0(4) . . . . ?
 C25 C24 C23 C20 -53.6(5) . . . . ?
 C25 C24 C23 C28 76.0(5) . . . . ?
 C25 C24 C26 O5 176.8(4) . . . . ?
 C25 C24 C26 C27 0.2(7) . . . . ?
 C21 O3 C35 O4 18.0(5) . . . . ?
 C21 O3 C35 C36 -162.5(3) . . . . ?
 C21 C22 C17 O1 -178.6(4) . . . . ?
 C21 C22 C17 C18 -2.5(6) . . . . ?
 C21 C20 C19 C18 -2.3(6) . . . . ?
 C21 C20 C23 C24 -77.6(5) . . . . ?
 C21 C20 C23 C28 157.0(4) . . . . ?
 C35 O3 C21 C22 82.5(4) . . . . ?
 C35 O3 C21 C20 -100.8(4) . . . . ?
 C35 C36 C37 Fe2 113.4(4) . . . . ?
 C35 C36 C37 C38 172.9(4) . . . . ?
 C35 C36 C40 Fe2 -113.4(4) . . . . ?
 C35 C36 C40 C39 -173.5(4) . . . . ?
 C20 C19 C18 C17 1.6(7) . . . . ?
 C20 C19 C18 C32 -176.5(4) . . . . ?
 C20 C23 C28 C29 -66.6(5) . . . . ?
 C24 C25 C24 C23 -173.7(3) 4_575 . . . ?
 C24 C25 C24 C26 1.9(8) 4_575 . . . ?
 C24 C23 C28 C29 165.9(4) . . . . ?
 C24 C26 C27 C26 -2.2(9) . . . 4_575 ?
 C19 C20 C23 C24 102.2(5) . . . . ?
 C19 C20 C23 C28 -23.2(6) . . . . ?
 C19 C18 C32 C33 -108.0(5) . . . . ?
 C36 C37 C38 Fe2 -58.4(3) . . . . ?
 C36 C37 C38 C39 0.7(6) . . . . ?
 C36 C40 C39 Fe2 59.3(3) . . . . ?
 C36 C40 C39 C38 0.8(6) . . . . ?
 C23 C20 C19 C18 177.9(4) . . . . ?
 C23 C24 C26 O5 -7.6(6) . . . . ?
 C23 C24 C26 C27 175.8(4) . . . . ?
 C23 C28 C29 C30 176.8(4) . . . . ?
 C23 C28 C29 C31 -62.3(6) . . . . ?
 C26 O5 C48 O6 -5.7(6) . . . . ?
 C26 O5 C48 C49 173.4(3) . . . . ?
 C26 C24 C23 C20 131.1(4) . . . . ?
 C26 C24 C23 C28 -99.4(4) . . . . ?
 C17 O1 C16 O2 -4.2(6) . . . . ?
 C17 O1 C16 C11 175.9(4) . . . . ?
 C17 C22 C21 O3 178.3(3) . . . . ?
 C17 C22 C21 C20 1.7(6) . . . . ?
 C17 C18 C32 C33 74.0(6) . . . . ?
 C18 C32 C33 C34 70.3(6) . . . . ?
 C37 C36 C40 Fe2 59.8(3) . . . . ?
 C37 C36 C40 C39 -0.3(5) . . . . ?
 C37 C38 C39 Fe2 -58.9(3) . . . . ?
 C37 C38 C39 C40 -0.9(6) . . . . ?
 C11 C15 C14 Fe1 58.8(3) . . . . ?
 C11 C15 C14 C13 0.1(5) . . . . ?
 C11 C12 C13 Fe1 -59.8(3) . . . . ?
 C11 C12 C13 C14 -0.8(6) . . . . ?
 C16 O1 C17 C22 -53.6(5) . . . . ?
 C16 O1 C17 C18 130.1(4) . . . . ?
 C16 C11 C15 Fe1 -116.3(4) . . . . ?
 C16 C11 C15 C14 -175.8(4) . . . . ?
 C16 C11 C12 Fe1 115.4(5) . . . . ?
 C16 C11 C12 C13 175.8(4) . . . . ?
 C48 O5 C26 C24 122.4(4) . . . . ?
 C48 O5 C26 C27 -60.9(6) . . . . ?
 C48 C49 C50 Fe3 -114.5(5) . . . . ?
 C48 C49 C50 C51 -174.4(4) . . . . ?
 C48 C49 C53 Fe3 114.5(4) . . . . ?
 C48 C49 C53 C52 175.1(4) . . . . ?
 C49 C50 C51 Fe3 58.7(3) . . . . ?
 C49 C50 C51 C52 -0.6(5) . . . . ?
 C49 C53 C52 Fe3 -59.2(3) . . . . ?
 C49 C53 C52 C51 -0.8(5) . . . . ?
 C50 C49 C53 Fe3 -60.1(3) . . . . ?
 C50 C49 C53 C52 0.4(5) . . . . ?
 C50 C51 C52 Fe3 58.7(3) . . . . ?
 C50 C51 C52 C53 0.8(5) . . . . ?
 C40 C36 C37 Fe2 -59.7(3) . . . . ?
 C40 C36 C37 C38 -0.3(5) . . . . ?
 C53 C49 C50 Fe3 59.9(3) . . . . ?
 C53 C49 C50 C51 0.1(5) . . . . ?
 C43 C44 C45 Fe2 -59.4(3) . . . . ?
 C43 C44 C45 C46 0.1(6) . . . . ?
 C43 C47 C46 Fe2 59.9(3) . . . . ?
 C43 C47 C46 C45 0.4(6) . . . . ?
 C15 C11 C16 O1 174.2(4) . . . . ?
 C15 C11 C16 O2 -5.8(7) . . . . ?
 C15 C11 C12 Fe1 -59.5(3) . . . . ?
 C15 C11 C12 C13 0.9(6) . . . . ?
 C15 C14 C13 Fe1 58.5(3) . . . . ?
 C15 C14 C13 C12 0.5(6) . . . . ?
 C44 C43 C47 Fe2 59.0(3) . . . . ?
 C44 C43 C47 C46 -0.4(6) . . . . ?
 C44 C45 C46 Fe2 -59.6(4) . . . . ?
 C44 C45 C46 C47 -0.3(6) . . . . ?
 C12 C11 C16 O1 0.0(6) . . . . ?
 C12 C11 C16 O2 -180.0(5) . . . . ?
 C12 C11 C15 Fe1 58.9(3) . . . . ?
 C12 C11 C15 C14 -0.6(5) . . . . ?
 C33 C34 C33 C32 -172.2(3) 4_575 . . . ?
 C42 O10 C72 C73 180.000(3) . . . . ?
 C47 C43 C44 Fe2 -58.8(3) . . . . ?
 C47 C43 C44 C45 0.2(6) . . . . ?
 C72 O10 C42 O11 0.000(3) . . . . ?
 C72 O10 C42 C41 180.000(2) . . . . ?
 C6 C7 C8 Fe1 61.3(3) . . . . ?
 C6 C7 C8 C9 0.0 . . . . ?
 C7 C6 C10 Fe1 -61.3(3) . . . . ?
 C7 C6 C10 C9 0.0 . . . . ?
 C7 C8 C9 Fe1 56.9(3) . . . . ?
 C7 C8 C9 C10 0.0 . . . . ?
 C8 C9 C10 Fe1 56.9(3) . . . . ?
 C8 C9 C10 C6 0.0 . . . . ?
 C10 C6 C7 Fe1 64.2(3) . . . . ?
 C10 C6 C7 C8 0.0 . . . . ?
 C65 C64 O8 C66 170.1(12) . . . . ?
 C65 C64 O8 C66 -9.9(12) . . . 3_666 ?
 C65 C66 C67 C64 90(7) 3_666 . . 3_666 ?
 C65 C66 O8 C64 172.1(10) 3_666 . . . ?
 C65 C66 O8 C64 -7.9(10) 3_666 . . 3_666 ?
 C54 C55 C56 Fe3 -62.1(3) . . . . ?
 C54 C55 C56 C57 0.0 . . . . ?
 C55 C54 C58 Fe3 56.9(3) . . . . ?
 C55 C54 C58 C57 0.0 . . . . ?
 C55 C56 C57 Fe3 -62.4(3) . . . . ?
 C55 C56 C57 C58 0.0 . . . . ?
 C56 C57 C58 Fe3 -59.1(3) . . . . ?
 C56 C57 C58 C54 0.0 . . . . ?
 C58 C54 C55 Fe3 -58.7(3) . . . . ?
 C58 C54 C55 C56 0.0 . . . . ?
 O9 C64 O8 C66 166.0(12) . . . 3_666 ?
 O9 C64 O8 C66 -14.0(12) . . . . ?
 C64 C66 C67 C65 -90(7) 3_666 . . 3_666 ?
 C64 C66 O8 C64 180.000(1) 3_666 . . . ?
 C60 C61 C62 Fe3 -56.3(4) . . . . ?
 C60 C61 C62 C63 0.0 . . . . ?
 C61 C60 C59 Fe3 62.4(3) . . . . ?
 C61 C60 C59 C63 0.0 . . . . ?
 C61 C62 C63 Fe3 -57.3(4) . . . . ?
 C61 C62 C63 C59 0.0 . . . . ?
 C62 C63 C59 Fe3 -61.1(3) . . . . ?
 C62 C63 C59 C60 0.0 . . . . ?
 C59 C60 C61 Fe3 -59.4(3) . . . . ?
 C59 C60 C61 C62 0.0 . . . . ?
 C1 C2 C3 Fe1 57.2(2) . . . . ?
 C1 C2 C3 C4 0.0 . . . . ?
 C2 C1 C5 Fe1 -58.1(2) . . . . ?
 C2 C1 C5 C4 0.0 . . . . ?
 C2 C3 C4 Fe1 62.0(2) . . . . ?
 C2 C3 C4 C5 0.0 . . . . ?
 C3 C4 C5 Fe1 62.6(3) . . . . ?
 C3 C4 C5 C1 0.0 . . . . ?
 C5 C1 C2 Fe1 54.9(2) . . . . ?
 C5 C1 C2 C3 0.0 . . . . ?
 C66 C65 C64 O9 -167.5(11) 3_666 . . . ?
 C66 C65 C64 C67 -52(6) 3_666 . . 3_666 ?
 C66 C65 C64 O8 8.7(11) 3_666 . . . ?
 C66 C64 O8 C66 180.000(1) 3_666 . . . ?
 C67 C65 C64 O9 -115(6) 3_666 . . . ?
 C67 C65 C64 C66 52(6) 3_666 . . 3_666 ?
 C67 C65 C64 O8 61(6) 3_666 . . . ?
 C67 C64 O8 C66 -173.9(13) 3_666 . . . ?
 C67 C64 O8 C66 6.1(13) 3_666 . . 3_666 ?
 C67 C66 O8 C64 -174.4(12) . . . . ?
 C67 C66 O8 C64 5.6(11) . . . 3_666 ?
 O8 C66 C67 C65 -96(7) . . . 3_666 ?
 O8 C66 C67 C64 -6.1(13) . . . 3_666 ?
 C68 O12 C70 C71 79(7) . . . . ?
 C70 O12 C68 C69 -5(3) . . . . ?
 C70 O12 C68 O13 159.0(16) . . . . ?
 C74 O15 C76 C77 155.1(12) . . . . ?
 C76 O15 C74 O14 0.000(3) . . . . ?
 C76 O15 C74 C75 180.000(3) . . . . ?

_shelx_res_file
;
TITL ltr1161_150k_a.res in P2(1)/m
    ltr1161_150k.res
    created by SHELXL-2018/3 at 16:02:11 on 11-Aug-2021
REM Old TITL
REM SHELXT solution in P2(1)/m: R1 0.197, Rweak 0.021, Alpha 0.048
REM <I/s> 0.000 for 0 systematic absences, Orientation as input
REM Formula found by SHELXT: C124 Fe6 O19
CELL 1.54186 12.0837 27.765 15.2747 90 94.03 90
ZERR 2 0.0003 0.0006 0.0003 0 0.002 0
LATT 1
SYMM -X,0.5+Y,-Z
SFAC C H Fe O
UNIT 222 208 12 38
EQIV $1 1-X,1-Y,1-Z
EQIV $2 1-X,-0.5+Y,1-Z
SADI C67 C66 C77_$1 C76_$2 C73 C72 C71 C70
SADI C75 C74 C65 C64 C69 C68 C42 C41
SADI O14 C74 O9 C64 O11 C42
SADI O15 C76 O8 C66_$1 O12 C70 O10 C72
SADI O15 C74 O12 C68 O10 C42 O8 C64_$1
EADP C75 C74 O14 O15 C76 C77

L.S. 10
PLAN  10
SIZE 0.22 0.283 0.35
TEMP -123.15
CONF
list 4
MORE -1
BOND $H
fmap 2
acta
OMIT 0 4 1
OMIT 1 4 1
OMIT 0 3 2
OMIT -1 1 3
OMIT 1 2 1
OMIT 1 0 1
OMIT 1 2 0
OMIT 1 0 0
OMIT 1 4 0
OMIT 0 6 0
OMIT -1 3 2
OMIT -1 5 2
OMIT 0 2 2
OMIT 1 1 0
OMIT 0 1 3
REM <olex2.extras>
REM <HklSrc "%./LTR1161_150K.hkl">
REM </olex2.extras>

WGHT    0.103600    8.598500
EXTI    0.000931
FVAR       0.24828
FE2   3    0.235280    0.579955    1.024018    11.00000    0.05036    0.04891 =
         0.04645   -0.00512    0.01100   -0.00850
FE3   3    0.686086    0.609464    1.239441    11.00000    0.06011    0.07412 =
         0.03852   -0.00214   -0.00129    0.01844
FE1   3    0.103885    0.578772    0.421314    11.00000    0.04427    0.09326 =
         0.03890   -0.01565    0.00124   -0.00747
O3    4    0.443706    0.636182    0.894738    11.00000    0.05012    0.04301 =
         0.03185    0.00182    0.00319   -0.00255
O5    4    0.681492    0.663402    1.024337    11.00000    0.05233    0.05655 =
         0.03945    0.00681   -0.00835   -0.00142
O1    4    0.268638    0.636015    0.604532    11.00000    0.05937    0.05602 =
         0.03990    0.00187   -0.00774   -0.00988
O4    4    0.479094    0.556486    0.888710    11.00000    0.06803    0.04741 =
         0.06459    0.00525    0.02079    0.01008
O2    4    0.230314    0.561608    0.654573    11.00000    0.07318    0.06022 =
         0.04996    0.00189   -0.01093   -0.01526
O7    4    0.562508    0.750000    0.551814    10.50000    0.05894    0.07091 =
         0.06363    0.00000    0.00316    0.00000
O10   4    0.164633    0.750000    0.917927    10.50000    0.05728    0.07886 =
         0.05899    0.00000    0.00658    0.00000
O6    4    0.857801    0.678324    1.078103    11.00000    0.04836    0.06972 =
         0.08429    0.00896   -0.00744   -0.00234
C22   1    0.357882    0.634969    0.750628    11.00000    0.04637    0.04597 =
         0.03680   -0.00019    0.00310   -0.00560
AFIX  43
H22   2    0.289622    0.627316    0.774637    11.00000   -1.20000
AFIX   0
C25   1    0.645477    0.750000    0.843754    10.50000    0.03926    0.05237 =
         0.03423    0.00000   -0.00192    0.00000
AFIX  43
H25   2    0.629971    0.750001    0.781913    10.50000   -1.20000
AFIX   0
C21   1    0.454170    0.640827    0.804495    11.00000    0.05008    0.03968 =
         0.02873   -0.00109    0.00385   -0.00182
C35   1    0.444810    0.590056    0.927309    11.00000    0.04207    0.04609 =
         0.04138    0.00626    0.00181   -0.00180
C20   1    0.554913    0.653132    0.773375    11.00000    0.04713    0.04391 =
         0.03512   -0.00093    0.00391    0.00007
C24   1    0.656413    0.705800    0.887370    11.00000    0.03615    0.04920 =
         0.03923    0.00132    0.00056   -0.00102
C19   1    0.555166    0.660073    0.682747    11.00000    0.05421    0.05666 =
         0.03623   -0.00415    0.00874   -0.00554
AFIX  43
H19   2    0.622438    0.669758    0.659283    11.00000   -1.20000
AFIX   0
C36   1    0.399634    0.589521    1.013824    11.00000    0.04786    0.04994 =
         0.03868    0.00885    0.00130   -0.00584
C23   1    0.655802    0.658378    0.837345    11.00000    0.04274    0.04887 =
         0.03742    0.00037    0.00331   -0.00012
AFIX  13
H23   2    0.650671    0.632249    0.881936    11.00000   -1.20000
AFIX   0
C26   1    0.675836    0.707434    0.978683    11.00000    0.04426    0.05327 =
         0.03868    0.00737   -0.00180   -0.00094
C17   1    0.363656    0.640541    0.661091    11.00000    0.05371    0.04955 =
         0.03598   -0.00282   -0.00431   -0.00758
C18   1    0.462466    0.653564    0.625416    11.00000    0.06117    0.05402 =
         0.03431   -0.00188    0.00643   -0.00303
C27   1    0.683598    0.750000    1.023879    10.50000    0.05284    0.05845 =
         0.03483    0.00000   -0.00214    0.00000
AFIX  43
H27   2    0.694286    0.750000    1.086093    10.50000   -1.20000
AFIX   0
C37   1    0.354871    0.629932    1.056750    11.00000    0.06316    0.05349 =
         0.03682   -0.00342    0.00911   -0.01434
AFIX  43
H37   2    0.356346    0.662381    1.037140    11.00000   -1.20000
AFIX   0
C11   1    0.106032    0.599005    0.548712    11.00000    0.04906    0.06932 =
         0.04021   -0.01212    0.00391   -0.00372
C16   1    0.205619    0.595441    0.608162    11.00000    0.05313    0.05752 =
         0.03584   -0.00453    0.00348   -0.00714
C48   1    0.776428    0.652975    1.075831    11.00000    0.05373    0.06081 =
         0.04006   -0.00148   -0.00171    0.00860
C34   1    0.470748    0.750000    0.514400    10.50000    0.06884    0.07572 =
         0.03038    0.00000    0.01242    0.00000
C49   1    0.762939    0.608987    1.125747    11.00000    0.05550    0.05505 =
         0.03783    0.00033   -0.00198    0.00761
C50   1    0.671333    0.576454    1.120028    11.00000    0.06178    0.05862 =
         0.04433   -0.00136    0.00277    0.00341
AFIX  43
H50   2    0.609134    0.578199    1.078506    11.00000   -1.20000
AFIX   0
C28   1    0.768825    0.652443    0.798632    11.00000    0.04669    0.05901 =
         0.05779   -0.00034    0.00738    0.00016
AFIX  23
H28A  2    0.772601    0.675566    0.749595    11.00000   -1.20000
H28B  2    0.827285    0.661590    0.844262    11.00000   -1.20000
AFIX   0
C40   1    0.381210    0.547431    1.064057    11.00000    0.05887    0.05913 =
         0.05006    0.01455    0.00215   -0.00615
AFIX  43
H40   2    0.402231    0.515459    1.050543    11.00000   -1.20000
AFIX   0

O11   4    0.273684    0.750000    1.040619    10.50000    0.11570    0.13931 =
         0.06164    0.00000   -0.01434    0.00000
C53   1    0.837342    0.593053    1.197042    11.00000    0.05721    0.07102 =
         0.04653   -0.00144   -0.00573    0.01564
AFIX  43
H53   2    0.905425    0.608029    1.216336    11.00000   -1.20000
AFIX   0
C43   1    0.161602    0.564684    0.901840    11.00000    0.05155    0.06975 =
         0.05446   -0.01275    0.00026   -0.00922
AFIX  43
H43   2    0.197966    0.559735    0.849421    11.00000   -1.20000
AFIX   0
C15   1    0.028841    0.559952    0.532553    11.00000    0.04862    0.09254 =
         0.04641   -0.01977    0.00554   -0.00929
C51   1    0.688384    0.541257    1.186239    11.00000    0.07211    0.06304 =
         0.04810    0.00471    0.00429    0.00625
AFIX  43
H51   2    0.639607    0.515475    1.197323    11.00000   -1.20000
AFIX   0
C32   1    0.467921    0.658733    0.526677    11.00000    0.07840    0.07449 =
         0.02890   -0.00595    0.00436   -0.01014
AFIX  23
H32A  2    0.432576    0.630242    0.497496    11.00000   -1.20000
H32B  2    0.546700    0.659190    0.512747    11.00000   -1.20000
AFIX   0
C38   1    0.307568    0.613363    1.134033    11.00000    0.07950    0.07585 =
         0.03915   -0.00769    0.01466   -0.02889
C44   1    0.135527    0.528551    0.963072    11.00000    0.05841    0.06098 =
         0.07487   -0.01500    0.00766   -0.01780
AFIX  43
H44   2    0.151574    0.495170    0.958861    11.00000   -1.20000
AFIX   0
C52   1    0.792394    0.551289    1.233851    11.00000    0.07918    0.07360 =
         0.04437    0.00636    0.01028    0.02439
C12   1    0.072438    0.638066    0.492253    11.00000    0.06389    0.07519 =
         0.05656   -0.00801   -0.00806    0.00295
AFIX  43
H12   2    0.108992    0.668215    0.488554    11.00000   -1.20000
AFIX   0
C33   1    0.411275    0.703986    0.489575    11.00000    0.08240    0.08579 =
         0.02968    0.00545   -0.00187   -0.01151
AFIX  23
H33A  2    0.404053    0.701461    0.424775    11.00000   -1.20000
H33B  2    0.335481    0.705540    0.510167    11.00000   -1.20000
AFIX   0

C42   1    0.263484    0.750000    0.961558    10.50000    0.06970    0.05007 =
         0.06798    0.00000   -0.00548    0.00000
C47   1    0.123491    0.609589    0.933110    11.00000    0.05209    0.06800 =
         0.07269   -0.00368   -0.00058    0.00166
AFIX  43
H47   2    0.130276    0.639978    0.905413    11.00000   -1.20000
AFIX   0
C29   1    0.795814    0.602971    0.765169    11.00000    0.05470    0.07014 =
         0.05528   -0.01478    0.00506   -0.00116
AFIX  13
H29   2    0.737456    0.593294    0.718845    11.00000   -1.20000
AFIX   0
C39   1    0.325054    0.562468    1.138688    11.00000    0.07985    0.07308 =
         0.04523    0.01077    0.00603   -0.02234

C41   1    0.354322    0.750000    0.904245    10.50000    0.05982    0.05916 =
         0.09025    0.00000    0.01064    0.00000
PART -1
AFIX 137
H41A  2    0.421096    0.737023    0.935944    10.50000   -1.50000
H41B  2    0.368595    0.783026    0.885403    10.50000   -1.50000
H41C  2    0.334613    0.729951    0.852689    10.50000   -1.50000
AFIX   0

PART 0
C14   1   -0.052080    0.576650    0.466142    11.00000    0.04403    0.10999 =
         0.05625   -0.02464    0.00536   -0.00651
AFIX  43
H14   2   -0.113783    0.558668    0.442005    11.00000   -1.20000
AFIX   0
C45   1    0.080766    0.551366    1.032268    11.00000    0.05821    0.08657 =
         0.07843   -0.01151    0.01841   -0.02505
AFIX  43
H45   2    0.054207    0.535806    1.082064    11.00000   -1.20000
AFIX   0

C72   1    0.068715    0.750000    0.971191    10.50000    0.06911    0.07357 =
         0.07908    0.00000    0.02519    0.00000
AFIX  23
H72A  2    0.069460    0.721034    1.009022    10.50000   -1.20000
H72B  2    0.069460    0.778966    1.009022    10.50000   -1.20000
AFIX   0

C13   1   -0.025300    0.623644    0.442806    11.00000    0.05473    0.10856 =
         0.06040   -0.01118   -0.01307    0.00917
AFIX  43
H13   2   -0.066215    0.642861    0.400463    11.00000   -1.20000
AFIX   0
C46   1    0.073339    0.600893    1.013342    11.00000    0.05114    0.08213 =
         0.08969   -0.01830    0.01572    0.00196
AFIX  43
H46   2    0.040439    0.624559    1.048167    11.00000   -1.20000
AFIX  56
PART 1
C6    1    0.237795    0.587931    0.351746    10.50000    0.05152
AFIX  43
H6    2    0.278162    0.617299    0.352093    10.50000   -1.20000
AFIX  55
C7    1    0.142950    0.576480    0.295412    10.50000    0.05562
AFIX  43
H7    2    0.108724    0.596843    0.251454    10.50000   -1.20000
AFIX  55
C8    1    0.108245    0.529249    0.316319    10.50000    0.05162
AFIX  43
H8    2    0.046725    0.512465    0.288804    10.50000   -1.20000
AFIX  55
C9    1    0.181642    0.511509    0.385575    10.50000    0.05534
AFIX  43
H9    2    0.177846    0.480773    0.412528    10.50000   -1.20000
AFIX  55
C10   1    0.261708    0.547776    0.407470    10.50000    0.05274
AFIX  43
H10   2    0.320882    0.545564    0.451643    10.50000   -1.20000
AFIX   0
PART 0
C30   1    0.908425    0.605169    0.724573    11.00000    0.06838    0.09578 =
         0.07927   -0.00995    0.02125    0.01456
AFIX 137
H30A  2    0.902177    0.625611    0.672155    11.00000   -1.50000
H30B  2    0.930746    0.572627    0.708287    11.00000   -1.50000
H30C  2    0.964212    0.618671    0.767371    11.00000   -1.50000
AFIX   0
C31   1    0.800449    0.565938    0.838057    11.00000    0.10324    0.06562 =
         0.10161    0.01247    0.04278    0.02070
AFIX 137
H31A  2    0.856752    0.575436    0.884130    11.00000   -1.50000
H31B  2    0.819699    0.534440    0.814478    11.00000   -1.50000
H31C  2    0.727897    0.563960    0.862754    11.00000   -1.50000
AFIX   0

C65   1    0.467967    0.474826    0.344177    10.50000    0.05038    0.04996 =
         0.07570   -0.00080   -0.01755    0.00856
AFIX   3
H65A  2    0.408537    0.484406    0.300707    10.50000   -1.50000
H65B  2    0.496067    0.443036    0.328977    10.50000   -1.50000
H65C  2    0.528347    0.498406    0.344637    10.50000   -1.50000
AFIX   0

C73   1   -0.028378    0.750000    0.910201    10.50000    0.05115    0.12858 =
         0.14278    0.00000    0.01348    0.00000
PART -1
AFIX 137
H73A  2   -0.039071    0.717777    0.884820    10.50000   -1.50000
H73B  2   -0.018186    0.773309    0.863266    10.50000   -1.50000
H73C  2   -0.093683    0.758914    0.941182    10.50000   -1.50000
AFIX  56

PART 1
C54   1    0.646667    0.683215    1.258964    10.50000    0.06021
AFIX  43
H54   2    0.665895    0.710140    1.224784    10.50000   -1.20000
AFIX  55
C55   1    0.550818    0.653985    1.243718    10.50000    0.06687
AFIX  43
H55   2    0.494663    0.657922    1.197547    10.50000   -1.20000
AFIX  55
C56   1    0.553641    0.617838    1.309603    10.50000    0.07195
AFIX  43
H56   2    0.499708    0.593346    1.315248    10.50000   -1.20000
AFIX  55
C57   1    0.651236    0.624727    1.365567    10.50000    0.05016
AFIX  43
H57   2    0.674058    0.605653    1.415227    10.50000   -1.20000
AFIX  55
C58   1    0.708729    0.665132    1.334271    10.50000    0.04768
AFIX  43
H58   2    0.776767    0.677836    1.359318    10.50000   -1.20000
AFIX   0

PART 0
O9    4    0.360656    0.444641    0.447796    10.50000    0.07191    0.08309 =
         0.06507    0.00811   -0.00077   -0.01724
C64   1    0.435383    0.471905    0.432734    10.50000    0.05510    0.05292 =
         0.08249    0.00751    0.00342    0.00533

PART 2
AFIX  56
C60   1    0.570409    0.660575    1.243963    10.50000    0.07723
AFIX  13
H60   2    0.535173    0.678527    1.192527    10.50000   -1.20000
AFIX  55
C61   1    0.527636    0.618564    1.282469    10.50000    0.07134
AFIX  43
H61   2    0.461568    0.602081    1.262914    10.50000   -1.20000
AFIX  55
C62   1    0.600956    0.605516    1.355336    10.50000    0.06514
AFIX  43
H62   2    0.592552    0.578772    1.393089    10.50000   -1.20000
AFIX  55
C63   1    0.689043    0.639464    1.361864    10.50000    0.06356
AFIX  43
H63   2    0.749917    0.639417    1.404752    10.50000   -1.20000
AFIX  55
C59   1    0.670164    0.673492    1.293032    10.50000    0.09960
AFIX  13
H59   2    0.716785    0.702439    1.282821    10.50000   -1.20000
AFIX  56
C1    1    0.225917    0.607316    0.345426    10.50000    0.05087
AFIX  43
H1    2    0.262825    0.637501    0.350556    10.50000   -1.20000
AFIX  55
C2    1    0.129208    0.597061    0.290343    10.50000    0.05117
AFIX  43
H2    2    0.090058    0.619180    0.252152    10.50000   -1.20000
AFIX  55
C3    1    0.101293    0.547939    0.302369    10.50000    0.04419
AFIX  43
H3    2    0.040189    0.531425    0.273636    10.50000   -1.20000
AFIX  55
C4    1    0.180750    0.527835    0.364885    10.50000    0.04952
AFIX  13
H4    2    0.184675    0.493367    0.383842    10.50000   -1.20000
AFIX  55
C5    1    0.257771    0.564532    0.391495    10.50000    0.04729
AFIX  13
H5    2    0.323741    0.560736    0.434256    10.50000   -1.20000
AFIX   0

PART 0
C66   1    0.446204    0.499447    0.578379    10.50000    0.08978    0.08526 =
         0.06013    0.00631   -0.00559   -0.00452
AFIX   3
H66A  2    0.371664    0.512337    0.569499    10.50000   -1.20000
H66B  2    0.443164    0.467357    0.603189    10.50000   -1.20000
AFIX   0
C67   1    0.506965    0.530819    0.636704    10.50000    0.07008    0.06889 =
         0.10011   -0.03045   -0.03105    0.02951
AFIX   3
H67A  2    0.555025    0.509479    0.673615    10.50000   -1.50000
H67B  2    0.461155    0.550119    0.673915    10.50000   -1.50000
H67C  2    0.552755    0.552239    0.603265    10.50000   -1.50000
AFIX   0
O8    4    0.500000    0.500000    0.500000    10.50000    0.09024    0.05403 =
         0.08873    0.00238    0.02764    0.00019

PART -1
O12   4    0.150432    0.769832    1.227738    10.25000    0.05665
C69   1    0.214398    0.694479    1.265791    10.25000    0.04289
AFIX   3
H69A  2    0.179958    0.680108    1.211951    10.25000   -1.50000
H69B  2    0.164028    0.691388    1.313031    10.25000   -1.50000
H69C  2    0.284128    0.677768    1.282571    10.25000   -1.50000
AFIX   0
C68   1    0.237096    0.741424    1.249482    10.25000    0.06188
C70   1    0.033721    0.757890    1.212742    10.25000    0.06912
AFIX   3
H70A  2   -0.008719    0.779160    1.172712    10.25000   -1.20000
H70B  2    0.033991    0.725670    1.188162    10.25000   -1.20000
AFIX   0
C71   1   -0.014434    0.752133    1.293485    10.25000    0.09523
AFIX 137
H71A  2   -0.083159    0.733502    1.284364    10.25000   -1.50000
H71B  2   -0.031077    0.783850    1.317462    10.25000   -1.50000
H71C  2    0.037449    0.735045    1.334777    10.25000   -1.50000
AFIX   0

PART 0
O14   4    0.127022    0.750000    0.539668    10.25000    0.13359    0.08156 =
         0.05440    0.00000   -0.01739    0.00000
O15   4   -0.009316    0.750000    0.631720    10.25000    0.13359    0.08156 =
         0.05440    0.00000   -0.01739    0.00000
C74   1    0.098469    0.750000    0.612039    10.25000    0.13359    0.08156 =
         0.05440    0.00000   -0.01739    0.00000
C75   1    0.165873    0.750000    0.692110    10.25000    0.13359    0.08156 =
         0.05440    0.00000   -0.01739    0.00000
AFIX   3
H75A  2    0.212803    0.721180    0.694070    10.25000   -1.50000
H75B  2    0.212803    0.778820    0.694070    10.25000   -1.50000
H75C  2    0.120123    0.750000    0.742610    10.25000   -1.50000
AFIX   0
PART -1
C77   1   -0.174385    0.730082    0.564561    10.25000    0.13359    0.08156 =
         0.05440    0.00000   -0.01739    0.00000
AFIX   3
H77A  2   -0.211625    0.721542    0.507601    10.25000   -1.50000
H77B  2   -0.164605    0.701101    0.600871    10.25000   -1.50000
H77C  2   -0.219625    0.750001    0.594111    10.25000   -1.50000
AFIX   0
PART 0
C76   1   -0.072146    0.750000    0.551263    10.25000    0.13359    0.08156 =
         0.05440    0.00000   -0.01739    0.00000
PART -1
AFIX   3
H76A  2   -0.034376    0.730630    0.507843    10.25000   -1.20000
H76B  2   -0.082576    0.783330    0.529193    10.25000   -1.20000
AFIX   0

PART 0
O13   4    0.342651    0.750000    1.238665    10.25000    0.07980
HKLF 4


REM  ltr1161_150k_a.res in P2(1)/m
REM wR2 = 0.2061, GooF = S = 1.068, Restrained GooF = 1.079 for all data
REM R1 = 0.0715 for 8663 Fo > 4sig(Fo) and 0.0785 for all 9795 data
REM 625 parameters refined using 27 restraints

END

WGHT      0.1034      8.6074

REM Highest difference peak  1.096,  deepest hole -0.402,  1-sigma level  0.094
Q1    1   0.0519  0.7500  0.5369  10.50000  0.05    1.10
Q2    1   0.1885  0.7316  1.2655  11.00000  0.05    0.83
Q3    1   0.0263  0.7500  0.6131  10.50000  0.05    0.82
Q4    1  -0.0657  0.7500  0.6571  10.50000  0.05    0.80
Q5    1   0.1819  0.7016  1.2396  11.00000  0.05    0.72
Q6    1  -0.1610  0.7500  0.5866  10.50000  0.05    0.68
Q7    1   0.5418  0.6394  1.2786  11.00000  0.05    0.66
Q8    1  -0.0273  0.7500  1.2403  10.50000  0.05    0.65
Q9    1   0.0470  0.7500  1.3117  10.50000  0.05    0.63
Q10   1   0.2359  0.7013  1.2933  11.00000  0.05    0.62
;
_shelx_res_checksum                87372
_shelx_hkl_file
;
  -1   0   9   12.91    1.05
   0   3  12   26.81    1.60
   0   7  13    9.48    1.01
   1  -4   9    8.57    1.25
   1   3  13   52.13    1.50
   2  -6   3  153.60    1.13
   2  -4  10    9.03    1.63
   2   1  13    3.37    1.15
   2   5  14    1.21    0.95
   3  -5  10    5.80    1.32
   3  -2  12    2.48    1.34
   6  -7   7   22.04    1.51
   6  -2  12   21.74    1.19
   7  -6   8   15.30    1.51
   1   1  12    1.84    1.47
   1   4  13   17.94    1.32
   2   2  13   15.60    1.37
   2   6  14   26.15    1.10
   3  -7   4   30.66    0.83
   3   1  13    4.02    1.55
   4  -5  10   51.59    1.69
   4  -2  12    2.24    1.28
   5  -7   7  225.20    2.52
   5  -5  10    9.89    1.55
   5  -2  12   44.63    1.51
   7  -5   9   25.22    1.39
  -2   5   9  144.13    1.53
  -1  -1   7   20.33    0.99
  -1   1   9    3.11    1.29
  -1   5  11    0.67    1.14
   0  -3   3 1439.50    2.93
   0   4  12   41.09    1.49
   1  -5   6   60.62    1.28
   1   5  13   13.36    1.50
   2  -6   4  255.40    1.74
   2  -6   6   99.27    1.45
   2  -2  11   14.13    1.61
   2   0  12   85.42    2.09
   3  -6   8   90.76    1.64
   3  -4  10  288.53    2.93
   3  -3  11   72.05    1.88
   3  -1  12    2.58    1.47
   6  -7   6    4.57    1.45
   6  -6   8   76.66    2.20
   6  -1  12    3.38    1.19
   7  -2  11   -0.93    1.09
  -2   4   8  223.73    1.78
  -1  -1   4   59.05    0.79
  -1   3  10    0.96    1.21
  -1   6  11    6.04    1.42
   0   2  11   20.02    1.54
   0   5  12    4.84    1.52
   1   0  11   45.47    1.93
   1   6  13   85.44    1.91
   2  -6   5  399.09    2.25
   2  -4   9  171.31    2.37
   2  -3  10  142.99    2.23
   2   3  13   77.05    1.78
   3  -5   9   51.73    1.76
   3   2  13   63.76    1.72
   4  -7   5   43.36    1.40
   4  -7   6   61.53    1.46
   4  -6   8   32.01    1.77
   4  -3  11   11.25    1.58
   4  -1  12   21.11    1.66
   5  -3  11  120.53    2.06
   6  -5   9    2.00    1.58
   6  -4  10  137.34    2.20
   7  -3  10   -0.16    1.44
  -1   7  11   22.00    1.47
   0  -3   4   63.29    0.91
   0  -2   8   53.23    1.43
   0   6  12    1.31    1.61
   1  -4   7  179.23    2.06
   1   7  13   12.11    1.44
   2  -1  11   69.05    2.18
   2   1  12    4.56    1.51
   2   4  13   93.42    1.91
   3  -6   7   45.82    1.47
   3  -2  11   78.45    2.07
   3   0  12  133.52    2.22
   4  -5   9   73.50    1.98
   4  -4  10  279.20    2.84
   4   2  13    6.45    1.29
   5  -4  10   23.99    1.87
   6  -2  11    0.65    1.42
   6   0  12   12.99    1.33
   7  -4   9   62.59    2.01
   7  -1  11    8.96    1.44
  -2   5   8    4.27    0.92
  -1   2   9    6.78    1.11
  -1   4  10   27.87    1.38
   0  -2   2  186.35    0.90
   0   1  10  307.70    2.53
   0   3  11   11.69    1.47
   1  -1  10  112.59    1.98
   1   3  12   44.15    1.72
   1   8  13   81.69    1.62
   2  -5   7   77.12    1.65
   3  -6   6   32.06    1.46
   3  -3  10    1.65    1.65
   4   0  12  153.35    2.31
   5  -2  11    6.76    1.52
   5   0  12  109.77    2.00
  -2   4   7   60.98    1.10
   0   8  12    7.76    1.47
   1  -4   3  589.20    2.11
   1  -4   6   57.75    1.30
   1   4  12   24.30    1.57
   2  -3   9  101.27    2.13
   3  -1  11    3.20    1.97
   3   1  12    3.60    1.61
   3   4  13    0.90    1.29
   6  -4   9   19.04    1.78
   6   1  12    2.41    1.24
   7  -2  10   74.92    1.98
  -2   6   8   44.28    1.09
  -1   0   3  469.47    1.54
   0   9  12   93.81    1.60
   1  -4   5  101.72    1.39
   1   0  10  108.47    2.12
   1   5  12   37.41    1.83
   2  -5   6  279.29    2.14
   2   7  13   27.48    1.59
   3   5  13   29.30    1.51
   4   1  12   16.27    1.53
   4   4  13   79.34    1.71
   5  -1  11   68.25    2.18
   5   1  12   10.83    1.46
   7  -4   8    2.89    1.76
   7  -3   9   62.53    1.98
   7   0  11   12.54    1.27
   8  -2   9    6.00    1.31
  -1   1   7   37.47    1.20
   0  -2   6    5.51    0.90
   0   5  11  107.92    1.83
   1  -4   4   23.81    0.76
   2  -5   4    5.22    0.83
   2  -5   5   18.71    0.91
   2  -1  10   68.83    2.11
   2   8  13  100.32    1.73
   3  -5   7   78.71    1.64
   3  -2  10   16.42    1.68
   3   2  12    2.72    1.52
   3   6  13  103.15    2.01
   5  -6   2    2.75    0.59
   6  -2  10    4.42    1.50
   6   2  12   29.73    1.37
  -2   4   6    4.61    0.51
  -2   7   8    5.04    0.86
  -1   4   9  132.48    1.62
  -1   7  10   61.78    1.59
   0   3  10  844.22    3.92
   1  -2   8  371.33    2.58
   1   3  11    1.92    1.71
   2  -4   1 1259.00    2.11
   2  -4   7  266.63    2.23
   2  -2   9   73.86    1.97
   2   1  11   73.40    1.92
   2   4  12   22.39    1.51
   2   9  13  130.25    1.83
   2  10  13   13.95    1.27
   3  -3   9  346.80    2.84
   3   7  13   10.69    1.41
   4  -6   3  121.38    1.24
   4  -6   4   20.16    1.07
   4  -6   5   81.41    1.40
   4  -2  10   50.56    1.88
   4   2  12    5.24    1.51
   4   6  13   11.26    1.41
   5  -2  10   60.04    1.90
   5   2  12   53.24    1.68
   6  -4   8   19.92    1.98
   6   0  11    4.10    1.46
   6   3  12   30.43    1.50
   7  -1  10   23.56    1.52
  -1   8  10  112.47    1.69
   0  -1   7    1.03    0.97
   1   1  10  107.35    1.87
   1   7  12   12.42    1.36
   3  -5   6  473.72    2.67
   3  -1  10   69.41    2.16
   3   3  12   14.05    1.57
   3   8  13    3.26    1.16
   4  -4   8    6.34    1.45
   4  -3   9  143.81    2.26
   4   0  11    1.38    1.58
   4   3  12   26.19    1.84
   4   7  13   80.28    1.63
   5  -6   3    3.99    0.84
   5  -4   8    9.69    2.06
   5   0  11   94.90    2.08
   5   3  12   50.97    1.81
   7  -4   7   32.35    1.90
   7  -2   9   40.41    1.65
   8  -2   8    4.07    1.57
  -2   6   7   41.50    0.92
  -1   3   8  152.04    1.55
  -1   5   9   53.10    1.41
  -1   9  10    6.50    1.21
   0   7  11    1.90    1.25
   1  -3   6  225.13    1.86
   1   8  12   14.89    1.39
   2  -4   6    3.63    0.95
   2   0  10   33.12    1.66
   2   2  11   16.14    1.58
   2   5  12   11.04    1.49
   3   4  12  194.74    2.41
   3   9  13    3.13    1.10
   6  -5   6    7.26    1.66
   6  -1  10   31.34    1.75
   6   1  11   23.88    1.48
   6   4  12    2.26    1.15
   7   0  10  183.48    2.26
  -2   5   6   38.17    0.78
   0   8  11    4.57    1.22
   0   9  11   56.72    1.63
   1  -3   2 2551.90    3.47
   1  -3   5  449.86    2.27
   1  -2   7   13.65    1.11
   1   2  10   13.16    1.43
   1  10  12  177.06    2.11
   1  11  12    7.54    1.33
   2   3  11  248.76    2.71
   2   6  12    7.14    1.40
   3  -5   5  120.99    1.45
   3  -4   7  133.68    1.83
   3  -2   9   74.39    1.79
   4  -1  10   15.62    1.67
   4   1  11   61.88    1.89
   4   4  12   89.69    1.92
   5  -1  10   27.13    1.70
   5   1  11   65.11    1.92
   5   4  12   20.12    1.39
   6  -4   7    6.90    1.81
   8   0   9   89.98    1.91
  -2   7   7   54.42    0.96
  -1   1   5   12.76    0.58
  -1   4   8   35.18    1.21
   0   0   7   34.18    1.12
   0   1   8  380.83    2.41
   0   5  10  183.45    2.04
   0  10  11   17.95    1.43
   2  -4   5  739.42    2.88
   2  -3   7   79.01    1.50
   2   7  12   13.91    1.45
   3  -5   3   14.26    0.72
   3   5  12    8.00    1.48
   4  -3   8   90.66    2.09
   4   5  12    5.82    1.65
   5   5  12    6.53    1.49
   6  -3   8    2.70    1.59
   6   0  10   13.73    1.60
   6   2  11    1.00    1.32
   7  -4   6    6.19    1.60
   7  -1   9    7.98    1.45
   7   1  10   24.23    1.77
   7   3  11    3.53    1.19
  -1   7   9    5.72    1.24
   1  -3   3 6107.92    6.46
   1  -3   4 1327.12    3.35
   1   3  10  243.10    2.40
   2  -4   4    3.74    0.79
   2   4  11  130.23    2.11
   2   8  12    3.15    1.31
   3  -4   6   44.78    1.49
   3  -1   9  147.05    2.34
   3   3  11   86.54    2.22
   3   6  12   28.81    1.49
   4   2  11   26.33    1.71
   5   0  10  104.65    2.13
   5   2  11    6.08    1.59
   6   3  11   16.31    1.66
   7  -2   8   16.54    1.59
   7   4  11    0.92    1.38
   8  -2   7   99.95    2.09
   8  -1   8   43.21    1.62
  -2   6   6   80.11    0.97
  -1   1   3  104.20    0.79
  -1   1   4   60.62    0.73
   1  -2   6    4.72    0.95
   1   0   8 4300.87    7.89
   2  -3   6  633.93    3.06
   2   0   9    0.55    1.45
   2   2  10   25.86    1.93
   2   9  12   10.08    1.33
   3  -3   7  175.07    2.18
   3   7  12    2.83    1.47
   4  -5   4    4.68    0.97
   4   3  11    8.50    1.93
   4   6  12   21.67    1.51
   5   3  11  140.16    2.48
   6  -1   9   11.78    1.72
   6   1  10   32.43    1.97
   7   0   9    2.72    1.80
  -1   5   8  223.04    1.84
   0  -1   2    3.12    0.26
   0  -1   4  239.53    1.47
   1  -1   7   45.71    1.32
   2  -2   7   81.25    1.60
   2  -1   8  142.38    2.03
   2  11  12    1.19    1.23
   2  12  12    3.36    1.20
   4   1  10   15.11    1.82
   4   7  12   15.03    1.44
   5   7  12   97.41    1.85
   2  12   3 1577.31    3.15
   3   5   4   52.02    0.87
   3   6   4  683.71    2.34
   3   7   4   27.68    0.81
   3   9   4  124.52    1.28
   4   2   4    9.51    0.78
   5  -7   1   33.95    0.70
   5  -3   3  145.88    1.37
   5  13   4  133.74    1.53
   6  -3   3   32.52    0.98
   7  -5   2  142.67    1.47
   8   3   4   21.74    1.36
   8  11   4    0.92    1.39
   9  -3   2  112.16    1.63
  10  -1   2    1.82    1.36
  10   7   3    9.72    1.15
  11   4   2    0.65    1.06
  11   5   2    1.29    1.02
   2  -4   1 1250.33    1.84
   2  -2   2  308.56    1.15
   3  -7   0    1.42    0.23
   3  -1   3  400.03    1.61
   3   4   4  294.81    1.59
   3  10   4  311.62    1.74
   4  -5   2   94.62    0.91
   4   1   4   50.41    0.99
   5   0   4  612.74    2.56
   5  14   4  110.42    1.64
   7  17   3   26.34    1.22
   8  -2   3  172.89    1.85
   8   2   4    1.34    1.23
   8  12   4    1.30    1.16
   8  16   3   18.66    1.08
  11   2   2    9.26    1.22
  11   3   2   15.12    1.15
   1   1   2 1236.89    2.00
   2   1   3   83.73    0.76
   2  13   3   21.05    0.71
   3  -4   2   50.16    0.65
   3   3   4   47.24    0.84
   3  11   4   42.41    1.02
   4  -3   3  256.68    1.51
   6  -6   2 1911.33    4.12
   6  -1   4  236.38    1.98
   6   7   5  194.61    2.07
   7  14   4   65.45    1.42
   8  -5   2   65.77    1.29
   8   1   4   12.04    1.28
   8  13   4   15.40    1.42
   9  -1   3   69.70    1.56
   9   4   4    0.23    1.34
   9   5   4    4.58    1.28
   9   8   4    3.89    1.25
   9   9   4    5.07    1.21
   9  10   4    2.03    1.36
   9  15   3  128.24    1.58
  10  12   3    2.58    0.90
  11   1   2    9.05    1.24
   3   2   4   45.22    0.94
   3  12   4   28.95    1.01
   4   0   4  208.12    1.51
   5  -6   2    2.96    0.66
   5  -4   3  785.33    2.69
   5  -1   4   47.27    1.08
   6   4   5   97.62    1.73
   6   5   5  113.45    1.64
   6   9   5   30.59    1.31
   6  15   4    6.52    1.12
   7  -6   2  140.34    1.60
   7  -1   4  268.19    2.09
   7   6   5   54.84    1.56
   7   7   5   21.13    1.40
   7   8   5    1.46    1.27
   7   9   5  109.01    1.90
   8  -3   3   60.07    1.39
   8   0   4  224.22    2.28
   8  14   4    6.68    1.28
   8  17   3    1.15    0.90
   9  11   4    4.33    1.12
  10   1   3   11.03    1.24
   3  -6   1  125.14    0.75
   3  -2   3  202.82    1.20
   5   4   5   36.95    1.21
   5  10   5    8.37    1.09
   6  -2   4   97.10    1.55
   6   3   5   27.22    1.25
   6  11   5  237.58    2.13
   6  16   4    3.47    1.21
   7   4   5   55.29    1.56
   9  -2   3   24.34    1.28
   9   2   4    3.02    1.25
   9  12   4   20.69    1.22
  10  -3   2   23.90    1.43
  11   0   2    9.23    1.04
  11   5   3   -0.99    1.16
  11   6   3   30.58    1.14
   1   6   3  280.68    1.21
   1   7   3  142.89    0.91
   1   8   3  313.35    1.30
   2   7   4   18.09    0.72
   2   8   4    8.69    0.70
   3   1   4   24.90    0.73
   3  13   4   13.45    0.90
   4  -1   4   45.05    0.95
   4   5   5  726.57    2.85
   4   6   5   83.88    1.26
   4   7   5   46.52    1.10
   4   9   5   10.59    1.01
   5  -2   4   35.75    1.19
   5   3   5   65.96    1.31
   5  11   5  124.89    1.66
   5  16   4   11.76    1.18
   6  12   5   86.64    1.58
   7   2   5   91.02    1.88
   7   3   5  656.59    3.27
   7  12   5    2.61    1.40
   7  16   4    4.68    1.18
   8  -4   3   84.66    1.67
   8  -1   4   13.31    1.31
   8   4   5   46.12    1.76
   8   5   5    9.00    1.39
   8   8   5   79.18    1.74
   8  15   4    2.52    1.08
   9  -5   2   60.21    1.52
  10   5   4   12.66    1.24
  10   8   4    9.62    1.11
  10   9   4    3.13    1.02
  11  -1   2   10.22    1.28
  11   4   3    0.82    1.04
   1   5   3  690.18    1.82
   1   9   3  546.19    1.70
   2   6   4  250.85    1.40
   2   9   4  428.88    1.83
   4   3   5   52.19    1.27
   4   4   5  418.61    2.22
   5   2   5   53.99    1.26
   5  12   5   13.40    1.14
   6  13   5  225.33    2.04
   8   3   5  122.51    1.89
   9  -3   3   83.56    1.57
   9   0   4    0.84    1.25
   9  14   4   71.27    1.35
  10  -1   3   10.58    1.25
  10   3   4   20.76    1.54
  10   4   4   10.91    1.23
  10  10   4    0.55    0.97
  11   2   3    0.65    1.17
   1   0   2 1106.20    1.90
   1   4   3  535.33    1.61
   1  10   3  269.53    1.24
   2   4   4    4.75    0.56
   2  10   4   20.48    0.68
   3   0   4  786.09    2.48
   3  14   4   12.11    0.95
   5  -5   3   21.57    0.78
   6  -7   2   69.31    1.07
   6  14   5   -0.59    1.29
   6  17   4   14.46    1.03
   7  -7   2    3.27    1.00
   7  -3   4  506.98    2.81
   7   1   5  301.44    2.39
   7  13   5    4.94    1.23
   7  17   4   75.70    1.44
   8  12   5   37.95    1.34
   8  16   4    0.79    0.88
   9   5   5    4.05    1.56
   9   6   5    5.72    1.25
   9   7   5    5.03    1.22
   2  -1   3   89.03    0.84
   2   3   4   94.32    0.93
   2  11   4  238.00    1.49
   3  -5   2   70.81    0.72
   3  -3   3   94.74    0.89
   3   6   5   37.51    0.98
   3   7   5  490.00    2.26
   3   8   5    4.49    0.82
   3   9   5    8.72    0.97
   4  -2   4    9.51    0.78
   4   2   5  101.52    1.33
   5  -7   2   33.22    0.82
   5  -3   4  730.76    2.76
   5   0   5  530.26    2.67
   5  14   5   15.24    1.36
   7   0   5  595.12    3.08
   7  14   5    1.69    1.05
   8  -5   3    6.39    1.08
   8   1   5   11.22    1.32
   8  13   5   20.20    1.24
   9   4   5   22.94    1.42
   9  10   5    3.50    1.13
   9  11   5   20.84    1.36
  10   1   4   36.26    1.43
   1   3   3 6227.32    5.33
   1  11   3  122.59    0.90
   2  12   4   14.17    0.77
   3   5   5  128.42    1.33
   3  10   5   11.33    1.01
   4   1   5    3.47    0.88
   6  -6   3  108.29    1.40
   6  -4   4   10.23    1.13
   6   5   6    3.44    1.52
   6   6   6  160.64    1.96
   6   7   6    2.96    1.30
   7  -1   5  303.49    2.45
   7   6   6    5.96    1.67
   7   7   6   92.21    1.94
   7   8   6    4.98    1.59
   8  17   4   33.55    1.04
   9   2   5    1.49    1.45
   9  12   5   62.99    1.54
   2   2   4   33.48    0.68
   3  -1   4   21.38    0.70
   3   3   5  172.37    1.46
   3  11   5  190.92    1.65
   4  14   5   54.77    1.31
   5   6   6  144.83    1.74
   5   7   6    1.49    1.12
   5   8   6    2.91    1.11
   5   9   6    7.90    1.19
   5  15   5   26.65    1.28
   6   4   6  189.40    2.05
   6  10   6   81.29    1.59
   6  11   6   57.22    1.70
   7  -4   4   81.15    1.47
   7   4   6    6.33    1.36
   7   5   6    7.86    1.37
   7   9   6    2.44    1.26
   7  10   6   25.40    1.36
   8   7   6    4.31    1.59
   9  -5   3    9.89    1.35
   9   1   5   79.94    1.87
   9  13   5    0.94    1.08
  10   6   5    9.63    1.13
  10   7   5   11.00    1.13
  10   8   5    1.92    1.04
  10   9   5   20.00    1.22
   1  12   3   96.64    0.82
   2  13   4   30.54    0.84
   3  12   5   26.67    1.10
   4   0   5  751.07    2.84
   5  -4   4   26.68    0.94
   5  10   6   95.55    1.62
   5  11   6  251.49    2.31
   6   2   6   29.98    1.53
   6  16   5   10.47    1.07
   7  -2   5   87.18    1.88
   7   3   6   20.77    1.45
   7  11   6   12.81    1.30
   7  16   5   14.77    1.19
   8  -6   3  287.38    2.22
   8  -4   4  180.63    1.93
   8   6   6   24.89    1.54
   8  15   5    1.53    0.93
   9  -3   4    8.21    1.45
  10   3   5   25.49    1.56
   0   7   2   16.29    0.31
   0   8   2  573.56    1.27
   1   2   3  937.91    2.11
   2  -2   3   26.05    0.61
   2   1   4   20.84    0.62
   3  -2   4   44.65    0.91
   4   5   6  125.22    1.71
   4   6   6  301.78    2.13
   4  15   5    5.33    1.13
   5  -2   5   50.24    1.35
   5  12   6    8.73    1.43
   5  16   5    4.01    1.10
   6  -5   4  176.16    1.75
   7   2   6    5.36    1.34
   7  12   6    9.77    1.23
   8  -2   5   65.13    1.76
   8   3   6    3.51    1.32
   8  11   6   19.79    1.31
  10  -2   4    8.86    1.35
  10   2   5    0.03    1.41
   0   6   2  828.82    1.51
   0   9   2  133.18    0.65
   1  -1   2 1213.19    2.03
   2  -4   2  440.88    1.40
   3   1   5   81.69    1.15
   4  -7   2  599.78    1.94
   4   4   6   99.76    1.51
   5  13   6   20.91    1.43
   6  -7   3   35.24    1.09
   6   1   6  104.67    1.68
   7  -3   5  658.82    3.32
   7  13   6   14.55    1.23
   8   2   6   14.12    1.38
   8  12   6    6.32    1.16
   9  -4   4    0.83    1.36
   9  -1   5   78.90    1.71
   9   5   6    2.22    1.31
   9   8   6    2.85    1.17
  10   1   5    2.82    1.41
   0   5   2   30.18    0.36
   2   0   4  133.59    1.13
   2   6   5  421.20    1.99
   2   7   5   14.07    0.72
   2   8   5    8.16    0.72
   3  -7   1   30.89    0.44
   3  -6   2  102.65    0.83
   4  -4   4    1.28    0.66
   4   3   6  153.10    1.65
   4  11   6   36.67    1.26
   5  -8   2  222.05    1.39
   5  -5   4  804.51    2.88
   6  14   6   51.85    1.39
   7   0   6   31.82    1.46
   7  14   6   12.73    1.17
   8  -5   4    6.74    1.15
   8  -3   5  125.35    1.97
   8   1   6    2.54    1.31
   8  13   6   -1.09    1.02
   9   3   6   11.27    1.37
   1   1   3 1595.57    2.76
   1   7   4  373.03    1.61
   2   4   5  781.10    2.66
   3   0   5  123.02    1.31
   4  -6   3  115.30    1.06
   4   2   6  186.10    1.77
   5  -7   3  257.40    1.67
   5  -3   5   60.23    1.25
   5  14   6   13.12    1.19
   6   6   7  264.11    2.63
   6   7   7   16.86    1.67
   6   8   7   21.27    1.72
   6  15   6   23.18    1.41
   7  -6   4    8.58    1.26
   7   6   7   60.25    1.92
   7   7   7   11.31    1.64
   7   8   7   10.62    1.60
   8   0   6   15.73    1.38
   8  14   6   14.06    1.10
   9  -2   5    1.78    1.19
   9   2   6   17.23    1.29
   9  12   6   20.34    1.13
  10   6   6   83.78    1.64
   3  -3   4   48.10    0.85
   3   5   6  479.80    2.43
   3   6   6   30.42    1.09
   3   8   6  375.46    2.22
   4   1   6  109.75    1.52
   6  -6   4  317.53    2.09
   6  -1   6  109.18    1.68
   6   4   7    7.72    1.44
   6   5   7   14.18    1.44
   6  10   7   45.43    1.59
   7  -4   5   61.28    1.50
   7  -1   6    1.06    1.26
   7   4   7   35.15    1.63
   7   5   7   46.16    1.66
   7   9   7  122.06    1.88
   9   1   6    2.95    1.28
  10  -1   5    3.42    1.18
  10   5   6    4.21    1.10
   2  -7  -9  251.92    1.91
   2  -2  -6  208.52    1.62
   3 -10 -10    3.26    1.10
   4  -8  -9   26.83    1.51
   5 -21 -10    1.17    0.87
   5 -14 -10    2.12    1.50
   5  -5  -7   29.40    1.36
   6 -12  -9    6.43    1.73
   6  -5  -6  211.78    2.26
   6  -4  -5  129.28    1.89
   6  -3  -3 1464.23    4.74
   7 -12  -8  165.10    2.46
   7  -6  -5  642.99    3.62
   8 -22  -7    0.22    0.70
   8 -21  -7    3.49    0.93
   8 -14  -7    4.80    1.56
   8 -13  -7    1.74    1.51
   8  -8  -4   43.59    1.79
   8  -7  -2   20.60    1.55
   8  -7  -1   66.12    1.68
   9 -20  -5    5.87    0.95
   9 -19  -5   -0.44    1.06
   9 -18  -5    2.50    1.38
   9 -17  -5    2.67    1.39
   9 -16  -5    3.71    1.30
   9 -15  -5    9.38    1.45
   9 -13  -4   26.92    1.74
   9 -12  -3   17.26    1.84
   9 -12  -1    2.91    1.62
   3 -11 -10   67.50    1.55
   4  -3  -6    9.56    0.97
   5 -20 -10    0.95    1.01
   5 -16 -10   96.31    1.76
   5  -7  -8   10.03    1.33
   5  -4  -6 1013.41    3.94
   5  -3  -5  519.94    2.84
   6 -13  -9   13.85    1.74
   6  -9  -8  361.90    2.86
   6  -3  -2  247.38    2.20
   7 -22  -8   13.59    0.93
   7 -13  -8    0.10    1.48
   7  -8  -6   11.42    1.88
   7  -5  -3   85.87    1.74
   7  -5   0  194.59    1.83
   8 -20  -7    2.19    0.94
   8 -19  -7    2.60    1.25
   8 -18  -7   10.70    1.45
   8 -17  -7   13.65    1.55
   8 -16  -7    5.18    1.44
   8 -15  -7   24.22    1.61
   8 -12  -6    1.70    1.88
   8  -8   0  154.40    2.12
   9 -21  -4   -0.56    0.85
   9 -20  -4    8.43    1.16
   9 -15  -4    4.05    1.82
   9 -14  -4    8.28    1.58
   9 -13  -3    0.02    1.72
   9 -12  -2   57.25    1.82
   3  -8  -9  332.76    2.39
   4 -13 -10   50.03    1.65
   4  -1  -3   24.47    0.81
   5 -19 -10    1.38    0.98
   5 -18 -10   11.23    1.12
   5 -17 -10    7.77    1.18
   6 -21  -9    4.22    1.05
   6 -14  -9    0.38    1.42
   6  -6  -6   18.60    1.47
   6  -4  -4  105.90    1.73
   6  -3  -1   15.75    0.98
   7 -21  -8   12.72    1.09
   7 -14  -8    5.79    1.47
   7  -7  -5  180.12    2.30
   7  -6  -4    1.68    1.37
   7  -5  -2  127.79    1.86
   7  -5  -1    3.44    1.11
   8 -23  -6    3.78    0.71
   8 -13  -6   11.25    1.89
   8  -9  -4    1.13    1.57
   8  -8  -2    0.85    1.48
   8  -8  -1   20.17    1.74
   9 -22  -2    1.35    0.85
   9 -21  -3    1.06    1.02
   9 -19  -4   16.27    1.18
   9 -18  -4   13.48    1.30
   9 -17  -4    1.10    1.33
   9 -16  -4    2.97    1.45
   9 -14  -3   51.01    1.73
   9 -13  -2    7.95    1.52
   9 -13  -1    4.31    1.49
   2  -8  -9  108.01    1.51
   3  -6  -8  223.49    1.99
   4 -14 -10   42.74    1.56
   5  -8  -8  707.94    3.53
   5  -6  -7  185.15    2.05
   5  -2  -2  298.89    2.01
   6 -20  -9    0.56    0.99
   6 -19  -9   15.10    1.37
   6 -18  -9   -0.66    1.40
   6 -17  -9    1.49    1.57
   6 -16  -9   19.43    1.49
   6 -15  -9  111.00    1.97
   6  -8  -7   75.63    1.82
   6  -5  -5  470.75    2.98
   6  -4   1   82.39    1.19
   7 -20  -8    6.53    1.08
   7 -19  -8    3.31    1.13
   7 -18  -8   50.07    1.66
   7 -17  -8    3.39    1.35
   7 -16  -8   19.11    1.53
   7 -15  -8    4.84    1.50
   7  -6   1   76.22    1.29
   8 -22  -6    2.28    0.84
   8 -14  -6    9.45    1.58
   8  -9  -3  149.31    2.46
   8  -9   0  130.87    2.06
   9 -21  -2   24.66    1.03
   9 -20  -3    6.52    1.05
   9 -19  -3    8.21    1.31
   9 -18  -3   23.58    1.57
   9 -17  -3    8.29    1.53
   9 -16  -3    1.70    1.38
   9 -15  -3    2.24    1.48
   9 -15  -2   60.73    2.05
   9 -15  -1   50.44    1.89
   9 -14  -2  100.39    2.03
   9 -14  -1    2.58    1.44
   3  -2  -5   15.05    0.79
   4 -20 -10   -0.26    1.08
   4 -15 -10   12.01    1.23
   4 -10  -9  102.00    1.94
   4  -2  -4    0.86    0.75
   5  -4  -5   14.86    1.36
   6  -7  -6   15.16    1.68
   6  -4  -3  110.94    1.70
   7 -12  -7   81.84    1.99
   7  -7  -4   53.60    1.90
   7  -6  -3  382.39    2.83
   7  -6   0  146.24    1.87
   8 -21  -6   -0.49    1.00
   8 -20  -6   12.89    1.15
   8 -19  -6    3.68    1.33
   8 -18  -6   10.09    1.56
   8 -17  -6    1.72    1.65
   8 -16  -6    0.88    1.42
   8 -15  -6   10.63    1.63
   8 -12  -5    5.43    1.63
   8  -9  -2   23.81    1.63
   8  -9  -1   13.83    1.82
   9 -20  -2   41.65    1.30
   9 -20  -1   -1.38    0.95
   9 -19  -2    5.49    1.16
   9 -19  -1   -0.42    1.23
   9 -18  -2   96.69    1.90
   9 -18  -1   -0.70    1.45
   9 -17  -2   48.08    1.61
   9 -17  -1    6.96    1.47
   9 -16  -2    3.23    1.38
   9 -16  -1   22.66    1.47
   2  -6  -8   45.85    1.01
   2  -3  -6  118.63    1.31
   4 -19 -10    7.83    0.98
   4 -18 -10    0.02    1.02
   4 -17 -10   42.16    1.33
   4  -4  -6   48.10    1.21
   4  -3  -5   58.32    1.18
   5 -23  -9   18.91    0.86
   5 -13  -9   77.54    1.80
   5  -9  -8   12.78    1.40
   5  -7  -7  918.76    3.91
   6  -9  -7    8.60    1.51
   6  -6  -5  196.62    2.20
   6  -5  -4    3.43    1.24
   6  -4   0  277.00    2.05
   7 -23  -7    5.53    0.85
   7  -6  -2    6.46    1.33
   7  -6  -1  377.40    2.62
   8 -23  -5   22.92    0.94
   3 -15 -10   94.45    1.70
   3  -7  -8  223.26    2.03
   3  -5  -7  292.28    2.04
   4 -11  -9   15.73    1.36
   4  -8  -8    7.98    1.24
   4  -6  -7   71.68    1.60
   5 -22  -9   62.11    1.20
   5 -21  -9   22.01    1.25
   5 -14  -9   54.62    1.70
   5 -10  -8    5.46    1.68
   6 -23  -8   10.28    0.91
   6 -13  -8   34.90    1.67
   6 -10  -7   68.01    2.12
   6  -4  -1   90.35    1.41
   7 -22  -7    0.19    0.97
   7 -21  -7   12.85    1.17
   7 -15  -7  101.78    2.25
   7 -14  -7    8.94    1.61
   7  -9  -5   85.19    1.97
   7  -8  -4    9.13    1.81
   7  -7  -3  242.51    2.41
   7  -7   1   71.67    1.47
   8 -21  -5   63.66    1.57
   8 -15  -5  166.41    2.52
   8 -14  -5    7.81    1.61
   8 -10  -2   35.37    1.71
   8 -10  -1    7.10    1.76
   8 -10   0    5.51    1.34
   3 -19 -10   61.32    1.37
   3 -18 -10    2.46    1.16
   3 -17 -10   69.57    1.54
   3 -16 -10   25.54    1.23
   3 -10  -9  166.78    1.85
   4 -24  -9   -0.77    0.77
   4 -12  -9  133.91    2.10
   4  -2  -3   15.88    0.79
   5 -20  -9   19.86    1.20
   5 -19  -9   63.57    1.72
   5 -18  -9  113.41    1.98
   5 -17  -9   30.66    1.79
   5 -16  -9    1.50    1.45
   5 -15  -9  150.71    2.09
   5  -8  -7  128.92    2.06
   5  -6  -6 1670.71    5.06
   6 -22  -8   24.38    1.14
   6 -21  -8   28.54    1.43
   6 -15  -8  214.95    2.59
   6 -14  -8   22.55    1.59
   6  -8  -6    1.90    1.42
   6  -5  -3  350.62    2.54
   7 -20  -7   13.06    1.26
   7 -19  -7   11.72    1.37
   7 -18  -7   24.27    1.55
   7 -17  -7   67.90    1.85
   7 -16  -7    8.27    1.61
   7  -7   0  157.05    2.01
   8 -24  -3    3.14    0.88
   8 -23  -4   18.44    1.03
   8 -20  -5   -0.36    1.16
   8 -19  -5    4.06    1.32
   8 -18  -5   14.40    1.49
   8 -17  -5  110.95    2.06
   8 -16  -5   10.22    1.56
   8 -13  -4    3.03    1.69
   8 -11  -2   14.34    1.99
   8 -11   0   90.11    2.08
   1  -7  -8  418.61    2.12
   2  -7  -8    4.70    0.82
   2  -5  -7   55.81    1.02
   3 -11  -9    3.61    1.42
   4  -9  -8   58.27    1.54
   5 -25  -8    0.21    0.55
   5  -5  -5   27.66    1.25
   6 -25  -7    2.98    0.73
   6 -20  -8    0.40    1.16
   6 -19  -8    7.38    1.32
   6 -18  -8   -0.23    1.37
   6 -17  -8   17.98    1.54
   6 -16  -8    3.61    1.45
   6 -11  -7   28.11    1.68
   6  -9  -6  454.06    3.25
   6  -6  -4   39.85    1.47
   6  -5   1   34.86    1.06
   7 -23  -6    0.29    0.92
   7 -13  -6    5.23    1.65
   7  -9  -4   19.56    1.83
   7  -8  -3  483.56    3.18
   8 -24  -2    1.44    0.89
   8 -21  -4   20.25    1.47
   8 -15  -4    4.97    1.83
   8 -14  -4  168.58    2.38
   8 -11  -1   23.39    1.63
   1  -5  -7   27.94    0.73
   3  -8  -8  137.95    1.66
   3  -3  -5    4.67    0.72
   4  -7  -7    5.07    1.10
   4  -4  -5   62.71    1.23
   5 -12  -8   84.40    1.85
   5  -3   0  449.96    2.21
   6 -24  -7    3.33    0.84
   6  -5  -1  255.66    2.20
   6  -5   0   45.51    1.31
   7 -25  -5    0.09    0.72
   7 -22  -6   -0.34    1.10
   7 -14  -6    1.51    1.62
   7 -11  -5    3.40    1.63
   7  -8  -2    3.60    1.62
   7  -8   1   12.97    1.28
   8 -24  -1    1.29    0.88
   8 -23  -3    7.79    1.01
   8 -22  -3    0.14    1.23
   8 -19  -4    0.06    1.33
   8 -18  -4   61.06    1.98
   8 -17  -4   16.68    1.63
   8 -16  -4    4.68    1.54
   8 -14  -3    6.34    1.94
   8 -12  -1    4.78    1.79
   8 -12   0   40.23    1.62
   2 -11  -9   18.22    1.29
   2  -4  -6    4.20    0.78
   3 -12  -9  260.55    2.23
   4 -21  -9  134.39    1.68
   4 -20  -9    6.60    1.34
   4 -16  -9    5.03    1.57
   4 -15  -9   66.04    1.63
   4 -10  -8  104.52    1.78
   5 -23  -8   14.28    1.06
   6 -23  -7    0.97    0.99
   6 -10  -6   30.10    1.66
   6  -8  -5  458.02    3.05
   6  -7  -4  288.35    2.61
   6  -6  -3 1596.06    5.01
   7 -24  -5    4.21    0.92
   7 -21  -6    1.06    1.23
   7 -20  -6   -0.43    1.35
   7 -19  -6    0.43    1.61
   7 -18  -6    0.39    1.77
   7 -17  -6    2.59    1.79
   7 -15  -6   10.69    1.67
   7 -10  -4    3.29    1.53
   7  -9  -3   14.37    1.49
   7  -8  -1   25.96    1.60
   7  -8   0   96.80    1.81
   8 -23  -2    4.89    0.96
   8 -23  -1    6.99    1.10
   8 -21  -3    2.27    1.38
   8 -15  -3    8.22    1.64
   2  -8  -8  561.39    2.62
   3 -23  -9   20.01    1.04
   3 -13  -9  109.59    1.83
   3  -9  -8   50.59    1.31
   4 -25  -8   10.97    0.93
   4 -19  -9    3.09    1.20
   4 -18  -9   81.88    1.66
   4 -17  -9  163.97    1.98
   4  -8  -7  443.23    2.78
   5 -22  -8   31.32    1.30
   5 -10  -7    4.00    1.37
   5  -8  -6  208.48    2.28
   5  -5  -4    1.30    1.04
   6 -22  -7    0.69    1.09
   6 -21  -7    6.15    1.45
   6 -14  -7   10.19    1.63
   7 -25  -4    3.22    0.94
   7 -23  -5    3.48    1.10
   7 -11  -4   31.76    1.96
   8 -22  -2    1.83    1.04
   8 -22  -1    3.90    1.21
   8 -22   0   14.18    1.21
   8 -21  -2   21.77    1.44
   8 -20  -3    2.72    1.33
   8 -19  -3    3.98    1.46
   8 -18  -3    0.83    1.53
   8 -17  -3    2.86    1.59
   8 -16  -3    4.61    1.58
   8 -15  -2   43.66    2.05
   8 -14  -2    3.14    1.53
   2 -12  -9   20.91    1.14
   2  -6  -7   44.87    0.97
   3 -22  -9    0.42    1.08
   3  -7  -7  220.13    1.99
   3  -5  -6   30.14    0.99
   4 -11  -8    0.29    1.31
   4  -5  -5   12.44    1.15
   5 -25  -7    1.57    0.97
   5 -21  -8    3.72    1.22
   5 -19  -8    1.83    1.63
   5 -18  -8   73.98    2.01
   5 -17  -8    0.73    1.68
   5 -16  -8   21.22    1.60
   5 -15  -8    5.19    1.45
   5 -11  -7  306.99    2.75
   6 -25  -6    3.68    0.88
   6 -20  -7    7.67    1.39
   6 -19  -7   11.16    1.51
   6 -18  -7    4.00    1.69
   6 -17  -7    0.33    1.48
   6  -9  -5  167.93    2.15
   6  -6  -2  291.89    2.32
   6  -6   1    1.78    0.91
   7 -22  -5    9.97    1.21
   7 -14  -5    2.19    1.68
   7  -9  -2  177.22    2.21
   7  -9  -1   11.56    1.57
   7  -9   0  357.14    2.73
   7  -9   1    2.21    1.05
   8 -21   0   70.47    1.54
   8 -20  -2   17.66    1.33
   8 -20  -1    3.12    1.45
   8 -20   0   38.42    1.59
   8 -19  -2    1.79    1.57
   8 -17  -2   10.18    1.83
   8 -16  -2   -1.11    1.46
   8 -16  -1    3.85    1.72
   8 -16   0   12.80    1.74
   8 -15  -1    4.81    1.53
   8 -15   0   31.72    1.59
   2 -13  -9   61.83    1.54
   2  -9  -8  183.24    1.79
   3 -21  -9   15.44    1.07
   3 -20  -9   83.05    1.62
   3 -16  -9    5.82    1.45
   3 -10  -8  223.65    2.02
   3  -4  -5   52.41    1.01
   3  -3  -4   19.42    0.72
   4 -24  -8    1.26    0.91
   4 -12  -8    4.15    1.36
   4  -9  -7   91.64    1.79
   4  -4  -4   31.80    0.97
   5  -7  -5  648.22    3.22
   6 -26  -5    2.51    0.89
   6 -24  -6   15.34    1.11
   6 -12  -6   83.33    1.95
   6 -10  -5  207.86    2.48
   6  -8  -4    9.22    1.32
   6  -7  -3  200.49    2.09
   6  -6  -1   21.38    1.14
   6  -6   0  330.72    2.22
   7 -25  -3    5.37    1.04
   7 -21  -5    1.30    1.30
   7 -20  -5   22.05    1.54
   7 -19  -5    7.93    1.78
   7 -18  -5    6.87    1.87
   7 -15  -5    2.75    1.63
   7 -12  -4    9.51    1.61
   7 -11  -3  107.56    2.19
   7 -10  -2   14.08    1.74
   8 -19  -1    5.12    1.35
   8 -19   0    1.74    1.28
   8 -18  -1    3.49    1.46
   8 -18   0   48.39    1.66
   8 -17  -1   17.48    1.53
   8 -17   0   47.22    1.69
   2 -14  -9   38.98    1.48
   3 -19  -9   14.26    1.17
   3 -18  -9  153.31    1.90
   3 -17  -9   26.17    1.33
   4 -23  -8   41.02    1.24
   4 -13  -8   29.83    1.52
   4  -7  -6  663.02    3.10
   5 -12  -7    0.23    1.41
   5  -6  -4   23.06    1.16
   5  -5  -3 1170.73    3.93
   5  -4   0  369.00    2.02
   6 -23  -6    4.27    1.11
   6 -13  -6    1.73    1.58
   7 -23  -4   -1.13    1.14
   7 -10  -1    0.62    1.60
   7 -10   1   52.20    1.60
   1  -9  -8  355.19    2.01
   2 -21  -9   16.99    1.20
   2  -5  -6   35.79    0.85
   3 -25  -8    0.10    0.81
   3 -11  -8   61.36    1.42
   3  -8  -7   41.80    1.21
   3  -6  -6  142.47    1.49
   4 -26  -7   -0.63    0.89
   4 -22  -8    7.83    1.17
   4 -14  -8   22.86    1.54
   4 -10  -7  233.85    2.27
   5 -26  -6   24.47    1.07
   5 -23  -7    1.86    1.08
   5 -13  -7  117.17    2.00
   5 -10  -6  407.34    2.81
   5  -8  -5    2.03    1.44
   6 -27  -4    4.45    0.74
   6 -25  -5    3.83    0.92
   6 -21  -6   97.73    2.04
   6 -11  -5   81.00    1.86
   6  -9  -4   11.52    1.37
   6  -8  -3   64.85    1.54
   6  -7  -2  112.38    1.69
   7 -25  -2   10.19    0.99
   7 -24  -3   42.32    1.29
   7 -22  -4   58.29    1.57
   7 -21  -4   15.90    1.43
   7 -15  -4   13.11    1.66
   7 -12  -3  155.12    2.22
   7 -11  -2  118.41    2.04
   7 -10   0    1.59    1.24
   2 -20  -9    3.64    0.97
   2 -18  -9   12.04    1.38
   2 -17  -9    6.75    1.32
   2 -10  -8  204.92    1.79
   3 -24  -8    8.83    1.15
   3 -12  -8    6.23    1.43
   4 -21  -8    8.95    1.29
   4 -20  -8   -0.91    1.32
   4 -19  -8   16.24    1.71
   4 -17  -8    1.40    1.67
   4 -16  -8    3.09    1.45
   4  -6  -5  242.11    1.92
   4  -5  -4    6.84    0.96
   4  -4  -3  523.01    2.44
   6 -24  -5   13.19    1.15
   6 -19  -6   10.95    1.61
   6 -18  -6   20.63    1.65
   6 -12  -5  296.78    2.70
   6 -10  -4  147.75    2.20
   6  -7  -1   27.46    1.21
   6  -7   0    7.62    1.18
   6  -7   1  120.39    1.41
   7 -25  -1    0.19    0.87
   7 -25   0   -0.47    1.01
   7 -23  -3    1.29    1.17
   7 -20  -4    3.74    1.48
   7 -19  -4    1.89    1.56
   7 -17  -4    1.57    1.56
   7 -13  -3   10.40    1.57
   7 -12  -2    1.71    1.82
   7 -11  -1    1.81    1.35
   7 -11   0    9.71    1.60
   7 -11   1    9.72    1.44
   1  -7  -7    1.30    0.71
   2 -25  -8    2.06    0.87
   3 -27  -7    2.96    0.80
   3 -13  -8    1.68    1.41
   3  -9  -7  890.77    3.49
   3  -5  -5  246.11    1.73
   4 -25  -7    3.27    0.93
   5 -27  -5    0.56    0.90
   5 -25  -6    2.65    1.00
   5 -20  -7   10.15    1.46
   5 -18  -7   27.66    1.68
   5 -17  -7    0.86    1.45
   5 -16  -7   19.12    1.57
   5 -11  -6   71.49    1.71
   5  -9  -5   20.98    1.52
   5  -7  -4   21.72    1.17
   5  -6  -3  472.91    2.60
   5  -5  -1  134.02    1.51
   6 -27  -3    3.66    0.82
   6 -23  -5   11.82    1.32
   6  -9  -3  501.86    3.01
   6  -8  -2   81.79    1.57
   7 -24  -1    8.76    1.23
   7 -23  -2   56.41    1.67
   7 -22  -3   26.68    1.41
   7 -21  -3    1.28    1.58
   7 -13  -2   16.78    1.83
   7 -12  -1    7.60    1.67
   2  -8  -7   63.99    1.12
   3 -22  -8    1.51    1.32
   3 -14  -8   41.69    1.65
   3  -7  -6  259.15    1.90
   3  -4  -4   28.34    0.77
   4 -27  -6   28.31    1.08
   4 -24  -7   15.95    1.21
   4  -9  -6  214.24    2.13
   4  -7  -5    0.14    1.15
   5 -24  -6    4.70    1.12
   5 -12  -6   97.16    1.85
   5  -5   0   25.56    0.96
   5  -5   1   56.27    1.02
   6 -25  -4    3.29    1.05
   6 -22  -5    1.86    1.40
   6 -14  -5  390.15    3.03
   6 -11  -4   30.96    1.55
   6  -8  -1   17.63    1.36
   7 -24   0    1.90    1.05
   7 -22  -2   18.05    1.63
   7 -20  -3   76.14    1.88
   7 -18  -3  129.42    2.16
   7 -17  -3    1.90    1.54
   7 -14  -2   20.96    1.97
   7 -12   0   15.58    1.44
   7 -12   1    7.85    1.32
   2 -24  -8    7.90    1.09
   2 -12  -8  160.38    1.87
   2  -6  -6   80.62    1.08
   3 -15  -8   45.54    1.67
   3 -10  -7  372.64    2.49
   4 -23  -7    3.47    1.16
   4 -13  -7   31.77    1.66
   5 -28  -4    3.15    0.76
   5 -26  -5    1.52    0.97
   5 -10  -5   68.41    1.59
   5  -8  -4  703.10    3.26
   5  -6  -2  190.03    1.81
   6 -27  -2    0.46    0.85
   6 -21  -5   30.91    1.64
   6 -20  -5   16.62    1.66
   6 -18  -5  103.02    2.30
   6 -12  -4    6.97    1.46
   6 -10  -3  144.05    1.96
   6  -9  -2    0.79    1.38
   6  -8   0  128.96    1.74
   6  -8   1  346.52    2.32
   7 -23   1   15.68    1.19
   7 -21  -2   36.70    1.66
   7 -20  -2   -0.79    1.73
   7 -13  -1   54.06    1.71
   7 -13   0   51.56    1.94
   7 -13   1   30.22    1.69
   1 -11  -8  147.14    1.48
   1  -8  -7    5.65    0.77
   2 -27  -7    7.57    0.85
   2 -23  -8    6.95    1.19
   3 -25  -7   15.92    1.20
   3 -20  -8    7.76    1.30
   3 -19  -8    3.06    1.23
   3 -17  -8    2.53    1.31
   4 -28  -5    0.12    0.86
   4 -26  -6    2.17    0.95
   4 -22  -7    3.03    1.34
   4 -14  -7  172.97    2.12
   4 -10  -6   62.54    1.45
   4  -6  -4  210.18    1.74
   5 -22  -6   17.07    1.48
   5 -21  -6   36.25    1.89
   5 -14  -6   44.76    1.71
   5  -7  -3    4.67    1.00
   6 -27  -1   31.99    1.14
   6 -25  -3    4.70    1.31
   6 -23  -4   10.75    1.38
   6 -13  -4   27.81    1.62
   7 -22   0    4.18    1.25
   7 -22   1   14.74    1.27
   7 -21  -1   10.37    1.41
   7 -18  -2    0.92    1.55
   7 -17  -2   76.78    1.98
   7 -14  -1    2.37    1.47
   7 -14   0   65.45    1.97
   7 -14   1   25.51    1.72
   2 -14  -8   83.00    1.70
   2  -9  -7  343.38    2.08
   2  -5  -5  264.13    1.62
   3 -11  -7    3.04    1.11
   3  -8  -6   83.34    1.33
   3  -6  -5   31.41    0.92
   4 -25  -6    4.66    1.25
   4 -21  -7   67.73    1.78
   4 -20  -7    0.75    1.58
   4 -15  -7  139.73    2.03
   4  -8  -5  167.77    1.75
   5 -28  -3    3.00    0.92
   5 -20  -6   57.17    1.76
   5 -19  -6    5.90    1.54
   5 -18  -6    7.86    1.84
   5 -15  -6    3.53    1.52
   5 -11  -5    5.87    1.33
   5  -6  -1  227.49    1.79
   6 -27   0    2.38    0.85
   6 -26  -2   18.20    1.13
   6 -22  -4   10.06    1.43
   6 -14  -4   32.56    1.69
   6 -11  -3  180.18    2.12
   6 -10  -2  202.66    2.10
   6  -9  -1  329.14    2.42
   7 -21   0   19.00    1.47
   7 -21   1    2.85    1.26
   7 -20  -1    5.20    1.48
   7 -20   0   13.32    1.79
   7 -20   1   -0.09    1.60
   7 -19  -1    3.69    1.52
   7 -18  -1   -0.02    1.45
   7 -15   0   47.24    1.71
   7 -15   1   23.08    1.49
   2 -21  -8   11.82    1.39
   2 -15  -8    4.77    1.43
   2  -7  -6  158.71    1.41
   3 -27  -6    9.79    1.04
   4 -27  -5    3.38    1.05
   4 -18  -7   24.80    1.63
   4 -11  -6  857.67    3.66
   5 -26  -4   12.96    1.15
   5 -12  -5  105.82    1.85
   5  -8  -3   56.55    1.33
   5  -7  -2    3.50    1.04
   5  -6   0   40.03    1.09
   6 -26  -1   13.80    1.09
   6 -25  -2   26.88    1.36
   6 -23  -3   13.24    1.64
   6 -21  -4    7.82    1.58
   6 -20  -4   18.58    1.63
   6 -19  -4    7.14    1.88
   6 -18  -4   10.94    1.92
   6 -12  -3  128.27    1.97
   6  -9   0    4.83    1.02
   6  -9   1  182.07    1.78
   7 -19   0    2.21    1.49
   7 -19   1   13.66    1.46
   7 -18   0    4.27    1.48
   7 -18   1    2.56    1.39
   7 -17   0    6.80    1.51
   7 -17   1    3.41    1.39
   1 -22  -8   -0.10    1.12
   1 -13  -8    8.85    0.98
   1  -9  -7  228.34    1.68
   2 -28  -6    1.86    0.85
   2 -20  -8    2.07    1.24
   2 -19  -8    7.35    1.23
   2 -16  -8    1.25    1.15
   2 -10  -7   80.29    1.29
   3 -23  -7   10.34    1.28
   4 -24  -6    6.16    1.23
   4 -12  -6  441.27    2.80
   4  -9  -5  108.35    1.56
   4  -7  -4  786.15    3.12
   5 -27  -3   10.79    1.19
   5 -23  -5   13.07    1.47
   5 -22  -5    2.04    1.73
   5 -13  -5  115.67    1.94
   5 -10  -4  141.62    1.84
   6 -26   0   19.27    1.15
   6 -25  -1   20.92    1.46
   6 -24  -2    0.33    1.43
   6 -22  -3   39.55    1.91
   6 -13  -3   16.14    1.50
   6 -11  -2   18.48    1.34
   6 -10  -1    2.08    1.16
   6 -10   2   76.92    1.45
   1 -26  -7   25.55    1.05
   1 -21  -8   24.04    1.38
   2 -25  -7   59.91    1.32
   3 -26  -6   29.03    1.21
   3 -22  -7    3.47    1.37
   3 -14  -7   44.52    1.76
   4 -28  -4    4.33    0.92
   4 -26  -5    3.44    1.07
   4 -23  -6   97.36    1.83
   4 -13  -6    5.72    1.32
   4  -6  -3  892.81    3.15
   5 -25  -4    1.16    1.23
   5 -21  -5   16.36    1.59
   5 -15  -5    9.50    1.80
   5 -14  -5   46.58    1.70
   5 -11  -4    9.21    1.56
   5  -9  -3  918.72    3.71
   5  -7  -1  356.12    2.27
   6 -25   0    3.09    1.27
   6 -25   2   11.95    1.21
   6 -23  -2    1.57    1.58
   6 -15  -3   86.19    2.23
   6 -14  -3    2.15    1.47
   6 -12  -2   22.19    1.40
   6 -11  -1  351.32    2.69
   6 -10   0    0.33    1.04
   6 -10   1   55.74    1.46
   1 -20  -8   11.45    1.33
   1 -19  -8   17.03    1.40
   1 -16  -8   15.14    1.37
   1 -15  -8   79.65    1.44
   2 -24  -7    4.19    1.30
   2  -8  -6  509.61    2.36
   3 -25  -6    5.44    1.37
   3 -21  -7   17.34    1.53
   3 -16  -7    1.16    1.60
   3 -15  -7    8.92    1.39
   3 -10  -6  325.67    2.22
   4 -29  -3   -0.04    0.76
   4 -25  -5   12.08    1.47
   4 -22  -6    8.79    1.41
   4 -21  -6  101.66    2.13
   4 -14  -6   73.46    1.71
   4 -10  -5  255.32    2.12
   5 -28  -1    3.06    0.89
   5 -27  -2    3.71    1.18
   5 -24  -4   28.62    1.55
   5 -19  -5    2.90    1.60
   5 -18  -5    2.09    1.58
   6 -24  -1    2.09    1.33
   6 -19  -3    1.98    1.56
   6 -18  -3    9.38    1.63
   6 -13  -2   15.54    1.42
   6 -11   2   45.66    1.38
   1 -28  -6    1.25    0.80
   1 -25  -7    0.07    1.09
   1 -17  -8   16.33    1.21
   1 -10  -7   80.58    1.14
   2 -27  -6   15.88    0.99
   2 -23  -7   54.06    1.71
   2 -12  -7   60.92    1.44
   2  -6  -5    7.64    0.64
   3 -29  -4    1.74    0.91
   3  -6  -4  461.42    2.19
   4 -27  -4    9.98    1.13
   4 -20  -6   39.91    1.69
   4 -19  -6    1.94    1.47
   4 -16  -6    4.32    1.47
   4 -15  -6  312.46    2.62
   5 -25  -3    4.98    1.50
   5 -23  -4    3.65    1.44
   5  -7   0    9.03    0.82
   5  -7   2   32.99    0.92
   6 -24   2    5.71    1.15
   6 -23  -1   61.92    1.79
   6 -21  -2    2.56    1.58
   6 -14  -2   10.20    1.45
   6 -12  -1   70.61    1.64
   6 -11   0   75.20    1.53
   6 -11   1    7.97    1.12
   2 -26  -6    4.52    1.22
   2 -22  -7    3.15    1.51
   2 -13  -7  114.05    1.77
   3 -27  -5    1.09    1.07
   3 -24  -6    3.01    1.33
   3 -11  -6   11.09    1.10
   4 -29  -2    2.12    0.83
   4 -28  -3    1.91    0.96
   4 -26  -4   23.13    1.42
   4 -24  -5   19.59    1.47
   4 -11  -5  119.46    1.69
   4  -7  -3  129.51    1.42
   5 -27  -1    1.42    1.08
   5 -26  -2   31.95    1.35
   5 -22  -4   10.93    1.65
   5 -21  -4    8.84    1.88
   5 -13  -4  152.51    2.04
   5  -9  -2   71.61    1.36
   5  -8  -1   12.62    0.97
   6 -23   0    1.93    1.33
   6 -23   1    2.42    1.53
   6 -23   2   12.59    1.44
   6 -19  -2    1.97    1.63
   6 -18  -2    8.72    1.61
   6 -16  -2   18.26    1.60
   6 -15  -2    1.85    1.46
   6 -13  -1   -0.13    1.35
   6 -12   0  137.57    1.87
   6 -12   1    4.03    1.35
   6 -12   2  129.13    1.88
   0 -10  -7  196.81    1.50
   1 -24  -7    6.26    1.05
   1 -11  -7    7.92    0.84
   2 -28  -5    3.62    1.04
   2  -9  -6  350.89    2.06
   3 -28  -4    1.37    1.08
   3 -26  -5    3.47    1.32
   3 -23  -6   36.94    1.61
   4 -23  -5    4.00    1.52
   4  -9  -4  943.78    3.52
   5 -27   0    0.24    1.21
   5 -24  -3   18.61    1.55
   5 -20  -4  157.67    2.32
   5 -19  -4   -0.52    1.95
   5 -16  -4    3.05    1.81
   5 -15  -4   51.90    1.74
   5 -14  -4  310.12    2.64
   5 -11  -3 1038.95    4.01
   6 -22   0   32.37    1.62
   6 -22   1    5.74    1.67
   6 -22   2   18.48    1.65
   6 -21  -1   71.61    1.97
   6 -15  -1   96.62    2.18
   6 -14  -1   38.68    1.62
   6 -13   0   33.90    1.64
   6 -13   2   13.43    1.45
   1 -29  -5    2.54    0.77
   1  -8  -6    2.12    0.73
   2 -20  -7    1.42    1.27
   2 -17  -7  150.84    2.09
   2 -16  -7    7.66    1.55
   2 -15  -7  598.61    3.09
   2  -7  -5   80.91    1.06
   3 -22  -6   24.96    1.50
   3 -13  -6   21.63    1.26
   3  -7  -4   29.19    0.86
   4 -29  -1    3.60    0.88
   4 -28  -2   -0.90    1.18
   4 -27  -3    0.05    1.09
   4 -25  -4   70.25    1.66
   4 -22  -5   51.31    1.76
   4 -21  -5    2.11    1.79
   4 -10  -4   16.01    1.32
   4  -8  -3  155.73    1.65
   5 -27   1    6.98    1.05
   5 -25  -2    2.43    1.33
   5 -23  -3   25.46    1.68
   5 -17  -4    2.93    1.59
   5 -12  -3  304.94    2.44
   5 -10  -2  243.00    2.07
   5  -8   0   43.08    1.05
   6 -21   0   -0.33    1.40
   6 -21   1   14.37    1.83
   6 -21   2   96.41    2.12
   6 -19  -1    1.87    1.59
   6 -16  -1   18.42    1.60
   6 -14   0  167.10    2.11
   6 -14   2   11.21    1.53
   6 -13   1   70.82    1.58
   0 -11  -7   58.64    1.10
   1 -26  -6    1.38    1.23
   1 -22  -7    2.99    1.40
   2 -24  -6   41.59    1.68
   2 -10  -6   36.63    1.07
   3 -30  -2    0.34    0.80
   3 -27  -4   31.91    1.43
   3 -25  -5    1.35    1.28
   3 -20  -6   26.08    1.81
   4 -29   0    2.66    0.98
   4 -26  -3    9.46    1.49
   4 -24  -4   11.40    1.56
   4 -20  -5   26.75    1.70
   4 -15  -5    1.80    1.38
   4  -6  -1 1265.14    3.52
   5 -25  -1    0.06    1.51
   5 -24  -2    0.50    1.37
   5 -22  -3    3.29    1.56
   5 -21  -3   64.02    2.16
   5  -9  -1  585.52    2.84
   5  -8   1   37.52    0.98
   5  -8   2  234.54    1.67
   6 -20   2   24.25    1.56
   6 -19   0    0.68    1.46
   6 -19   1    5.02    1.71
   6 -19   2   13.73    1.72
   6 -16   0   37.31    1.67
   6 -15   0   10.25    1.42
   6 -15   1    3.86    1.67
   6 -14   1   36.05    1.50
   0 -23  -7    1.19    1.16
   1 -28  -5   14.23    1.11
   1 -21  -7   58.63    1.67
   1 -13  -7    3.41    0.95
   2 -30  -3    2.32    0.88
   2 -11  -6   35.73    1.30
   3 -17  -6    4.34    1.40
   3 -16  -6    5.66    1.35
   3 -15  -6   19.75    1.37
   3  -6  -3  302.60    1.75
   4 -28  -1    6.83    1.22
   4 -27  -2   27.00    1.32
   4 -23  -4  134.61    2.40
   4 -17  -5    7.89    1.53
   4 -16  -5    2.92    1.44
   4 -11  -4   29.18    1.25
   5 -26   2    1.11    1.11
   5 -20  -3   76.22    2.00
   5 -15  -3  127.31    2.20
   5 -14  -3    8.33    1.40
   5 -11  -2   46.12    1.36
   5 -10  -1   92.03    1.61
   5  -9   0  586.10    2.82
   6 -17   1    2.66    1.45
   6 -16   2    4.86    1.37
   0 -26  -6    0.24    1.07
   0 -22  -7    4.16    1.30
   0 -12  -7  194.26    1.63
   1 -25  -6   10.30    1.21
   1 -20  -7    8.13    1.23
   1 -15  -7   58.75    1.56
   1 -14  -7  151.01    1.67
   1  -9  -6   15.23    0.74
   2 -28  -4    2.86    1.22
   2 -26  -5   14.85    1.29
   2 -23  -6   18.29    1.50
   2  -8  -5   11.13    0.76
   3 -29  -2   29.06    1.24
   3 -28  -3    0.50    1.10
   3 -23  -5    1.32    1.74
   3 -11  -5  241.84    2.07
   4 -25  -3    7.12    1.40
   4 -22  -4   13.06    1.64
   4 -12  -4    1.74    1.17
   4  -9  -3  130.73    1.52
   5 -25   0   26.91    1.53
   5 -25   1   37.50    1.67
   5 -25   2   17.86    1.53
   5 -24  -1    6.50    1.48
   5 -22  -2    4.69    1.55
   5 -17  -3  191.09    2.39
   5 -16  -3    9.41    1.52
   5 -12  -2    4.07    1.17
   5  -9   1  183.15    1.74
   0 -21  -7  169.85    2.01
   0 -13  -7   86.93    1.35
   1 -29  -4   11.54    1.06
   1 -27  -5    0.99    1.19
   1 -17  -7   18.51    1.28
   1 -16  -7   12.45    1.21
   2 -22  -6   13.91    1.48
   3 -22  -5   10.26    1.78
   4 -28   0    1.99    1.10
   4 -28   1   10.32    1.24
   4 -27  -1    1.73    1.42
   4 -26  -2    8.94    1.38
   4 -24  -3    0.24    1.80
   4 -21  -4   10.71    1.67
   4 -13  -4  141.53    1.86
   4  -8  -2  271.69    1.86
   5 -24   0   -0.52    1.51
   5 -23  -1   79.16    1.97
   5 -21  -2    1.38    1.58
   5 -20  -2   52.21    2.10
   5 -13  -2    3.30    1.24
   5 -11  -1   69.87    1.44
   5 -10   0   19.32    1.26
   5  -9   2  321.87    1.99
   0 -28  -5    0.06    0.84
   0 -25  -6   33.21    1.36
   0 -14  -7   70.65    1.35
   1 -24  -6    1.05    1.16
   1 -10  -6    1.90    0.81
   2 -30  -2   14.70    1.02
   2 -29  -3    2.56    0.94
   2 -27  -4    5.22    1.33
   2 -25  -5    2.91    1.28
   2 -21  -6   82.10    1.84
   2  -9  -5  198.91    1.67
   3 -29  -1   33.99    1.33
   3 -25  -4    0.49    1.42
   3 -21  -5    5.74    1.52
   3 -12  -5  227.12    1.99
   4 -28   2    0.59    1.02
   4 -25  -2    6.41    1.76
   4 -23  -3   11.29    1.88
   4 -20  -4   10.24    1.63
   4 -18  -4   27.09    1.94
   4 -15  -4  193.28    2.35
   4 -14  -4    5.54    1.32
   4 -10  -3  173.29    1.73
   4  -7  -1  161.18    1.41
   5 -24   1   22.19    1.52
   5 -24   2    0.65    1.57
   5 -24   3    5.84    1.28
   5 -23   0    2.91    1.87
   5 -22  -1   17.65    1.64
   5 -17  -2    3.22    1.85
   5 -16  -2    0.38    1.68
   5 -15  -2   20.18    1.47
   5 -14  -2   37.47    1.49
   5 -12  -1  525.98    3.04
   0 -18  -7   35.66    1.51
   0 -17  -7   80.67    1.60
   0 -16  -7    0.74    1.25
   0 -15  -7  124.87    1.67
   1 -30  -3   10.43    0.87
   1 -26  -5    3.96    1.37
   1 -23  -6    6.34    1.31
   2 -24  -5   21.13    1.78
   2 -18  -6  143.60    2.19
   2 -17  -6    6.34    1.67
   2 -16  -6   14.88    1.62
   2 -15  -6   10.37    1.25
   2 -14  -6  190.93    1.93
   3 -26  -3   25.22    1.65
   3 -24  -4  101.48    2.02
   3 -20  -5   52.51    1.80
   3 -14  -5  110.81    1.72
   3 -13  -5  117.53    1.66
   4 -26  -1    5.46    1.39
   4 -22  -3   29.88    2.05
   4 -17  -4   36.55    1.68
   4 -16  -4   65.46    1.75
   4 -11  -3    1.97    1.02
   4  -9  -2   78.75    1.34
   5 -23   1   16.61    1.80
   5 -23   2   19.75    1.80
   5 -23   3    7.84    1.52
   5 -21  -1   28.68    1.72
   5 -11   0   57.44    1.33
   5 -10   1   34.95    1.08
   5 -10   2  122.29    1.50
  -1 -25  -6   49.35    1.18
   0 -29  -4    0.01    0.80
   0 -27  -5   31.79    1.17
   1 -28  -4    2.99    1.02
   1 -11  -6  114.91    1.31
   2 -28  -3   13.92    1.17
   2 -26  -4   63.12    1.79
   2 -23  -5   31.06    1.77
   2 -10  -5  334.57    2.11
   2  -7  -4   13.48    0.66
   3 -29   0   -0.72    0.96
   3 -27  -2    0.31    1.51
   3 -17  -5   14.89    1.47
   3 -16  -5   53.09    1.59
   3 -15  -5   30.26    1.41
   3 -10  -4   84.55    1.30
   4 -27   1    0.91    1.24
   4 -27   2    9.19    1.25
   4 -27   3    0.90    1.01
   4 -24  -2    4.22    1.52
   4 -21  -3   22.87    1.99
   4 -12  -3  146.75    1.77
   4  -7   0  145.05    1.35
   5 -22   1   36.80    1.95
   5 -20  -1   25.86    1.69
   5 -15  -1   50.24    1.77
   5 -14  -1   16.13    1.31
   5 -12   0    5.85    1.34
   5 -11   1   31.39    1.28
   0 -30  -3    3.48    0.87
   0 -23  -6    1.79    1.39
   1 -25  -5   -1.59    1.49
   1 -12  -6    5.73    1.03
   1  -8  -5  552.40    2.22
   2 -30  -1   19.14    1.02
   2 -29  -2    1.45    1.06
   3 -28  -1   -0.09    1.20
   3 -25  -3    5.55    1.56
   3 -22  -4   18.23    1.91
   3  -8  -3    9.47    0.73
   4 -26   4   54.20    1.34
   4 -25  -1    9.83    1.55
   4 -23  -2  169.28    2.38
   4 -13  -3  234.76    2.15
   4 -10  -2   52.69    1.30
   5 -21   1   88.05    2.21
   5 -20   0    1.34    1.58
   5 -17  -1   40.51    1.67
   5 -13   0    7.00    1.38
   5 -11   2  713.61    3.06
  -1 -29  -4    0.70    0.71
  -1 -27  -5   22.32    1.01
  -1 -24  -6   41.53    1.20
   0 -28  -4    2.07    1.10
   0 -26  -5   29.76    1.27
   1 -30  -2    0.55    0.83
   1 -27  -4   36.46    1.38
   2 -30   0    2.70    1.02
   2 -27  -3   -0.86    1.25
   2 -11  -5  211.18    1.75
   3 -29   3   48.28    1.16
   3 -26  -2    8.14    1.48
   3 -24  -3    4.56    1.86
   3 -11  -4  944.14    3.45
   4 -26   2   58.56    1.59
   4 -26   3    1.00    1.20
   4 -25   0   -0.72    1.68
   4 -24  -1   30.28    1.77
   4 -22  -2    6.86    1.65
   4 -18  -3    4.59    1.54
   4 -17  -3   21.39    1.57
   4 -15  -3   73.63    1.67
   4 -14  -3   26.48    1.38
   5 -21   2   50.48    1.72
   5 -20   1   23.85    1.81
   5 -18   0   43.01    1.72
   5 -16   0    2.60    1.64
   5 -14   0   77.72    1.63
   5 -12   1  106.11    1.53
   5 -12   2  412.11    2.58
   5 -12   3   16.88    1.15
  -1 -23  -6   16.41    1.31
   0 -22  -6    8.60    1.23
   1 -19  -6   13.29    1.34
   1 -17  -6   12.95    1.50
   1 -16  -6    2.66    1.31
   1 -15  -6   85.54    1.64
   1 -14  -6   44.56    1.21
   2 -29  -1    9.92    1.12
   2 -21  -5    3.83    1.45
   2 -12  -5   93.27    1.40
   3 -27  -1    7.02    1.35
   3 -12  -4  223.29    1.93
   3  -9  -3    5.88    0.91
   3  -7  -2   43.47    0.89
   4 -25   1   10.49    1.85
   4 -25   4    1.33    1.29
   4 -23  -1   44.90    2.02
   4 -21  -2   15.43    1.69
   4  -9  -1   23.61    0.93
   4  -8   0   16.95    0.88
   5 -20   2   13.46    1.51
   5 -18   1   93.60    2.18
   5 -14   1  410.47    2.80
   5 -13   1   57.07    1.39
   5 -13   3   20.81    1.28
  -1 -26  -5   10.05    1.02
   0 -25  -5    3.07    1.19
   0 -21  -6    0.37    1.18
   1 -28  -3    4.45    1.08
   1 -26  -4    3.50    1.30
   1 -23  -5    2.92    1.39
   1  -9  -5   65.89    0.95
   2 -30   1    6.13    0.96
   2 -26  -3   22.62    1.44
   3 -28   1    0.28    1.21
   3 -25  -2    9.60    1.50
   3 -23  -3    1.00    1.56
   3 -18  -4  417.05    2.95
   3 -14  -4  227.80    2.07
   3 -13  -4    9.16    1.10
   4 -25   2   65.11    1.73
   4 -25   3   18.47    1.45
   4 -12  -2    5.19    1.04
   5 -18   2    6.60    1.38
   5 -18   3    3.32    1.40
   5 -16   1    1.32    1.30
   5 -14   2   64.20    1.46
   5 -14   3   89.71    1.57
   1  -2 -12   15.25    1.18
   1   2  -8  233.18    1.64
   2  -8 -14   20.28    1.33
   2  -3 -12  187.15    2.02
   3 -16 -14    3.24    0.80
   3 -12 -14   29.09    1.36
   3  -7 -13    1.03    1.48
   3  -3 -11    3.76    1.38
   3   0  -8  682.62    3.28
   4 -18 -13   22.89    0.92
   4 -17 -13   10.01    0.93
   4 -12 -13    0.84    1.23
   4 -11 -13    0.54    1.42
   4  -2  -8  434.79    2.86
   5 -15 -12    8.82    1.44
   5 -14 -12    1.60    1.51
   5 -13 -12    2.24    1.59
   5  -9 -11   99.38    2.09
   5  -4  -6 1022.46    4.14
   5  -4  -5   12.68    1.17
   6 -19  -9   13.54    1.26
   6 -15 -10   46.78    1.83
   6 -14 -10   11.73    1.83
   6 -11  -9   28.39    1.81
   6 -11  -3  179.90    1.88
   6 -10  -9   27.05    2.18
   6  -9  -8  369.22    3.11
   6  -9  -4   12.17    1.26
   6  -8  -7   77.50    1.95
   6  -8  -5  442.33    3.00
   1   1 -10    6.98    1.07
   2  -1 -11    1.32    1.39
   3 -11 -14   95.23    1.54
   4 -10 -13    5.06    1.34
   4  -3 -10   18.56    1.81
   4  -2  -3   15.23    0.81
   4  -1  -7   16.67    1.49
   5 -21 -11    0.76    0.62
   5 -12 -12   22.81    1.49
   5 -11 -12    2.26    1.73
   5  -8 -11   80.88    2.01
   5  -5  -9   60.74    1.87
   5  -5  -3 1155.08    3.66
   5  -4  -8   37.83    1.65
   5  -4  -4    4.44    0.93
   6 -21  -8   27.51    1.16
   6 -20  -9    0.65    1.07
   6 -18 -10    5.81    1.38
   6 -17 -10    8.60    1.30
   6 -16 -10    1.32    1.32
   6 -13 -10   40.30    1.80
   6 -12 -10   32.72    1.74
   6  -8  -8    9.06    1.69
   6  -8  -4    8.02    1.48
   6  -7  -6   15.23    1.77
   2  -7 -14   13.36    1.16
   2  -4 -13   37.15    1.57
   2  -2 -12    9.15    1.37
   2   1  -9  663.27    3.00
   3 -10 -14   69.36    1.44
   3  -6 -13    4.30    1.24
   3  -2 -11   29.47    1.67
   3  -1 -10   21.68    1.37
   3   0  -9  182.29    2.13
   3   1  -6   82.12    1.39
   4  -9 -13   14.98    1.40
   5 -19 -12    1.81    0.77
   5  -3  -7  341.79    2.83
   5  -3  -6    4.96    1.24
   6 -21  -9    3.88    1.06
   6 -19 -10    0.38    1.18
   6 -11 -10   12.29    1.67
   6 -10 -10   49.57    2.15
   6  -9  -3  517.64    2.85
   6  -7  -8  218.26    2.77
   6  -7  -5    9.50    1.33
   1   2  -9    6.19    0.80
   2 -11 -15    3.35    0.89
   3  -9 -14   39.65    1.32
   3   1  -7   53.20    1.23
   3   1  -5  404.81    2.11
   4  -8 -13   10.73    1.50
   4  -1  -8  337.06    2.58
   4  -1  -4  242.30    1.73
   5  -4  -9  162.19    2.27
   5  -3  -8  149.75    2.14
   6 -20 -10    0.04    0.99
   6 -16 -11    1.07    1.30
   6 -15 -11   10.54    1.33
   6 -14 -11  178.38    2.16
   6 -13 -11    1.00    1.67
   6 -11  -2   19.45    1.15
   6  -9 -10  371.32    3.10
   6  -7  -4  293.40    2.32
   6  -6  -7   92.46    2.00
   6  -6  -6   18.53    1.50
   2 -10 -15   17.43    1.00
   2  -6 -14   24.29    1.20
   2   2  -8    4.26    0.85
   3  -8 -14   18.94    1.24
   3  -5 -13    3.96    1.34
   3   1  -8   68.97    1.41
   4 -15 -14    6.77    0.85
   4 -14 -14    2.62    0.86
   4 -13 -14    2.81    0.95
   4 -12 -14   47.82    1.37
   4  -7 -13   45.11    1.84
   4  -3 -11  191.13    2.49
   4  -1  -9  128.64    2.07
   5 -16 -13    0.33    0.95
   5 -14 -13   21.87    1.17
   5 -13 -13   37.32    1.47
   5  -8 -12   16.28    1.63
   5  -6 -11  191.97    2.42
   5  -5  -2  133.13    1.38
   5  -4  -3  238.41    1.79
   5  -3  -4  552.13    2.71
   6 -22  -9   21.15    0.91
   6 -18 -11  116.36    1.64
   6 -11 -11   35.25    1.75
   6  -8  -3   65.98    1.31
   6  -6  -8    1.52    1.62
   6  -6  -5  183.15    2.09
   7 -17  -7   61.97    1.85
   7 -17  -6    1.51    1.60
   7 -16  -8   18.66    1.61
   7 -16  -6    8.80    1.45
   7 -16  -5    1.76    1.56
   7 -15  -7   95.05    1.89
   7 -15  -6   11.86    1.47
   7 -14  -8    5.51    1.94
   7 -14  -7    4.37    1.48
   7 -14  -6   -0.11    1.50
   7 -13  -7   -0.14    1.56
   7 -12  -7   79.42    2.28
   2  -9 -15    1.57    0.93
   2  -3 -13    3.81    1.12
   2   0 -11   42.34    1.31
   2   1 -10   13.76    1.07
   3  -7 -14   36.63    1.49
   3   0 -10  132.76    1.82
   4  -4 -12    0.25    1.70
   4   0  -7  415.18    2.64
   4   0  -5   40.26    1.07
   5 -17 -13   42.89    1.01
   5 -12 -13   57.30    1.45
   5 -11 -13   52.34    1.48
   5  -5 -11  152.97    2.45
   5  -4 -10  212.90    2.50
   5  -3  -9    8.33    1.55
   5  -2  -7    3.77    1.35
   6 -10 -11  174.24    2.39
   6  -7 -10    1.72    1.92
   6  -5  -7   22.54    1.63
   7 -18  -7   23.16    1.27
   7 -18  -6    1.98    1.36
   7 -17  -8    3.32    1.27
   7 -12  -8  168.21    2.35
   7 -12  -5  265.40    2.58
   7 -11  -8    7.14    1.98
   7 -11  -6   37.66    1.80
   7 -11  -5    5.91    1.71
   2  -5 -14    1.91    1.01
   2  -1 -12   24.17    1.26
   2   2  -9  114.41    1.46
   3 -12 -15    0.74    0.71
   3 -11 -15    1.81    0.86
   3  -4 -13   46.90    1.53
   3   1  -9   48.92    1.38
   4  -9 -14    0.25    1.27
   4  -6 -13   14.46    1.40
   4  -1 -10   27.25    1.79
   4  -1  -3   22.08    0.72
   4   0  -8  757.34    3.55
   5 -10 -13    2.61    1.18
   5  -2  -8  291.44    2.63
   6 -16 -12    5.29    1.06
   6 -15 -12    4.04    1.10
   6 -14 -12    1.80    1.11
   6 -13 -12    1.98    1.39
   6  -9 -11  148.54    2.25
   6  -5  -8   67.12    1.94
   6  -5  -5  417.31    2.79
   7 -19  -8    5.22    1.19
   7 -19  -7   12.57    1.17
   7 -18  -8   47.62    1.41
   7 -17  -9    1.71    1.32
   7 -16  -9    1.04    1.21
   7 -15  -9   12.63    1.48
   7 -14  -9    1.92    1.42
   7 -14  -4    2.83    1.28
   7 -13  -9   16.26    1.60
   7 -13  -4   36.64    1.67
   7 -12  -9   13.18    1.64
   7 -12  -4   13.60    1.57
   7 -10  -8   51.36    1.88
   7 -10  -6    8.54    1.70
   7 -10  -5   69.57    2.05
   2   3  -7   27.68    0.97
   3  -6 -14   85.23    1.49
   3   2  -7  176.42    1.69
   3   2  -6   96.61    1.30
   4  -2 -11    3.80    1.50
   4   0  -9  479.89    3.02
   5  -9 -13   13.77    1.34
   5  -4  -2   56.44    1.04
   5  -3 -10  161.26    2.28
   5  -3  -3    6.19    0.82
   5  -2  -9   41.84    1.69
   5  -2  -4   41.17    1.11
   6 -18 -12    0.77    0.84
   6 -12 -12    7.69    1.33
   6 -11 -12   17.21    1.43
   6  -8 -11   64.83    1.90
   6  -8  -2   79.35    1.33
   6  -5  -9   31.62    1.80
   6  -5  -4    4.56    1.11
   6  -4  -8   58.23    2.21
   6  -4  -7    8.02    1.53
   6  -4  -6   28.04    1.53
   7 -18  -9   -1.19    1.06
   7 -15 -10   -0.97    1.41
   7 -14 -10    0.22    1.49
   7 -13 -10   16.96    1.70
   7 -11  -9   13.15    1.62
   7 -11  -4   31.45    1.71
   7 -10  -9   16.38    1.66
   7  -9  -8   10.43    1.70
   7  -9  -6   13.85    1.68
   2   1 -11    1.93    1.26
   3  -9 -15    7.20    1.00
   3   0 -11  446.84    2.92
   3   2  -8   37.84    1.20
   3   2  -5   17.42    0.77
   4  -8 -14    0.38    1.09
   4  -5 -13   17.20    1.42
   4  -3 -12    7.70    1.42
   4   1  -7   20.30    1.37
   4   1  -6   40.47    1.33
   5  -8 -13   85.51    1.66
   5  -5 -12   -0.09    1.74
   5  -1  -8  169.82    2.33
   5  -1  -7   51.96    1.58
   5  -1  -6  207.93    2.10
   6 -10 -12   18.10    1.49
   6  -9 -12   14.75    1.73
   6  -7 -11    4.27    1.59
   6  -4  -5  121.84    1.79
   7 -17 -10    1.80    1.05
   7 -12 -10  117.22    2.05
   7 -11 -10    7.95    1.60
   7 -10  -4    3.62    1.29
   7  -9  -9    3.37    1.64
   7  -8  -7   79.94    2.01
   7  -8  -6   11.04    1.56
   2   0 -12   38.98    1.42
   2   3  -8   37.69    0.99
   3  -5 -14   46.49    1.31
   4  -7 -14    1.98    1.10
   4  -4 -13    6.65    1.53
   4  -1 -11   24.15    1.75
   4   1  -8  342.61    2.52
   4   1  -5   47.30    1.08
   5 -14 -14   17.72    0.86
   5 -13 -14   10.12    0.90
   5 -12 -14    5.14    0.92
   5 -11 -14   45.05    1.31
   5  -2 -10   12.14    1.57
   5  -1  -9   47.69    1.90
   6  -8 -12    1.59    1.69
   6  -7  -2  112.17    1.44
   6  -6 -11   21.53    1.68
   6  -4  -9   27.46    1.78
   6  -3  -8  769.05    4.16
   6  -3  -7   14.33    1.54
   7 -20  -9    0.68    0.88
   7 -12  -3  162.75    2.00
   7 -10 -10   86.30    2.03
   7  -9  -4   20.29    1.50
   7  -8  -9   11.12    1.71
   7  -8  -5  130.68    2.06
   7  -7  -7   11.80    1.69
   7  -7  -6   99.36    2.01
   2   3  -9  421.98    2.39
   3  -2 -13   14.50    1.44
   3   2  -9   77.62    1.45
   4 -12 -15    0.32    0.68
   4  -6 -14  196.92    2.07
   4  -2 -12    0.17    1.43
   4   0  -3 2304.47    4.52
   4   1  -9  141.50    2.17
   5 -10 -14    4.72    1.17
   5  -6 -13  109.01    2.06
   5  -5  -1  133.65    1.19
   5  -4 -12   10.17    1.61
   5  -2  -3   98.73    1.26
   5  -1  -4   66.23    1.33
   6 -15 -13   14.79    0.87
   6 -14 -13    2.21    0.87
   6 -13 -13    3.14    0.98
   6  -3  -9   -1.21    1.88
   6  -3  -5  194.49    2.04
   7 -19 -10    1.81    0.80
   7 -17 -11   12.00    1.01
   7 -16 -11    5.09    1.00
   7 -15 -11   16.82    1.13
   7 -13 -11    3.62    1.22
   7 -11 -11   34.54    1.75
   7 -11  -3  109.80    1.63
   7  -9 -10   -0.59    1.53
   7  -7  -9   78.08    2.05
   7  -7  -5  164.82    2.17
   7  -6  -7   12.32    1.96
   3  -7 -15   11.31    0.98
   3  -4 -14   16.70    1.14
   3   1 -11   11.94    1.49
   4 -10 -15   -0.50    0.76
   4  -3 -13   68.17    1.80
   4   1  -4  246.11    1.74
   5  -9 -14   32.62    1.23
   5  -3  -2   18.12    0.74
   5   0  -8   12.93    1.41
   5   0  -7   84.95    1.68
   6 -10 -13   11.81    1.16
   6  -7 -12   28.11    1.62
   6  -5 -11  299.16    2.78
   6  -2  -7   41.80    1.65
   7 -10 -11   52.97    1.72
   7 -10  -3   30.56    1.23
   7  -8 -10   14.35    1.66
   2   2 -11    0.64    1.20
   3   2 -10    6.28    1.14
   3   3  -8    4.82    1.15
   3   3  -7  718.14    2.97
   3   3  -6 1387.11    3.87
   4  -9 -15    2.70    0.77
   4  -5 -14   34.83    1.45
   4   0 -11   12.45    1.43
   4   1 -10   31.26    1.74
   4   2  -7   50.51    1.31
   4   2  -6   48.01    1.32
   5  -8 -14    6.80    1.12
   5  -5 -13   31.22    1.55
   5  -3 -12   47.08    1.70
   5   0  -9   35.38    1.61
   5   0  -5  246.72    2.01
   6  -9 -13   27.29    1.30
   6  -4 -11    6.61    1.84
   6  -4  -3   99.95    1.56
   6  -3  -4  325.74    2.29
   6  -2  -6   85.98    1.76
   7 -14 -12   61.85    1.32
   7 -13 -12   10.74    1.23
   7  -9 -11    7.71    1.53
   7  -7 -10    8.02    1.65
   7  -7  -4   51.25    1.47
   7  -6  -9   29.97    1.81
   7  -6  -5  578.19    3.34
   7  -5  -6    0.75    1.45
   8 -16  -7    6.63    1.34
   8 -15  -8    2.33    1.40
   8 -15  -7   23.88    1.54
   8 -14  -8    6.01    1.48
   8 -14  -6   10.60    1.59
   8 -13  -8   -1.28    1.59
   8 -13  -7    1.23    1.46
   8 -12  -7    3.07    1.72
   2   3 -10  179.78    1.86
   2   4  -7   60.67    1.11
   2   4  -6    5.45    0.73
   3  -3 -14    3.84    1.16
   3   3  -5    4.60    0.68
   4  -8 -15   -1.02    0.78
   4   2  -8  423.73    2.70
   4   2  -5    1.17    0.93
   5  -4  -1  257.94    1.53
   6  -8 -13    1.04    1.17
   6  -5 -12    9.46    1.73
   6  -2  -9    1.03    1.59
   6  -2  -5   24.57    1.31
   7 -15 -12    0.10    0.76
   7 -12 -12   63.28    1.43
   7 -11 -12    2.30    1.14
   7  -8 -11   14.89    1.59
   7  -8  -3  468.67    2.77
   7  -6 -10  115.43    2.18
   7  -5  -9   55.50    1.98
   7  -5  -5    0.89    1.57
   8 -17  -8    1.15    1.15
   8 -17  -7   14.67    1.31
   8 -16  -8    1.82    1.08
   8 -15  -9    5.36    1.29
   8 -14  -9   11.00    1.28
   8 -13  -9    2.34    1.35
   8 -12  -9   10.93    1.67
   8 -12  -6    0.34    1.46
   8 -11  -8   41.23    1.84
   8 -11  -7    3.50    1.54
   8 -11  -6   12.73    1.72
   8 -10  -8    7.32    1.92
   8 -10  -7   39.81    2.12
   2   4  -8  230.85    1.71
   3   3  -9   49.51    1.28
   4  -4 -14  138.39    1.70
   4  -2 -13    1.87    1.21
   4   2  -9   10.81    1.31
   5  -2 -12    1.73    1.44
   5  -2  -2  284.91    1.75
   5  -1  -3    2.39    0.71
   5   0 -10  154.81    2.14
   5   0  -4  209.05    1.75
   5   1  -8  162.97    2.07
   5   1  -7   51.97    1.50
   5   1  -6  197.20    1.98
   6 -12 -14   18.46    0.91
   6  -7 -13    6.94    1.24
   6  -5  -2   82.53    1.17
   6  -3 -11   31.62    1.67
   6  -1  -8  132.43    2.15
   6  -1  -7    5.73    1.45
   6  -1  -6    7.51    1.35
   7 -10 -12   30.26    1.38
   7  -9 -12   11.64    1.48
   7  -5 -10    0.26    1.89
   7  -4  -8    4.13    1.69
   7  -4  -7    5.67    1.61
   7  -4  -6  157.75    2.17
   8 -18  -8   -0.35    0.99
   8 -17  -9   10.09    1.08
   8 -16  -9    0.64    1.01
   8 -14  -5    9.45    1.33
   8 -13  -5   -1.84    1.26
   8 -12  -5    4.53    1.35
   8 -10  -9   -0.11    1.64
   8 -10  -6   18.11    1.61
   8  -9  -8   14.45    1.85
   8  -9  -7   73.14    2.01
   4   1 -11   21.70    1.37
   4   1  -3   17.95    0.69
   5  -6 -14    4.58    1.07
   5   1  -9   44.02    1.62
   5   1  -5  254.43    2.01
   6 -11 -14    5.26    0.80
   6 -10 -14    4.92    0.91
   6  -7  -1   28.18    0.88
   6  -6 -13  124.27    1.94
   6  -4 -12   -1.34    1.38
   6  -3  -3 1469.46    4.18
   6  -2  -4   40.84    1.24
   6  -1  -9   33.05    1.73
   6  -1  -5    5.94    1.37
   7  -8 -12    4.51    1.31
   7  -7  -3  224.05    1.99
   7  -6 -11    9.01    1.52
   7  -5  -4    3.60    1.48
   7  -4  -5  247.14    2.33
   8 -18  -9    6.40    0.89
   8 -16 -10   12.41    1.04
   8 -14 -10   49.32    1.35
   8 -13 -10   14.09    1.25
   8 -12 -10   10.36    1.24
   8 -11 -10   22.81    1.42
   8  -8  -8    2.76    1.56
   3   0 -13    3.35    1.25
   3   3 -10    9.94    1.15
   3   4  -7  379.44    2.30
   4  -6 -15    2.35    0.89
   4  -3 -14    5.44    1.17
   4  -1 -13    5.27    1.46
   4   2 -10   62.06    1.58
   4   2  -4    2.46    0.68
   4   3  -8  122.24    1.84
   4   3  -7    2.48    1.08
   4   3  -6    5.93    1.12
   5  -9 -15   -0.63    0.69
   5  -5 -14   27.74    1.19
   5  -3 -13    8.31    1.34
   5  -1 -12   19.03    1.71
   6  -9 -14    4.36    0.89
   6  -4  -2   40.09    1.10
   6   0  -8   44.53    1.96
   6   0  -7  125.65    2.20
   7 -13 -13    1.05    0.78
   7 -12 -13   12.05    0.88
   7 -11 -13   66.59    1.35
   7  -9  -2  187.55    1.76
   7  -7 -12    4.75    1.35
   7  -4 -10   12.23    1.69
   7  -3  -8   77.37    2.06
   7  -3  -7    7.71    1.61
   7  -3  -6  210.00    2.36
   8 -17 -10   14.47    0.88
   8 -13 -11    0.24    1.13
   8 -11  -4    1.25    1.47
   8 -10 -10    0.41    1.34
   8  -9 -10   10.40    1.69
   8  -9  -5  252.49    2.47
   8  -7  -8    6.86    1.70
   3   4  -8  782.04    3.14
   3   4  -6   18.12    0.86
   4   3  -9  629.28    3.33
   5  -8 -15   -1.49    0.74
   5  -3  -1  996.99    2.79
   5   0  -3  174.45    1.48
   5   1 -10  190.62    2.28
   5   1  -4   70.51    1.33
   5   2  -8  280.85    2.44
   5   2  -7    4.44    1.23
   5   2  -6  636.59    3.20
   6  -8 -14    2.70    0.91
   6  -6  -1   20.56    0.85
   6  -5 -13   18.90    1.38
   6  -1  -4  427.69    2.62
   6   0  -9  139.90    2.41
   6   0  -6  212.03    2.21
   7 -10 -13    4.30    1.00
   7  -6 -12    8.77    1.59
   7  -4  -4    1.16    1.39
   7  -3  -5  214.33    2.35
   8 -15 -11   -1.51    0.79
   8 -14 -11   25.62    1.03
   8 -12 -11    8.37    1.09
   8 -11 -11   30.72    1.27
   8 -10 -11    0.59    1.34
   8 -10  -4   23.49    1.57
   8  -8  -5    0.40    1.38
   8  -6  -8   85.72    2.26
   3   2 -12    7.16    1.36
   3   4  -9    2.31    0.99
   4  -2 -14   35.71    1.39
   4   2 -11    5.16    1.28
   4   3  -5   53.85    1.09
   5  -7 -15   13.13    0.91
   5  -4 -14    3.11    1.15
   5  -1  -2  399.53    1.96
   5   2  -9   38.57    1.54
   6  -4 -13   49.37    1.69
   6  -2  -3  309.73    2.07
   6  -1 -11    7.00    1.78
   6   0  -5   16.39    1.23
   7  -8 -13    3.21    1.23
   7  -4 -11   14.66    1.56
   7  -3 -10   69.46    1.97
   7  -2  -7    6.47    1.60
   7  -2  -6    7.20    1.47
   8  -9  -4    0.97    1.22
   8  -7 -10    2.03    1.51
   8  -7  -5    4.42    1.42
   8  -6  -9    0.35    1.57
   2   5  -8    3.87    0.90
   4   0 -13   19.33    1.25
   4   3 -10   19.22    1.29
   5   0 -12   25.64    1.44
   5   2  -5   84.11    1.41
   6  -6 -14   30.22    1.15
   6  -3  -2  252.62    1.74
   6  -2 -12    0.83    1.50
   6   1  -7    5.82    1.43
   7  -7  -2    2.90    0.85
   7  -5 -12    4.27    1.38
   7  -3  -4   32.01    1.58
   7  -2 -10   77.90    2.21
   7  -2  -5  162.48    2.17
   8 -13 -12    1.26    0.74
   8 -12 -12    4.66    0.94
   8 -11 -12    5.68    1.10
   8  -8 -11   10.32    1.28
   8  -8  -4   42.83    1.48
   8  -6 -10    3.46    1.57
   8  -6  -5   13.06    1.81
   8  -5  -9    4.27    1.88
   8  -5  -8   45.12    1.88
   3   4 -10  144.65    1.72
   4   3  -4  401.10    2.07
   4   4  -8   85.89    1.51
   4   4  -7   30.68    1.21
   5  -3 -14   61.94    1.36
   5  -2  -1  174.34    1.30
   5  -1 -13   12.95    1.34
   5   2 -10   18.23    1.54
   5   3  -8  142.71    2.11
   5   3  -7  321.50    2.56
   6  -5  -1  227.82    1.53
   6  -3 -13   82.81    1.67
   6   0  -4   27.12    1.32
   6   1  -9   28.93    1.69
   6   1  -6   11.06    1.36
   7  -6  -2    5.55    1.01
   7  -4 -12   28.30    1.44
   7  -1  -8    4.35    1.67
   7  -1  -7   44.18    1.79
   7  -1  -6   30.08    1.88
   8 -10  -3    5.36    1.32
   8  -9 -12   27.99    1.32
   8  -7 -11   28.64    1.50
   8  -7  -4   10.93    1.45
   8  -5 -10   65.88    2.12
   9 -13  -8    0.75    1.27
   9 -12  -8   12.83    1.45
   3   5  -8   84.50    1.48
   3   5  -7  251.19    1.86
   4  -1 -14    4.60    1.00
   4   3 -11  181.30    2.16
   4   4  -9   89.20    1.59
   4   4  -6   46.23    1.18
   5   1 -12   14.69    1.54
   5   1  -3    2.25    0.72
   5   2  -4   39.63    1.07
   5   3  -9    7.34    1.41
   5   3  -6    3.63    1.10
   6  -1 -12   54.89    1.69
   6  -1  -3 1393.63    4.02
   6   1  -5    4.07    1.16
   7 -10 -14    1.10    0.68
   7  -9 -14   -0.36    0.82
   7  -2 -11    2.18    1.71
   7  -1 -10   16.88    1.92
   8  -9  -3  149.62    1.91
   8  -8 -12    5.92    1.14
   8  -6 -11   -0.19    1.33
   8  -4  -9    1.47    1.62
   8  -4  -6    4.23    1.51
   9 -15  -8   40.00    1.24
   9 -14  -8   -0.90    0.99
   9 -14  -7   36.41    1.30
   9 -13  -9    0.44    0.99
   9 -13  -7    0.35    1.12
   9 -13  -6    1.06    1.36
   9 -12  -9   18.33    1.24
   9 -12  -7  100.06    1.83
   9 -12  -6    1.09    1.46
   9 -11  -9   -0.40    1.37
   9 -11  -8   10.37    1.31
   9 -11  -7    6.23    1.42
   9 -10  -8    9.24    1.62
   9 -10  -7   -0.16    1.67
   3   5  -6   30.84    0.91
   4   1 -13    4.02    1.13
   4   4  -5   61.43    1.11
   5  -2 -14    4.23    1.07
   5   0 -13  212.25    2.25
   5   0  -2   11.50    0.70
   5   3  -5  509.95    2.72
   6  -4 -14    9.70    1.03
   6  -4  -1   90.63    1.16
   6  -2 -13    5.09    1.20
   6  -2  -2    2.25    0.77
   6   2  -8   45.98    1.71
   6   2  -7   41.85    1.61
   7  -5  -2  128.85    1.59
   7  -3 -12   26.68    1.51
   7  -3  -3   56.53    1.49
   7  -2  -4    0.06    1.11
   7  -1  -5   70.00    1.62
   7   0  -8  254.20    2.69
   8  -8  -3   14.06    1.37
   8  -7 -12   93.92    1.58
   8  -6  -4   19.09    1.33
   8  -5 -11   44.08    1.64
   8  -4 -10   11.46    1.58
   8  -4  -5    3.31    1.66
   8  -3  -9   13.16    1.96
   8  -3  -8   39.88    1.89
   9 -16  -9    0.05    0.80
   9 -16  -8    1.38    0.79
   9 -15  -9    1.19    0.80
   9 -14 -10    6.90    0.92
   9 -12 -10    6.48    1.13
   9 -11 -10    1.99    1.21
   9 -11  -6   65.42    1.68
   9 -10  -9   14.66    1.36
   9 -10  -6   68.19    1.94
   9  -9  -9   -1.76    1.52
   9  -9  -8   10.70    1.53
   9  -9  -7    8.80    1.45
   9  -8  -8   12.30    1.79
   3   4 -11   93.73    1.52
   4   4 -10   73.81    1.58
   5   3 -10  155.55    2.11
   6  -7 -15    0.57    0.54
   6  -7 -15    0.57    0.36
   6   0 -12    0.66    1.44
   6   1  -4  404.41    2.51
   6   2  -9    2.32    1.50
   6   2  -6   82.42    1.67
   7  -7 -14    1.03    0.79
   7  -1 -11   83.25    1.94
   7   0  -6  328.66    2.69
   8  -7  -3   47.22    1.54
   8  -6 -12   44.71    1.37
   8  -5  -4   10.40    1.31
   8  -4 -11   35.73    1.81
   8  -3 -10    3.52    1.80
   8  -3  -6   26.88    1.63
   9 -11  -5   73.06    1.82
   9  -9 -10   63.56    1.60
   9  -9  -6   32.91    1.63
   9  -8  -9    0.23    1.33
   9  -8  -7   77.06    1.91
   3   5 -10  101.35    1.71
   3   5  -5  243.97    1.63
   4   3  -3    2.39    0.61
   4   5  -7   55.15    1.29
   5  -1 -14   17.43    1.16
   5   2 -12    2.22    1.53
   5   4  -9  149.70    2.18
   5   4  -8   29.20    1.38
   5   4  -7    2.94    1.17
   6  -1 -13   65.02    1.52
   6   2  -5   21.80    1.25
   7  -6 -14    3.08    0.84
   7  -4  -2    7.89    1.05
   7  -2 -12    3.84    1.35
   7  -1  -4   76.07    1.50
   7   0 -10   39.05    1.75
   7   0  -5 1160.64    4.33
   7   1  -8    1.30    1.89
   7   1  -7   43.74    2.00
   8  -8 -13    7.93    0.86
   8  -5 -12    5.79    1.30
   8  -3  -5   91.36    1.98
   8  -2  -8   32.96    1.88
   9 -13 -11    3.38    0.70
   9 -12 -11    0.57    0.79
   9 -11 -11    2.09    0.86
   9 -10 -11    3.21    1.02
   9 -10  -5    0.89    1.22
   9  -9  -5   15.77    1.67
   9  -8 -10    2.38    1.19
   9  -7  -9    3.75    1.34
   9  -7  -6   73.35    1.99
   2   6  -8   47.79    1.12
   2   6  -7   46.22    0.94
   4   2 -13    0.53    1.19
   4   4 -11   52.81    1.43
   4   4  -4   37.74    0.90
   4   5  -9   14.50    1.16
   4   5  -6  381.38    2.29
   5  -3 -15    0.55    0.75
   5   1 -13   15.81    1.18
   5   2  -3  100.00    1.23
   5   3  -4  556.45    2.60
   5   4  -6  987.33    3.74
   6  -3  -1   14.94    0.74
   6  -1  -2   39.55    0.99
   6   1 -12   55.73    1.83
   6   3  -9    1.49    1.79
   6   3  -8  741.12    3.77
   6   3  -7   12.50    1.43
   7  -3 -13   17.44    1.24
   7  -2  -3  171.11    1.76
   7  -1 -12   19.79    1.63
   7   0 -11   52.01    1.97
   7   1  -6   30.96    1.55
   8  -7 -13    7.89    0.91
   8  -6  -3   13.44    1.19
   8  -4  -4    7.65    1.31
   8  -2  -6    3.53    1.52
   9  -8 -11    3.20    1.21
   9  -8  -5   21.44    1.62
   9  -7 -10   82.81    1.69
   9  -6  -7   40.91    1.80
   9  -6  -6    7.90    1.79
   3   6  -8  208.56    1.89
   3   6  -7 1146.85    3.66
   5   1  -2  396.16    1.97
   5   4 -10  199.81    2.20
   5   4  -5   15.09    1.05
   6  -2 -14    4.89    1.02
   6   0 -13  183.12    2.05
   6   2 -11    3.53    1.48
   6   2  -4   41.67    1.38
   6   3  -6  490.82    2.95
   7  -6  -1  389.17    2.08
   7   0  -4    1.28    1.32
   8  -6 -13   50.67    1.16
   8  -5  -3   25.15    1.48
   8  -3  -4   12.39    1.54
   8  -2  -5   32.77    1.52
   8  -1  -9   22.69    1.74
   9 -10  -4    4.62    1.41
   9  -7 -11    1.07    1.25
   9  -6 -10   11.55    1.36
   9  -5  -9   10.43    1.55
   9  -5  -8    4.19    1.51
   9  -5  -7    0.70    1.52
   3   6  -9  196.92    1.94
   3   6  -6  137.43    1.39
   4   5  -5   14.88    0.88
   5   0 -14   33.58    1.12
   5   3 -12   47.29    1.69
   5   5  -7   29.88    1.54
   6   1  -3 1507.33    4.16
   6   3  -5  202.28    1.99
   7  -4 -14   17.67    0.95
   7  -3  -2  109.74    1.38
   7  -1  -3   11.31    1.09
   7   1  -5   66.17    1.62
   7   2  -8   55.14    1.86
   7   2  -7    9.42    1.57
   8  -5 -13    0.72    1.03
   8  -2 -11   12.76    1.50
   8  -1 -10    1.53    1.52
   8  -1  -6    3.84    1.54
   9 -10 -12    2.83    0.71
   9  -6 -11    1.41    1.25
   9  -5 -10   20.27    1.39
   9  -4  -9   31.27    1.68
   9  -4  -8    0.36    1.53
   9  -4  -7    7.47    1.56
   4   6  -8  318.97    2.37
   4   6  -7   66.16    1.50
   5   0  -1  232.03    1.44
   5   5  -9   56.69    1.58
   5   5  -6   12.29    1.34
   6  -2  -1  260.10    1.62
   6  -1 -14   13.22    0.98
   6   0  -2   21.32    0.91
   6   2 -12    0.80    1.30
   6   4  -9   26.83    1.86
   6   4  -8   48.26    1.65
   6   4  -7    6.86    1.38
   7  -5  -1    2.75    0.87
   7  -1 -13    0.56    1.28
   7   0 -12   68.94    1.69
   7   1 -11   85.20    1.83
   8  -4  -3   15.07    1.17
   8  -1 -11    6.58    1.67
   8  -1  -5   18.48    1.44
   8   0  -9   10.00    1.67
   9  -7 -12   10.29    1.07
   9  -5 -11    1.04    1.32
   9  -4 -10    0.64    1.38
   9  -4  -6    1.27    1.54
   9  -3  -8    7.90    1.84
   3   6 -10    7.60    1.07
   4   4  -3  554.43    2.27
   4   5 -11  171.51    1.90
   4   5  -4    3.69    0.84
   4   6  -9  287.86    2.24
   4   6  -6  486.14    2.53
   5   1 -14   14.65    1.10
   5   4  -4    5.64    0.91
   5   5 -10   58.98    1.75
   6   1 -13   59.70    1.44
   6   4  -6   33.60    1.42
   7  -2  -2   66.81    1.22
   7   1  -4   80.12    1.53
   7   2  -5  163.98    2.16
   8   0 -10   59.43    1.81
   8   0  -6    1.00    1.49
   9  -3 -10  247.36    2.58
   9  -3  -9    6.62    1.57
   9  -3  -7    5.92    1.58
  10 -13  -8   17.43    0.98
  10 -12  -9    3.14    0.88
  10 -12  -8    0.11    1.00
  10 -12  -7   57.42    1.40
  10 -11  -9   74.82    1.38
  10 -11  -8   11.58    1.18
  10 -11  -7    4.35    1.25
  10 -10  -9    4.16    1.06
  10 -10  -8   40.93    1.45
   5   4 -12    7.67    1.39
   6  -4   0  285.08    1.56
   6   0 -14    6.08    1.04
   6   2  -3  320.50    2.09
   6   3  -4  337.27    2.27
   6   4  -5  119.25    1.84
   7  -4  -1  249.02    1.75
   7  -2 -14    0.07    0.93
   7   0  -3  173.19    1.77
   7   1 -12   19.01    1.45
   7   2 -11    0.76    1.36
   7   3  -7    5.65    1.53
   8  -3 -13   33.30    1.13
   8  -3  -3  317.57    2.32
   8   0 -11   14.34    1.61
   8   0  -5   89.35    1.99
   8   1  -9   21.83    1.73
   9  -5 -12   26.28    1.19
   9  -4 -11    1.13    1.17
   9  -2  -9    8.88    1.52
   9  -2  -8   28.52    1.71
   9  -2  -7   29.15    1.94
  10 -13  -9    0.89    0.56
  10 -13  -9    0.15    0.36
  10 -11 -10    5.64    0.83
  10 -10 -10    1.24    0.90
  10 -10  -7   20.70    1.24
  10  -9  -8    9.22    1.13
  10  -9  -7   26.90    1.37
  10  -8  -9    4.67    1.27
  10  -8  -8    7.85    1.39
  10  -8  -7    3.26    1.49
   3   7  -8  216.94    1.84
   3   7  -7  213.07    1.75
   4   6  -5  241.46    1.80
   5   6  -9   13.62    1.50
   5   6  -8  148.16    1.90
   5   6  -7  163.70    1.91
   6  -2 -15    1.32    0.66
   6  -1  -1    9.35    0.71
   6   1  -2   39.21    1.01
   6   2 -13   12.93    1.33
   6   3 -12   93.12    1.62
   6   4 -11    6.97    1.53
   6   5  -9   26.71    1.81
   6   5  -8   60.16    1.68
   6   5  -7   18.89    1.40
   7  -1  -2   48.73    1.32
   7   3 -10   66.54    1.82
   8  -5 -14   11.60    0.74
   8  -5  -2   45.93    1.18
   8  -1 -12   28.55    1.30
   8   1 -10    1.82    1.48
   8   1  -6    3.02    1.50
   9  -5  -4   19.33    1.40
   9  -3 -11   -0.17    1.19
   9  -2 -10   19.89    1.53
  10 -11  -6    1.89    1.03
  10 -10  -6    4.65    1.13
  10  -9  -6   28.44    1.45
  10  -8 -10   24.18    1.17
  10  -7  -9    2.41    1.14
  10  -7  -8    8.19    1.22
  10  -7  -7   43.90    1.69
   2   7  -6  155.34    1.31
   3   7  -6  241.45    1.73
   4   7  -8    6.78    1.29
   5   4  -3  219.63    1.66
   6   5  -6  189.46    2.05
   7  -3  -1   14.85    0.97
   7  -1 -14    6.80    0.99
   7   1  -3   10.41    1.23
   7   2 -12    5.69    1.32
   7   2  -4    0.71    1.14
   7   3 -11  170.07    2.36
   7   3  -5  209.65    2.16
   7   4  -7    3.57    1.75
   8  -2 -13   28.38    1.13
   8   0 -12   28.79    1.44
   8   1 -11    5.17    1.59
   8   2  -9    3.99    1.60
   8   2  -8   26.83    1.80
   9  -4 -12    0.65    0.97
   9  -2 -11    5.58    1.39
   9  -1  -9   -1.26    1.47
  10  -8  -6    7.45    1.28
  10  -7  -6    3.17    1.58
  10  -6  -9    4.07    1.19
  10  -6  -8    5.66    1.36
  10  -6  -7   47.80    1.63
   4   5  -3    7.36    0.66
   4   6 -11    9.57    1.16
   4   7  -9  108.23    1.76
   4   7  -7    5.26    1.04
   5   3  -2   17.79    0.75
   5   5  -4    5.23    0.92
   5   6 -10   33.65    1.42
   6  -3   0   27.60    0.68
   6   1 -14   13.71    0.95
   6   3  -3 1386.35    4.03
   6   4  -4   96.03    1.49
   7   1 -13   -0.05    1.01
   7   4 -10   11.96    1.75
   8  -1 -13   18.38    1.18
   8   0  -4   22.02    1.35
   8   1  -5   20.43    1.49
   8   2 -10    0.88    1.44
   8   2  -6    3.58    1.51
   9  -6  -3    2.52    1.10
   9  -5 -13   11.73    0.81
   9  -1 -10   76.90    1.80
   9   0  -8   -1.07    1.83
  10  -9  -5   16.41    1.34
  10  -8 -11    0.11    0.77
  10  -7 -11   36.74    1.04
  10  -5  -9   32.55    1.29
  10  -5  -8    2.66    1.29
  10  -5  -7    0.24    1.45
   3   7  -5  431.20    2.11
   4   4  -2   24.88    0.69
   4   6  -4  191.54    1.54
   4   7  -6  614.35    2.82
   5   4 -13    2.34    1.11
   5   5 -12    0.83    1.15
   5   6  -5    3.62    1.01
   6   0  -1  869.17    2.84
   6   2  -2    3.33    0.78
   6   3 -13   76.60    1.40
   6   4 -12    0.41    1.23
   6   5 -11  289.96    2.59
   6   5  -5  395.60    2.56
   6   6  -7   78.82    1.87
   7   0 -14    1.37    0.92
   7   0  -2    6.10    0.93
   8  -3 -14    0.77    0.55
   8  -3 -14   -0.37    0.35
   9  -5  -3   38.50    1.46
   9  -4 -13    1.48    0.77
   9  -3  -4  110.24    1.80
   9  -2 -12    2.94    1.13
   9   0 -10    5.14    1.65
   9   0  -9  136.79    2.21
   9   0  -7   65.46    1.90
  10  -7  -5    4.64    1.46
  10  -6 -11   -0.26    0.78
  10  -5 -10    2.24    1.00
  10  -5  -6   43.87    1.69
  10  -4  -8   25.84    1.48
  10  -4  -7   81.09    2.07
   4   7  -5    2.94    1.05
   5   7  -9   39.59    1.58
   5   7  -8    8.64    1.27
   5   7  -7  869.40    3.64
   6  -2   0  210.77    1.43
   6   6  -9  103.66    1.90
   6   6  -6   17.45    1.57
   7  -2  -1   68.45    1.11
   7   2  -3  164.82    1.74
   7   3  -4   29.90    1.31
   7   4 -11   11.60    1.51
   7   4  -5  242.82    2.26
   7   5  -8   67.59    1.87
   7   5  -7    3.74    1.73
   8  -2 -14    2.16    0.75
   8   1  -4    8.34    1.29
   8   2  -5   29.45    1.53
   8   3 -10    2.82    1.76
   8   3  -9    9.71    1.61
   9  -2  -4    3.87    1.55
   9   1  -8    7.75    1.86
  10  -5 -11    9.34    0.88
  10  -4 -10    9.74    1.13
  10  -3  -9   24.66    1.38
  10  -3  -8    5.81    1.40
  10  -3  -7  133.58    2.29
   3   8  -8  134.72    1.66
   3   8  -7   28.81    1.17
   5   2  -1  165.27    1.29
   5   5  -3 1135.82    3.47
   5   6  -4   22.79    1.21
   5   7 -10   10.14    1.47
   5   7  -6  115.39    1.61
   6   4  -3  106.19    1.43
   6   5  -4    1.81    1.05
   7   5 -10   -0.71    1.77
   7   5  -6    1.10    1.38
   8  -5  -1   10.10    1.03
   8  -2  -2  316.46    2.15
   8   0  -3    5.26    1.19
   8   3  -6   21.91    1.62
   9  -1 -12    1.75    0.97
   9   0 -11   30.58    1.34
   9   1 -10   78.69    1.97
   9   1  -9    0.35    1.56
   9   1  -7    4.63    1.59
  10  -5  -5    5.30    1.35
  10  -4 -11    2.45    0.92
  10  -3 -10   12.32    1.13
  10  -2  -8    6.35    1.65
   2   8  -7   57.98    1.01
   3   7  -4   28.01    0.89
   3   8  -9  328.89    2.23
   3   8  -6   79.67    1.28
   4   8  -9   27.96    1.48
   4   8  -8    7.27    1.12
   4   8  -7  415.32    2.48
   5   6 -12   18.32    1.31
   6   1  -1    5.29    0.74
   6   3  -2  208.47    1.76
   6   4 -13   44.26    1.20
   6   5 -12    7.32    1.19
   6   6  -5  193.93    1.96
   6   7  -8  178.36    2.25
   7  -1  -1   44.88    1.00
   7   4 -12   22.98    1.41
   7   4  -4   -0.28    1.43
   8  -1 -14   -0.12    0.63
   8   1 -13   19.37    1.16
   8   2 -12    7.27    1.16
   8   2  -4   68.77    1.58
   8   3 -11    2.51    1.23
   8   3  -5   86.33    1.79
   8   4  -9    1.83    1.51
   8   4  -8  139.09    2.24
   9  -3  -3    2.10    1.18
   9  -1  -4   54.83    1.61
  10  -7  -4    3.55    1.29
  10  -3  -6   33.21    1.57
  10  -2 -10    9.55    1.28
  10  -2  -9    2.35    1.27
   2   8  -6  496.58    2.23
   4   5  -2   36.60    0.87
   4   6  -3  840.73    2.82
   4   8  -6  522.83    2.64
   5   8  -8  655.85    3.36
   6  -1   0    4.55    0.73
   6   7  -9    3.41    1.36
   6   7  -7   42.80    1.51
   7   3  -3   52.62    1.31
   7   6  -7   12.09    1.50
   8   1  -3  196.75    1.99
   8   4  -6    2.60    1.50
   9   0 -12    3.04    0.92
   9   1 -11    3.15    1.17
   9   2 -10   18.53    1.67
   9   2  -9    8.97    1.50
   9   2  -7   29.06    1.72
  10  -6  -4    4.18    1.20
  10  -4 -12   15.59    0.84
  10  -2  -6   44.57    1.64
  10  -1  -9    1.01    1.28
  10  -1  -8    0.16    1.41
  10  -1  -7   31.99    1.85
  11 -10  -8   14.34    0.87
  11  -9  -8    3.79    0.91
  11  -8  -8    1.25    0.93
   5   3  -1  975.63    2.89
   5   8  -9   42.24    1.38
   6   7 -10    3.43    1.39
   6   7  -6   17.25    1.31
   7   2 -14   -0.14    0.72
   7   6 -10  104.44    1.94
   7   6  -6   59.94    1.67
   8  -3  -1   31.69    1.14
   8   0 -14    3.63    0.67
   8   2 -13   25.70    1.11
   8   4 -11   34.97    1.67
   8   5  -8   41.97    2.01
   9  -5  -2    2.33    0.97
   9  -1 -13    1.21    0.74
   9   0  -4   28.71    1.49
   9   2  -6    0.68    1.53
   9   3  -8   10.41    1.85
  10  -5  -4   17.35    1.27
  10  -3 -12    1.07    0.76
  10  -2 -11    1.89    0.91
  10  -1 -10   12.16    1.17
  10  -1  -6   22.80    1.78
  11  -9  -7   30.43    1.05
  11  -8  -9    2.80    0.74
  11  -8  -7    3.68    1.07
  11  -7  -9   24.02    0.89
  11  -7  -8    2.27    0.90
  11  -7  -7    2.48    1.13
  11  -6  -8   57.81    1.37
   4   8  -5  162.98    1.60
   5   6  -3  450.58    2.30
   5   7  -4   21.91    1.04
   5   8  -6  196.36    1.95
   6   2  -1  261.91    1.72
   6   5  -3  300.16    2.08
   6   6 -12    1.78    1.02
   7  -3   0 1120.71    3.11
   7   5 -12    3.76    1.09
   7   5  -4    5.28    1.21
   8   0  -2  343.70    2.26
   8   3  -4   13.17    1.34
   8   5  -9    7.82    1.51
   9  -4  -2    1.16    1.01
   9   2 -11    8.10    1.17
   9   3  -9    5.45    1.54
   9   3  -7    5.61    1.59
  10  -2  -5    0.66    1.40
  10  -1 -11   11.00    0.97
  10   0  -9    1.54    1.30
  11  -6  -9   77.30    1.24
   2  -2 -17    6.48    0.74
   2   1 -16    7.74    1.11
   2   5 -14    1.48    1.37
   2   6 -13    8.82    1.81
   3   7 -12  289.13    3.35
   4  -2 -17    2.84    0.71
   4   1 -16    8.10    1.11
   4   3 -15    9.35    1.47
   4   6 -13   12.83    1.61
   4   7 -12   73.34    2.05
   5   0 -16    2.38    1.04
   5   7 -11  147.42    2.44
   5   7  -6  111.56    1.71
   6  -7 -17    2.16    0.42
   6  -6 -17    1.38    0.37
   6   1 -15   16.09    1.40
   6   6 -11   12.07    1.82
   6   6  -6   16.60    1.20
   7  -1 -15   39.20    1.19
   7   1 -14    8.36    1.42
   7   5 -10    0.65    1.63
   7   5  -9   56.98    2.30
   7   5  -8   69.41    2.20
   7   5  -7    2.88    1.30
   8  -5 -15    2.38    0.73
   8   0 -13  116.25    1.90
   8   3 -10    5.66    1.61
   8   3  -9    9.74    1.93
   8   3  -8   34.29    1.97
   9  -4 -13    1.79    0.98
   9  -1 -11    5.55    1.47
   9   0  -8    0.19    1.63
   0   7 -10  529.32    3.43
   1   4 -14   11.93    1.58
   2   3 -15   90.59    1.72
   2   8 -10    3.84    1.49
   3  -2 -17    6.57    0.61
   3   1 -16   24.18    1.08
   3   3 -15   18.75    1.67
   3   8 -10  112.90    2.28
   4  -3 -17   -1.23    0.75
   4   8  -8    6.93    1.33
   5  -4 -17    1.48    0.57
   5   2 -15    2.71    1.26
   5   5 -13   30.08    1.77
   5   7 -10    9.63    1.71
   6  -2 -16   28.63    0.98
   6   6 -10   49.30    1.99
   7  -5 -16    0.00    0.49
   7  -5 -16    0.60    0.32
   7   4 -11   12.03    1.70
   7   4  -6  150.96    2.08
   8  -2 -14    1.29    0.93
   8   2 -11   14.60    1.61
   8   2  -6    3.55    1.17
   9  -5 -13   14.15    0.98
   1   2 -15    7.69    1.29
   1   5 -13    2.14    1.77
   1   6 -12  147.57    2.49
   1   7 -11   21.57    1.54
   2  -3 -17   41.69    0.92
   2   8  -9  103.01    1.96
   2   8  -8  487.34    3.37
   3  -3 -17   43.62    0.99
   3   8  -8  131.30    2.01
   4   0 -16   18.94    1.27
   5  -5 -17    0.34    0.61
   5  -1 -16   37.49    1.24
   5   7  -8    6.36    1.42
   6   0 -15   14.45    1.40
   6   5 -11  292.43    3.29
   6   6  -9  106.97    2.17
   6   6  -8    3.30    1.52
   7  -7 -16    0.98    0.57
   7  -6 -16   19.36    0.66
   7  -2 -15    3.90    0.95
   7   0 -14    2.03    1.46
   7   3 -12   30.32    1.75
   7   3  -5  206.64    2.06
   7   4 -10   11.98    2.06
   8  -7 -15    5.03    0.60
   8  -3 -14    0.76    1.09
   8  -1 -13   17.94    1.46
   8   2 -10    3.56    1.60
   9  -6 -13    3.32    0.90
   9  -3 -12    4.20    1.01
   9  -2 -11    6.30    1.53
   9  -1  -9    0.53    1.64
   9  -1  -8    5.56    1.53
   0   6 -11   25.17    1.40
   1  -1 -16    0.90    0.99
   2  -4 -17    1.68    0.70
   2   0 -16   48.84    1.23
   2   2 -15   14.22    1.55
   2   4 -14   14.34    1.53
   2   5 -13   24.33    1.99
   2   6 -12    3.75    1.91
   2   7 -11   46.94    1.92
   3   0 -16   21.45    1.14
   3   4 -14   19.62    1.68
   3   5 -13    5.70    1.95
   3   6 -12    1.05    2.02
   3   7 -11   45.45    2.04
   4  -4 -17    8.00    0.71
   4   2 -15    0.18    1.27
   4   5 -13   16.51    1.65
   4   7 -10   39.76    1.78
   5  -6 -17    4.19    0.59
   5   1 -15   12.61    1.35
   5   5 -12    2.05    2.00
   6   4 -12    0.96    1.69
   6   5  -6  189.84    2.20
   7  -8 -16    0.39    0.51
   7  -3 -15   98.22    1.51
   7   1 -13    0.48    1.75
   7   4  -9    4.92    1.78
   7   4  -7    1.97    1.36
   8 -10 -15    5.99    0.47
   8  -9 -15   11.06    0.58
   8  -8 -15   20.98    0.58
   8  -4 -14   21.53    1.12
   8   1  -6    2.20    1.36
   8   2  -9    4.16    1.54
   9  -7 -13    1.11    0.83
   9  -4 -12    1.13    1.19
   1   3 -14   45.36    1.82
   1   7 -10   63.86    1.79
   2   7 -10   11.18    1.82
   3  -4 -17    8.21    0.78
   3   2 -15   24.83    1.47
   3   7 -10    3.53    1.66
   4  -5 -17    5.68    0.76
   4  -1 -16    8.06    1.28
   4   7  -8    4.85    1.48
   4   7  -7    4.80    1.09
   5  -2 -16   18.53    1.07
   5   6 -10   35.15    1.86
   6  -4 -16    5.30    0.84
   6  -1 -15   17.51    1.25
   6   5 -10  149.88    2.47
   6   5  -7   18.05    1.59
   7 -10 -16    1.93    0.33
   7   2 -12    6.34    1.62
   7   3 -11  168.94    2.47
   7   3  -6  198.91    2.25
   8  -2 -13   30.36    1.34
   8   1 -10    4.87    1.88
   9  -9 -13    0.89    0.68
   9  -8 -13   12.58    0.86
   9  -5 -12   27.53    1.33
   9  -2  -9    8.94    1.64
   9  -2  -8   29.87    1.69
   0   6 -10   27.56    1.59
   1   6 -11    4.44    1.68
   1   7  -9    5.08    1.21
   2  -5 -17    1.29    0.68
   3  -5 -17   19.20    0.80
   3  -1 -16   22.38    1.30
   3   3 -14    4.43    1.75
   4   1 -15   28.25    1.45
   4   4 -13    4.59    1.86
   4   5 -12    6.63    1.95
   5  -9 -17    1.21    0.45
   5  -8 -17    0.07    0.45
   5   0 -15   49.72    1.54
   5   6  -9   13.52    1.58
   5   6  -7  179.94    2.14
   6  -5 -16    1.54    0.91
   6   3 -12   93.22    2.42
   6   4 -11    5.40    1.78
   6   5  -9   27.50    1.72
   7   2  -5  173.26    1.94
   7   3 -10   66.71    2.01
   8  -5 -14   11.81    0.92
   8   0 -11   14.90    1.67
   8   1  -8    4.13    1.80
   8   1  -7   22.29    1.43
   9 -11 -13    5.00    0.56
   1  -2 -16    2.29    1.04
   1   4 -13   87.60    1.91
   1   5 -12    5.11    1.48
   2   1 -15   72.30    1.66
   2   7  -9  242.60    2.56
   3   1 -15   16.66    1.45
   3   4 -13   45.98    2.24
   3   5 -12   18.53    2.10
   4  -6 -17    5.59    0.65
   4  -2 -16   11.10    1.04
   4   6 -10   13.11    1.59
   5   3 -13    8.79    1.68
   5   4 -12    8.89    1.77
   6  -2 -15    1.42    1.17
   6   0 -14    5.54    1.52
   7   1 -12   21.15    1.70
   7   3  -8   69.00    1.90
   8  -6 -14    0.16    0.88
   8  -3 -13   34.23    1.34
   0   4 -12   39.92    1.72
   0   5 -11  108.31    1.86
   1   0 -15  131.67    1.91
   1   2 -14    2.27    1.64
   1   6 -10  291.73    2.91
   2  -6 -17   14.36    0.70
   2  -2 -16   19.81    1.23
   3  -6 -17   10.20    0.69
   3  -2 -16    4.09    1.21
   4   0 -15   37.81    1.45
   5  -4 -16    8.33    0.95
   5  -1 -15   16.03    1.38
   5   5 -10   62.95    2.00
   6  -7 -16    7.04    0.83
   6   4 -10   92.55    2.19
   6   4  -9   27.29    1.96
   7  -1 -13    2.56    1.75
   7   2 -10   78.88    2.46
   7   2  -6    6.90    1.35
   8  -7 -14    5.87    0.86
   8  -4 -13   34.27    1.36
   8   0 -10   63.96    1.93
   8   0  -7   28.76    1.77
   9  -8 -12   23.03    1.10
   9  -7 -12   11.69    1.01
   9  -5 -11   -0.26    1.21
   1  -3 -16   16.66    1.12
   2  -7 -17   22.40    0.75
   2   2 -14   10.89    1.75
   2   6 -10  297.85    2.98
   3  -7 -17    2.75    0.67
   3   0 -15    7.43    1.61
   3   2 -14   10.17    1.65
   3   6 -10    8.94    1.61
   4  -9 -17    1.96    0.55
   4  -8 -17    0.03    0.54
   4  -3 -16   46.82    1.22
   4   4 -12    0.87    1.64
   4   6  -8  324.58    2.71
   5   2 -13   93.86    2.13
   5   5  -9   57.29    1.84
   5   5  -7   29.52    1.62
   6   2 -12    1.72    1.71
   6   3 -11   33.12    1.92
   6   4  -7    7.26    1.28
   7   0 -12   67.58    1.92
   7   1 -11   84.13    2.15
   7   2  -9    2.41    1.92
   8  -9 -14   18.14    0.92
   8  -8 -14    0.78    0.81
   8  -5 -13    0.68    1.37
   8   0  -8  451.50    3.27
   9  -9 -12   39.61    1.13
   9  -6 -11    2.49    1.33
   9  -4  -9   32.43    1.64
   0   5 -10  171.39    2.24
   1   3 -13  131.79    2.20
   1   4 -12  150.89    2.48
   1   5 -11   -0.41    1.42
   1   6  -9   95.01    1.76
   2  -8 -17   16.88    0.67
   2  -3 -16    0.69    1.15
   2   3 -13    2.01    1.81
   2   5 -11  132.12    2.59
   3  -8 -17    1.22    0.63
   3  -3 -16   59.01    1.34
   3   3 -13    1.44    1.67
   3   4 -12   11.33    2.04
   3   6  -9  197.14    2.38
   4 -11 -17    9.90    0.51
   4  -4 -16    4.01    1.12
   4  -1 -15   28.09    1.66
   4   5 -10    9.45    1.86
   5  -2 -15    3.23    1.31
   5   3 -12   45.41    1.97
   5   5  -8   33.06    1.52
   6 -10 -16    3.58    0.61
   6  -9 -16    5.13    0.65
   6  -4 -15   14.10    1.23
   6   3 -10   65.53    2.06
   7  -8 -15    1.63    0.76
   7  -4 -14   18.48    1.30
   7  -2 -13   22.49    1.83
   7   1  -5   70.75    1.35
   7   2  -8   58.62    1.83
   7   2  -7    9.19    1.38
   8 -12 -14    0.43    0.56
   8 -11 -14   14.37    0.67
   8 -10 -14   10.27    0.74
   8  -2 -11   13.22    1.66
   9 -12 -12   29.40    0.82
   9 -11 -12   75.68    1.15
   9 -10 -12    3.16    0.74
   9  -7 -11   -0.02    1.28
   0   2 -13   24.63    1.42
   1  -4 -16    0.56    1.01
   2  -9 -17   12.82    0.62
   2   4 -12    5.14    1.63
   2   6  -9  309.45    2.80
   3 -10 -17    6.79    0.56
   3  -9 -17   42.76    0.76
   3  -1 -15   15.16    1.67
   3   1 -14   10.06    1.91
   3   6  -8  203.24    2.25
   5  -6 -16    2.01    0.85
   5   4 -10  199.15    2.62
   6 -12 -16   11.25    0.44
   6 -11 -16    9.81    0.55
   6  -5 -15   40.85    1.46
   6  -2 -14    5.73    1.50
   6   2 -11    4.38    1.75
   6   3  -9    2.06    1.99
   6   3  -6  475.13    3.00
   7 -13 -15    1.17    0.48
   7 -11 -15    0.37    0.64
   7  -9 -15   30.00    0.87
   7  -5 -14    2.41    1.34
   7   0 -11   51.55    2.20
   7   1 -10   20.04    1.80
   8  -1  -9   22.00    1.76
   8  -1  -8    3.71    1.68
   9  -8 -11    2.06    1.21
   9  -6 -10   11.88    1.47
   9  -5  -9    6.70    1.21
   0   3 -12   29.21    1.43
   0   4 -11   34.23    1.42
   1   5 -10  205.72    2.57
   2 -11 -17    2.62    0.46
   2 -10 -17    4.27    0.52
   2  -4 -16   39.85    1.21
   3 -11 -17    1.96    0.44
   3  -4 -16    0.06    1.04
   3   5 -10  101.49    2.10
   4  -5 -16   25.53    1.08
   4  -2 -15    0.58    1.33
   4   3 -12    9.62    1.68
   4   5  -9   13.57    1.42
   5  -7 -16   28.81    1.01
   5   3 -11   32.19    1.90
   5   4  -9  143.92    2.26
   6   3  -7   11.37    1.29
   7  -6 -14    1.86    1.34
   7  -3 -13   19.39    1.58
   7   1  -9   43.90    1.87
   7   1  -6   31.64    1.32
   8  -7 -13    8.53    1.12
   8  -5 -12    7.09    1.61
   8  -2 -10    0.94    1.53
   9  -9 -11    2.39    1.10
   9  -7 -10   84.59    1.81
   1  -5 -16    1.84    1.00
   1  -2 -15    7.02    1.48
   1   2 -13    4.01    1.48
   2   2 -13   -1.45    1.95
   2   5 -10   62.54    1.87
   3   3 -12  184.54    2.83
   3   4 -11   97.51    2.15
   4  -6 -16    5.25    1.12
   5  -8 -16    2.33    0.83
   5  -4 -15   17.18    1.55
   5   4  -8   32.11    1.55
   5   4  -7    3.21    1.18
   6  -6 -15    3.74    1.14
   6  -3 -14   13.20    1.54
   6   2 -10    1.85    1.65
   7  -4 -13    4.76    1.69
   7   0 -10   39.23    1.92
   7   1  -8    3.74    1.47
   8  -9 -13    8.04    1.16
   8  -8 -13    8.67    1.11
   8  -2  -9    5.66    1.54
   8  -2  -8   29.61    1.81
   8  -2  -7   11.18    1.71
   9 -11 -11    0.64    0.99
   9 -10 -11    0.84    0.92
   0   1 -13    7.52    1.53
   1  -6 -16    0.22    0.95
   1   0 -14   27.10    1.56
   2  -2 -15   16.87    1.42
   2   0 -14   32.78    1.82
   2   3 -12  179.88    2.50
   2   4 -11   18.99    1.69
   2   5  -9  146.83    2.29
   3  -2 -15   30.20    1.55
   3   0 -14  117.84    2.14
   3   5  -9   13.26    1.37
   4  -7 -16   13.61    1.08
   4  -3 -15   12.79    1.40
   4   1 -13    5.48    1.67
   5 -10 -16    4.42    0.79
   5  -9 -16   16.71    0.86
   5   0 -13  219.61    2.66
   5   3 -10  159.25    2.45
   6  -7 -15    1.10    1.08
   6  -4 -14    9.33    1.71
   6   1 -11    4.65    1.73
   6   2  -9    1.51    1.62
   6   2  -6   79.61    1.67
   7  -7 -14    0.64    1.12
   7  -1 -11   84.55    2.03
   7   0  -9    0.10    1.83
   8 -15 -13    1.88    0.53
   8  -3 -10    5.53    1.61
   9  -9 -10   60.37    1.60
   0  -1 -14    0.75    1.15
   0   3 -11   10.88    1.48
   0   4 -10   23.05    1.27
   1  -3 -15    4.61    1.40
   3  -3 -15   21.00    1.70
   3   1 -13    5.67    1.92
   3   4 -10  141.68    2.43
   3   5  -8   81.56    1.65
   4   2 -12    2.79    1.65
   4   4  -9   87.81    1.84
   5 -12 -16   11.88    0.63
   5  -5 -15    8.51    1.30
   5   1 -12   16.53    1.82
   5   2 -11  115.75    2.33
   5   3  -9    8.37    1.52
   6   1 -10   11.76    1.99
   6   2  -8   49.20    1.73
   6   2  -7   37.00    1.44
   7  -9 -14   -0.30    1.07
   7  -8 -14   28.83    1.21
   7  -5 -13  100.69    1.90
   7  -3 -12   30.98    1.70
   7  -1 -10   18.64    2.03
   7   0  -7   37.44    1.78
   7   0  -6  345.72    2.63
   8 -14 -13    2.17    0.57
   8 -12 -13   36.01    0.95
   8 -11 -13   14.66    0.90
   8  -7 -12   96.63    1.76
   8  -4 -10   11.91    1.82
   9 -10 -10    4.90    1.24
   1  -1 -14    5.72    1.66
   1   1 -13   44.95    1.71
   2  -3 -15   97.31    1.96
   2   1 -13   20.75    1.68
   2   4 -10  208.67    2.70
   3  -7 -16   24.09    1.26
   3  -1 -14    6.13    1.81
   3   3 -11    3.36    1.59
   4  -9 -16   17.31    1.00
   4  -8 -16   36.40    1.08
   4  -4 -15    4.09    1.35
   4   0 -13   21.23    2.03
   4   4  -8   77.88    1.61
   5   3  -8  136.13    2.08
   5   3  -7  316.78    2.75
   6  -9 -15   22.82    1.06
   6  -5 -14    1.61    1.43
   6  -1 -12   56.18    2.02
   6   0 -11  118.08    2.31
   7 -16 -14    4.14    0.51
   7  -6 -13   46.12    1.79
   8  -8 -12    5.46    1.43
   8  -3  -7  131.90    1.99
   0  -2 -14    4.29    1.36
   0   0 -13   12.49    1.64
   1  -8 -16    5.10    0.94
   1   2 -12   17.76    1.53
   1   3 -11    1.28    1.48
   2  -7 -16    1.51    0.91
   2  -1 -14    4.22    1.44
   2   2 -12    8.64    1.62
   2   3 -11    3.54    1.51
   3  -8 -16   25.18    1.21
   3  -4 -15    5.41    1.67
   3   4  -9    1.24    1.24
   4 -10 -16   24.14    1.01
   4   1 -12   31.43    1.83
   4   3 -10   18.12    1.61
   5  -7 -15   12.79    1.42
   5   0 -12   27.02    1.89
   5   1 -11   22.27    1.83
   5   2 -10   12.91    1.68
   6 -14 -15    4.19    0.65
   6 -13 -15    0.61    0.71
   6 -11 -15   11.93    0.87
   6  -6 -14   31.33    1.54
   6   1  -9   31.51    1.77
   7 -14 -14    6.39    0.74
   7 -13 -14    6.68    0.84
   7 -12 -14    6.16    0.82
   7 -11 -14    1.07    0.85
   7  -1  -9   43.81    1.80
   8 -17 -12   38.68    0.74
   8  -9 -12   32.02    1.40
   8  -4  -9   -1.27    1.51
   0  -5 -15    2.54    1.29
   1  -4 -15   88.92    1.67
   2  -8 -16    8.28    1.07
   2  -4 -15    3.80    1.34
   2   4  -9   97.30    1.97
   3  -9 -16    2.66    1.04
   3  -2 -14    9.52    1.80
   3   0 -13    2.43    1.58
   4 -13 -16    0.92    0.67
   4 -12 -16   10.68    0.81
   4 -11 -16    0.56    0.73
   5  -8 -15   -0.13    1.30
   5  -2 -13   98.01    2.16
   5   2  -9   39.45    1.68
   6  -1 -11    5.78    1.72
   6   0 -10  128.29    2.31
   6   1  -7    5.21    1.48
   7  -7 -13    6.42    1.35
   7  -3 -11  183.57    2.44
   7  -1  -8    3.74    1.49
   7  -1  -7   45.73    1.56
   8  -4  -7   29.92    1.71
   0   1 -12    4.33    1.28
   0   2 -11   20.73    1.60
   1  -9 -16    6.74    0.82
   1  -2 -14    3.11    1.46
   1   0 -13   24.16    1.60
   2  -9 -16   22.18    1.09
   2  -2 -14   15.79    1.76
   2   0 -13   65.49    1.92
   3 -10 -16    0.03    0.96
   3   1 -12  105.59    2.22
   4  -6 -15    1.01    1.30
   4  -1 -13    5.57    1.68
   5  -9 -15   -1.08    1.28
   5  -5 -14   29.72    1.87
   5  -1 -12   18.53    1.83
   5   2  -8  276.73    2.79
   6  -8 -14    1.67    1.47
   7  -8 -13    0.58    1.26
   8 -13 -12    1.13    1.02
   8 -12 -12    3.85    0.93
   8  -8 -11   10.20    1.43
   8  -5  -9    3.81    1.52
   0  -3 -14   25.25    1.48
   1 -11 -16   17.74    0.86
   1  -5 -15   63.61    1.55
   1   1 -12   17.57    1.51
   1   2 -11    0.65    1.69
   1   3 -10    0.52    1.31
   2 -10 -16   25.90    1.04
   2  -5 -15    5.26    1.38
   2   1 -12   26.57    1.67
   2   2 -11    1.47    1.77
   3 -16 -16    1.23    0.46
   3 -15 -16    0.60    0.55
   3 -12 -16   28.25    0.95
   3 -11 -16    8.69    0.83
   3  -1 -13    4.52    1.80
   4   0 -12   45.06    1.91
   4   1 -11   21.57    1.70
   4   2 -10   61.21    1.85
   5 -10 -15    0.48    1.18
   5  -3 -13    9.49    1.71
   5   0 -11  155.46    2.47
   5   2  -7    3.89    1.11
   6  -9 -14    5.56    1.43
   6  -3 -12  100.60    2.18
   6  -2 -11    5.12    2.07
   6  -1 -10   13.85    1.97
   6   0  -9  134.45    2.30
   7 -18 -13   -0.14    0.49
   7  -9 -13  104.64    1.71
   7  -2  -8   58.22    2.08
   7  -2  -6    6.55    1.32
   8  -7 -10    1.15    1.68
   8  -6  -9   -0.74    1.78
   8  -5  -8   48.81    1.72
   8  -5  -7  103.14    2.05
   1 -13 -16    1.20    0.61
   1  -6 -15   79.68    1.73
   1  -3 -14   44.17    1.94
   1  -1 -13   49.75    1.93
   2 -16 -16    0.35    0.43
   2 -11 -16    3.20    0.79
   2  -3 -14   41.73    1.90
   3 -14 -16   10.90    0.66
   3  -6 -15    0.65    1.27
   3   3  -9   48.07    1.54
   4  -8 -15   -0.08    1.40
   4  -2 -13    3.70    1.68
   5 -12 -15    1.59    1.03
   5  -6 -14    3.20    1.46
   5  -2 -12    0.01    2.12
   5   1  -9   43.83    1.71
   6 -18 -14    1.80    0.51
   6 -10 -14    4.89    1.34
   6   0  -7  126.87    2.14
   7 -17 -13   30.99    0.80
   7 -11 -13   72.50    1.58
   7 -10 -13    4.93    1.15
   7  -5 -11   11.20    1.74
   7  -3  -9    4.46    1.82
   8 -10 -11   -0.83    1.22
   0  -7 -15    3.36    1.22
   0  -4 -14    3.74    1.39
   0   0 -12   50.98    1.84
   1 -14 -16    1.83    0.53
   2 -15 -16    4.30    0.55
   2 -14 -16   18.06    0.68
   2 -13 -16    1.29    0.64
   2  -6 -15  128.57    1.93
   2   3  -9  420.63    3.06
   3  -7 -15   11.50    1.31
   3  -4 -14   20.23    1.88
   3   0 -12   76.80    2.00
   3   1 -11   11.02    1.62
   3   2 -10    7.89    1.45
   4  -1 -12   35.66    1.85
   5 -15 -15    0.06    0.63
   5 -14 -15    2.54    0.73
   5 -13 -15   -0.04    0.84
   5  -7 -14    1.70    1.50
   5  -4 -13    2.41    1.66
   5  -1 -11   27.88    1.85
   5   0 -10  152.90    2.37
   6 -17 -14    2.84    0.64
   6 -12 -14   20.75    1.27
   6 -11 -14    5.15    1.09
   6  -1  -9   29.25    2.00
   7 -16 -13    5.55    0.72
   7 -15 -13   67.66    1.21
   7 -13 -13    0.56    0.98
   7 -12 -13   10.73    1.14
   7  -4 -10   13.31    1.68
   8 -17 -11    4.88    0.69
   8 -16 -11    1.48    0.85
   8 -12 -11    8.74    1.42
   8  -7  -9    4.58    1.45
   0  -8 -15    4.17    1.14
   0  -2 -13   30.49    1.70
   0   1 -11   44.36    1.47
   0   2 -10   22.39    1.29
   1   0 -12   87.88    1.90
   2  -4 -14   10.98    1.74
   2   0 -12   34.55    1.73
   2   2 -10   35.36    1.74
   3  -8 -15   48.80    1.63
   3  -2 -13   15.50    1.71
   4 -10 -15   -0.38    1.22
   4  -3 -13   67.47    2.03
   4   0 -11   14.18    1.65
   4   1 -10   26.55    1.63
   5  -5 -13   29.89    2.09
   5  -3 -12   47.71    2.25
   5   1  -8  159.76    2.16
   5   1  -7   52.96    1.63
   6 -16 -14    2.88    0.65
   6 -15 -14    2.24    0.75
   6  -5 -12    9.23    1.68
   6  -2 -10    3.67    1.63
   7 -20 -12    1.66    0.44
   7  -9 -12   10.67    1.63
   7  -6 -11    8.09    1.73
   7  -3  -8   75.71    1.87
   7  -3  -7    7.69    1.55
   7  -3  -6  195.27    2.25
   8 -13 -11    0.57    1.01
   8  -8  -9   38.02    1.88
   1  -4 -14   12.12    1.50
   1  -2 -13    5.96    1.45
   1   2 -10   14.37    1.37
   2  -8 -15   15.46    1.50
   2  -2 -13    0.69    1.54
   3  -1 -12   93.38    2.31
   3   2  -9   78.52    1.72
   4 -18 -15    4.88    0.47
   4 -11 -15   19.58    1.19
   4  -2 -12    1.92    1.95
   5  -9 -14   31.92    1.77
   5  -2 -11  110.88    2.49
   5   0  -9   33.71    1.61
   6  -8 -13    2.97    1.53
   6  -4 -11    6.66    1.98
   6  -1  -8  134.45    2.12
   6  -1  -7    5.19    1.51
   7 -10 -12   32.32    1.75
   7  -7 -11    2.28    1.92
   7  -5 -10    2.65    1.60
   7  -4  -9    4.13    1.53
   8 -11 -10   25.30    1.65
   0  -5 -14    3.34    1.23
   0  -1 -12    1.22    1.60
   1  -8 -15    6.80    1.19
   3  -9 -15    5.69    1.22
   3  -3 -13    2.04    1.55
   3   0 -11  442.30    3.35
   4 -17 -15   -0.23    0.55
   4 -16 -15   -0.01    0.74
   4 -15 -15    4.60    0.86
   4 -14 -15    3.31    0.95
   4 -13 -15   -0.37    0.93
   4 -12 -15    0.34    1.02
   4   0 -10    7.88    1.78
   4   1  -9  136.20    2.05
   5 -10 -14    5.50    1.58
   5  -6 -13  113.92    2.19
   5  -4 -12    8.89    2.06
   5  -1 -10  184.16    2.50
   6 -20 -13    1.73    0.44
   6  -9 -13   29.88    1.55
   6  -6 -12    2.73    1.63
   6  -3 -10   64.21    1.97
   6  -2  -9    2.74    1.57
   7 -18 -12   32.01    0.92
   7 -11 -12    2.81    1.56
   7  -8 -11   13.57    1.84
   7  -6 -10  121.30    2.40
   7  -4  -8    4.63    1.44
   8  -8  -8    1.28    1.40
   0 -10 -15    5.72    1.12
   0  -3 -13   19.24    1.39
   1  -9 -15   54.51    1.40
   1  -1 -12   19.37    1.53
   2  -9 -15    2.28    1.21
   2  -3 -13    4.60    1.81
   2  -1 -12   22.80    1.66
   2   2  -9  109.11    1.82
   3 -19 -15    2.00    0.40
   3 -11 -15    2.76    1.25
   3 -10 -15   30.66    1.31
   5 -19 -14    3.62    0.54
   5 -11 -14   48.25    1.69
   6  -7 -12   28.70    2.00
   6  -5 -11  295.02    3.12
   6  -2  -8   48.92    1.93
   7 -21 -11    0.37    0.51
   7 -17 -12   13.03    0.92
   7 -16 -12   -0.04    0.99
   7 -14 -12   69.07    1.56
   7 -13 -12   10.22    1.40
   7  -5  -9   57.32    1.83
   7  -4  -7    4.77    1.26
   8 -16 -10   12.06    0.98
   8 -15 -10   39.71    1.32
   8 -13 -10   14.00    1.28
   8 -10  -9   -2.03    1.36
   8  -9  -8   11.70    1.71
   0  -6 -14    0.89    1.18
   1  -3 -13  130.78    2.08
   1   0 -11  110.36    2.00
   1   1 -10    6.92    1.56
   2   0 -11   42.77    1.67
   3 -12 -15    1.95    1.07
   3  -2 -12    8.47    1.63
   4  -5 -13   18.64    1.75
   5 -17 -14   14.36    0.88
   5 -12 -14    6.20    1.15
   5  -7 -13    9.87    1.71
   5  -5 -12    1.50    2.02
   5  -3 -11   36.86    1.89
   5  -2 -10   15.30    1.66
   5  -1  -9   45.77    1.67
   5   0  -7   83.87    1.61
   6 -18 -13    0.85    0.80
   6 -12 -13   33.87    1.61
   6 -11 -13   14.18    1.42
   6  -4 -10  102.70    2.16
   6  -3  -9   -0.69    1.55
   6  -2  -7   41.58    1.71
   7  -9 -11    9.58    1.66
   7  -7 -10    8.07    1.64
   7  -6  -9   27.46    1.96
   7  -5  -8   78.43    2.04
   8 -11  -9   10.24    1.32
   0 -12 -15    5.04    0.98
   0  -4 -13   10.84    1.71
   0  -2 -12    1.17    1.64
   1 -19 -15    2.27    0.45
   2 -19 -15    2.53    0.48
   2 -11 -15    3.00    1.14
   2  -4 -13   34.73    2.09
   3 -16 -15    4.50    0.78
   3 -15 -15   11.51    0.87
   3  -1 -11   13.20    1.54
   4 -21 -14    3.58    0.37
   4 -21 -14    1.33    0.22
   4  -9 -14    1.65    1.50
   4  -6 -13   15.75    1.99
   4  -2 -11    5.31    1.61
   4  -1 -10   24.95    1.60
   5 -15 -14   53.86    1.23
   6 -17 -13   24.86    0.93
   6 -16 -13    6.20    0.94
   6 -15 -13   16.84    1.09
   6 -14 -13    2.14    1.07
   6 -13 -13    5.04    1.20
   6  -8 -12    0.74    1.56
   6  -6 -11   17.01    1.73
   7 -20 -11    1.38    0.59
   7  -8 -10   12.84    2.01
   7  -5  -7    6.49    1.58
   8 -14  -9   10.79    1.38
   0 -14 -15    0.82    0.86
   0 -13 -15    0.11    0.81
   1 -18 -15    1.40    0.54
   1 -12 -15   11.04    1.02
   1  -4 -13   78.82    1.83
   1  -2 -12   15.52    1.52
   2 -18 -15    5.51    0.57
   2 -17 -15    2.94    0.75
   2 -16 -15    3.99    0.85
   2 -14 -15   -0.08    1.05
   2 -13 -15    6.64    1.05
   2  -1 -11    2.66    1.66
   3  -5 -13    2.00    1.57
   3  -3 -12  182.54    2.47
   4 -10 -14   15.99    1.54
   4  -4 -12    0.74    1.67
   5  -6 -12   23.42    1.84
   5  -1  -8  174.62    2.22
   6 -21 -12    0.75    0.60
   6  -5 -10  165.34    2.49
   6  -4  -9   27.61    1.95
   6  -3  -8  788.59    4.12
   7 -19 -11    2.51    0.84
   7 -12 -11   26.71    1.75
   7  -6  -8  183.57    2.48
   7  -5  -6    1.63    1.08
   8 -15  -9    5.44    1.10
  -1  -9 -14   12.71    1.25
   1 -17 -15   22.28    0.72
   1 -14 -15    6.34    0.88
   1  -1 -11   36.36    1.79
   2 -15 -15    7.14    0.87
   2  -5 -13   22.88    1.97
   2   0 -10  845.65    4.19
   2   1  -9  652.08    3.59
   4 -19 -14    3.90    0.75
   4 -11 -14   47.46    1.64
   4  -7 -13   45.06    1.89
   4   0  -8  743.13    3.84
   5 -21 -13    4.43    0.58
   5  -2  -9   42.58    1.72
   6  -7 -11    4.59    1.61
   6  -3  -7   13.90    1.53
   7 -18 -11    1.32    0.88
   7 -17 -11   12.89    1.20
   7 -14 -11    7.70    1.58
   7  -9 -10    0.61    1.56
   7  -6  -7   15.35    1.66
  -1  -6 -13   80.64    1.79
   0  -5 -13   18.74    1.42
   0  -3 -12   28.94    1.60
   1  -5 -13    2.51    1.42
   1  -3 -12   49.55    1.86
   2  -3 -12  185.88    2.46
   3 -10 -14   72.25    1.83
   3  -6 -13    4.10    1.60
   3  -4 -12   10.43    1.92
   3  -1 -10   20.78    1.48
   3   0  -9  181.65    2.18
   4 -18 -14    2.58    0.78
   4 -17 -14   19.18    1.09
   4 -16 -14    1.69    1.12
   4 -14 -14    2.09    1.34
   4 -13 -14    2.22    1.18
   4  -8 -13   10.18    1.68
   4  -5 -12    4.26    1.70
   4  -2 -10   66.35    1.83
   4  -1  -9  125.49    2.00
   5 -11 -13   59.14    1.84
   5  -7 -12   44.71    1.93
   5  -5 -11  153.37    2.45
   6 -20 -12    5.59    0.60
   6 -12 -12    7.32    1.70
   6  -8 -11   64.23    1.93
   6  -6 -10   53.64    1.96
   6  -4  -8   56.24    1.94
   6  -3  -6  509.65    3.13
   7 -21 -10    1.44    0.65
   7  -8  -9   11.75    1.53
   7  -7  -8   61.14    1.75
   7  -6  -6   62.81    1.69
  -1 -10 -14    2.76    1.08
   2  -6 -13    6.07    1.97
   2  -2 -11    0.82    1.66
   3 -20 -14   11.16    0.73
   3 -11 -14   95.33    1.88
   4  -4 -11   55.51    2.26
   5 -23 -12    0.96    0.51
   5 -18 -13   14.14    1.06
   5 -13 -13   38.78    1.78
   5 -12 -13   60.75    1.78
   5  -8 -12   13.88    1.74
   5  -4 -10  216.55    2.61
   5  -3  -9    7.22    1.50
   5  -2  -8  300.44    2.69
   6 -19 -12    5.27    0.85
   6 -18 -12    2.24    1.08
   6 -14 -12    1.91    1.47
   6 -13 -12    3.49    1.38
   6  -9 -11  147.57    2.48
   6  -5  -9   33.19    1.73
   7 -20 -10   26.02    0.98
   7 -11 -10    7.65    1.47
   7  -7  -7   11.95    1.57
  -1 -11 -14   10.82    1.25
  -1  -7 -13   20.49    1.49
   0 -10 -14   10.00    1.53
   0  -6 -13   12.94    1.49
   0  -2 -11   15.21    1.47
   1  -6 -13    0.78    1.44
   1  -2 -11    0.83    1.58
   2 -10 -14   88.86    1.79
   2  -4 -12    2.45    1.57
   2  -1 -10   10.98    1.33
   2   0  -9    4.84    1.09
   3 -19 -14    3.00    0.78
   3 -12 -14   29.32    1.51
   3  -5 -12   20.50    1.97
   3  -3 -11    4.45    1.50
   4 -22 -13    2.10    0.57
   5 -16 -13    0.95    1.14
   5 -15 -13   23.54    1.31
   5  -9 -12   18.22    2.01
   5  -6 -11  186.52    2.55
   6 -22 -11    1.93    0.66
   6 -15 -12    3.81    1.20
   6 -10 -11  171.59    2.60
   6  -7 -10    3.26    1.67
   6  -4  -7    8.05    1.27
   7 -19 -10    0.72    1.01
   7 -12 -10  116.15    2.07
   7 -10  -9   16.86    1.75
   7  -8  -8   71.13    1.82
  -1 -20 -14    0.69    0.45
  -1 -12 -14   10.35    1.17
   0 -21 -14    0.74    0.45
   0 -11 -14    4.15    1.40
   0  -4 -12   43.91    1.52
   1  -4 -12  149.54    2.16
   1  -1 -10    7.61    1.50
   2 -21 -14   15.41    0.59
   2 -11 -14   57.04    1.58
   2  -7 -13   65.47    1.91
   3 -18 -14   21.47    0.96
   3 -15 -14   57.82    1.56
   3 -14 -14    9.59    1.26
   3 -13 -14   10.62    1.36
   4  -7 -12   80.75    2.13
   4  -2  -9   10.60    1.34
   5 -22 -12    0.43    0.66
   5  -7 -11  155.29    2.64
   5  -5 -10   71.23    1.95
   5  -3  -8  151.05    2.28
   6 -24 -10    0.23    0.51
   6 -21 -11    2.31    0.81
   6 -11 -11   36.86    1.99
   6  -8 -10   20.83    2.08
   6  -6  -9  113.09    2.15
   6  -5  -8   66.29    1.74
   6  -4  -6   23.68    1.23
   7 -21  -9   13.07    0.88
   7 -18 -10    2.84    0.99
   7 -17 -10    2.62    1.33
   7 -16 -10    4.82    1.42
   7 -15 -10   -0.47    1.47
   7 -11  -9   12.00    1.71
   7  -9  -8   10.11    1.78
   7  -8  -7   81.49    1.98
  -1 -18 -14   11.11    0.72
  -1 -14 -14    9.37    1.05
  -1 -13 -14    5.33    1.14
  -1  -8 -13   79.41    1.75
  -1  -5 -12   34.94    1.57
  -1  -3 -11    3.20    1.24
   0  -7 -13   11.28    1.48
   1 -21 -14    1.24    0.44
   1 -11 -14   14.38    1.45
   1  -7 -13   12.59    1.54
   2 -20 -14    4.87    0.63
   2 -19 -14    0.57    0.83
   2 -13 -14    6.35    1.46
   2 -12 -14   12.84    1.37
   2  -5 -12    7.75    1.63
   3 -23 -13   -0.21    0.51
   3  -9 -13   -1.29    1.57
   3  -6 -12    4.21    1.62
   3  -4 -11   94.15    2.21
   4 -21 -13    8.73    0.71
   5 -11 -12    2.21    1.88
   5  -4  -9  163.76    2.30
   6 -20 -11   23.16    1.10
   6  -7  -9    2.18    1.80
   6  -5  -7   22.40    1.56
   7 -12  -9   11.20    1.82
  -1 -15 -14   12.20    0.99
   0 -19 -14    3.23    0.72
   0 -13 -14    2.01    1.34
   0  -5 -12    2.95    1.58
   0  -3 -11    9.27    1.39
   1 -20 -14    8.87    0.67
   1 -13 -14   12.34    1.53
   1  -5 -12    9.97    1.72
   2 -18 -14    4.74    0.87
   2 -17 -14   51.09    1.28
   2 -16 -14    5.34    1.18
   2 -15 -14   47.53    1.52
   2 -14 -14   19.59    1.28
   2  -2 -10   36.70    1.50
   3 -10 -13   46.46    2.05
   4 -24 -12   13.36    0.61
   4 -19 -13    0.33    0.99
   4  -8 -12   22.61    1.83
   4  -6 -11    6.96    2.06
   4  -4 -10   78.06    1.89
   5 -24 -11   18.59    0.69
   5 -21 -12    0.10    0.73
   5  -6 -10   34.43    1.76
   6 -25  -9    0.14    0.47
   6 -23 -10    1.90    0.69
   6 -19 -11    1.83    1.18
   6  -9 -10  367.65    3.16
   6  -6  -8    2.66    1.37
   7 -20  -9    1.26    0.91
   7 -19  -9    1.42    1.10
   7 -13  -9   18.81    1.90
   7 -10  -8   54.34    1.73
   7  -9  -7    1.84    1.57
  -1  -9 -13   16.03    1.49
  -1  -2 -10    9.90    1.04
   0 -18 -14    1.02    0.81
   0 -17 -14   -0.11    0.92
   0 -15 -14   -1.33    1.16
   0 -14 -14    2.34    1.04
   0  -8 -13   68.61    1.79
   1 -19 -14    2.45    0.73
   1 -18 -14   19.76    1.05
   1 -15 -14    1.27    1.29
   1  -8 -13   25.29    1.63
   2  -9 -13   45.91    1.81
   2  -6 -12    2.13    1.86
   2  -4 -11   15.77    1.80
   3 -22 -13    0.41    0.61
   3  -7 -12  282.62    2.86
   3  -3 -10   10.13    1.36
   4 -17 -13   11.88    1.19
   4 -16 -13   12.45    1.31
   4 -14 -13   56.71    1.74
   5 -20 -12    0.26    0.82
   5 -19 -12    0.93    1.13
   5 -14 -12    1.67    1.74
   5  -9 -11   90.45    2.14
   5  -5  -9   58.73    1.79
   5  -4  -8   36.48    1.50
   6 -18 -11  127.75    1.71
   6 -17 -11    2.30    1.24
   6 -16 -11    0.42    1.34
   6 -15 -11   13.44    1.48
   6 -10 -10   48.47    1.89
   6  -8  -9   14.73    1.61
   6  -5  -6  214.64    2.18
   7 -18  -9    0.78    1.29
   7 -14  -9    0.88    1.37
   7 -11  -8    4.52    1.53
  -1  -6 -12   93.30    1.73
  -1  -4 -11   38.15    1.48
   0  -9 -13   94.87    2.13
   0  -2 -10   20.27    1.25
   1  -9 -13    4.69    1.73
   1  -6 -12  154.81    2.46
   1  -2 -10   16.09    1.29
   2 -23 -13    0.52    0.58
   2 -10 -13    7.71    1.76
   3 -25 -12    0.00    0.45
   3 -21 -13    0.57    0.86
   4  -7 -11   13.09    1.72
   4  -5 -10    8.57    1.50
   5 -23 -11   12.39    0.82
   5 -18 -12   14.85    1.17
   5 -16 -12    0.62    1.32
   5 -15 -12    8.85    1.48
   5 -10 -11    0.73    1.94
   5  -7 -10    9.12    1.63
   6 -24  -9    0.28    0.64
   6 -22 -10   -0.31    0.79
   6 -11 -10   13.69    1.75
   6  -7  -8  210.30    2.42
   6  -6  -7   94.01    1.78
   7 -12  -8  182.17    2.34
   7 -10  -7    1.75    1.33
   0  -6 -12    6.18    1.35
   0  -4 -11   39.45    1.49
   1  -4 -11   43.42    1.58
   2 -11 -13    3.14    1.80
   2  -7 -12   49.22    1.79
   2  -3 -10  170.13    2.16
   3 -20 -13    1.36    0.89
   3  -8 -12   24.12    1.77
   3  -4 -10  139.04    2.11
   4 -22 -12    1.14    0.83
   4 -11 -12   40.06    2.12
   4  -4  -9   90.53    1.82
   4  -3  -8  125.23    2.00
   5 -25 -10    0.17    0.58
   5 -11 -11    1.19    1.91
   5  -4  -7    0.33    1.27
   6 -21 -10   38.41    1.11
   6 -12 -10   31.21    1.73
   6  -9  -9    2.60    1.52
   7 -20  -8    6.92    1.17
   7 -19  -8    3.11    1.27
   7 -14  -8    7.91    1.67
   7 -13  -8   -1.06    1.45
   7 -11  -7  259.86    2.68
  -1 -22 -13    0.56    0.51
  -1  -7 -12   13.29    1.35
  -1  -3 -10  232.75    2.22
   0 -23 -13    2.97    0.52
   0 -10 -13    2.63    1.38
   1 -10 -13   24.39    1.58
   1  -7 -12   14.13    1.86
   2 -22 -13    0.49    0.66
   2  -5 -11  138.42    2.19
   2  -2  -9  105.08    1.71
   3 -24 -12   17.13    0.75
   3 -19 -13    0.99    1.00
   3 -18 -13   15.07    1.24
   3 -17 -13    0.55    1.42
   3 -16 -13    0.20    1.33
   3 -15 -13    2.12    1.43
   3 -14 -13   19.33    1.61
   3  -9 -12  232.77    2.69
   3  -6 -11  155.48    2.30
   4 -21 -12    0.49    1.01
   4  -8 -11   33.34    1.85
   5 -12 -11  207.12    2.79
   6 -23  -9    9.55    0.90
   6 -20 -10   -0.33    0.95
   6 -19 -10   -0.16    1.35
   6 -14 -10   14.76    1.88
   6 -13 -10   39.21    1.75
   6 -10  -9   26.30    1.67
   6  -8  -8    8.95    1.50
   6  -7  -7   49.63    1.55
   7 -18  -8   49.88    1.57
  -1  -5 -11   84.69    1.75
   0 -22 -13    5.39    0.66
   0 -11 -13    3.95    1.37
   0  -3 -10  874.76    3.99
   1 -22 -13    8.76    0.78
   1 -11 -13   11.65    1.50
   1  -5 -11    1.10    1.63
   1  -3 -10    1.62    1.19
   2 -21 -13   12.59    0.87
   2 -20 -13   -0.91    1.03
   3 -10 -12    3.95    1.96
   3  -7 -11   40.37    2.01
   4  -9 -11  122.04    2.48
   4  -5  -9   16.92    1.63
   5 -24 -10    0.56    0.76
   5 -21 -11    1.72    0.96
   5 -20 -11   39.62    1.37
   5  -9 -10   39.70    1.81
   5  -7  -9   49.70    1.77
   6 -17 -10    8.39    1.40
   6 -11  -9   32.15    1.97
   7 -13  -7   -0.12    1.61
  -2 -18 -13   -0.17    0.69
  -1  -8 -12   14.97    1.29
   1 -21 -13    0.90    0.85
   1  -8 -12   36.41    1.69
   2 -25 -12    0.08    0.27
   2 -16 -13    4.99    1.56
   2 -15 -13   28.90    1.75
   2 -14 -13    5.31    1.51
   2  -9 -12   46.75    2.03
   2  -6 -11    1.66    1.49
   2  -4 -10  202.20    2.30
   3 -23 -12   20.43    0.84
   3  -5 -10   97.98    1.92
   4 -24 -11   14.37    0.76
   4 -17 -12    5.84    1.42
   4  -7 -10   41.17    1.73
   5 -19 -11    4.17    1.17
   5 -18 -11    7.26    1.45
   5 -17 -11   71.00    1.92
   5 -10 -10   11.53    1.62
   5  -6  -8  161.75    2.14
   6 -24  -8    0.13    0.78
   6 -22  -9   23.52    1.01
   6  -8  -7   76.33    1.71
   6  -7  -6   16.10    1.19
   7 -14  -7    4.83    1.37
  -1 -20 -13    6.71    0.74
  -1 -15 -13    0.30    1.28
  -1 -14 -13   32.33    1.49
   0 -21 -13    1.70    0.73
   0 -20 -13   29.14    1.07
   0  -8 -12    5.83    1.48
   1 -25 -12    5.58    0.57
   1 -20 -13    0.60    0.82
   1  -4 -10   27.49    1.50
   2 -24 -12   13.58    0.78
   2 -17 -13   12.04    1.31
   2  -3  -9  428.40    2.90
   3 -26 -11    3.97    0.44
   3 -22 -12    5.78    1.03
   3 -12 -12    5.40    1.93
   3  -4  -9    1.88    1.14
   4 -10 -11   14.06    1.75
   5 -23 -10    0.74    0.99
   5 -11 -10    7.53    1.96
   5  -8  -9   51.45    1.80
   6 -21  -9    2.95    1.05
   6 -10  -8   23.55    1.51
   7 -17  -7   65.69    1.57
   7 -16  -7    7.01    1.29
  -1 -18 -13   18.86    0.97
  -1 -17 -13   -0.26    1.14
  -1  -6 -11   25.52    1.27
  -1  -4 -10    6.18    0.97
   0 -19 -13    9.41    1.12
   0 -18 -13   75.45    1.54
   0 -16 -13    7.03    1.40
   0 -14 -13  113.16    1.86
   0  -9 -12   92.99    2.06
   0  -4 -10   29.22    1.42
   1 -19 -13    3.40    0.96
   1 -18 -13   19.33    1.16
   1 -17 -13    7.53    1.17
   1 -16 -13    0.01    1.21
   1 -15 -13    3.37    1.31
   1  -9 -12    3.83    1.52
   2 -27 -11    0.18    0.34
   2 -27 -11    0.18    0.21
   2 -10 -12   17.33    1.67
   3 -21 -12    0.56    1.03
   3 -13 -12   14.15    1.69
   3  -6 -10    7.47    1.44
   4 -23 -11   22.67    0.97
   4 -11 -11   98.19    2.19
   4  -8 -10    7.46    1.55
   4  -6  -9  306.19    2.73
   5 -22 -10   19.05    1.28
   5 -12 -10  168.88    2.65
   5  -7  -8    8.03    1.37
   5  -6  -7  171.49    2.19
   6 -18  -9    0.30    1.58
   6 -15  -9  111.22    2.21
   6 -14  -9   -1.33    1.52
   6 -11  -8   15.38    1.70
   6  -9  -7   11.97    1.33
   6  -8  -6    4.04    1.14
  -2 -23 -12    3.05    0.52
  -2 -11 -12    2.23    1.36
  -1 -10 -12  168.02    2.20
   0 -17 -13   12.44    1.18
   1 -24 -12    5.77    0.73
   1 -10 -12   64.60    2.10
   2 -23 -12    5.99    0.84
   3 -25 -11    1.13    0.66
   3 -14 -12   69.82    1.98
   3  -9 -11    3.45    1.62
   3  -5  -9   15.07    1.46
   4 -13 -11    7.90    1.96
   4  -9 -10    7.97    1.92
   4  -5  -8   51.94    1.51
   5 -21 -10    2.20    1.33
   5 -13 -10    7.13    1.58
   6 -22  -8   23.22    1.27
   6 -16  -9   18.73    1.59
   6 -12  -8    4.19    1.73
   6 -10  -7   68.90    1.86
   0 -24 -12    0.19    0.67
   0  -7 -11    2.82    1.57
   1 -27 -11    0.13    0.40
   1 -11 -12   67.28    2.13
   1  -7 -11   24.52    1.55
   1  -5 -10  195.61    2.19
   2 -26 -11   -0.21    0.54
   2 -22 -12    3.99    0.94
   2 -12 -12   62.11    1.89
   2  -8 -11   43.12    1.73
   2  -4  -9   90.60    1.66
   3 -27 -10    0.49    0.59
   3 -24 -11   -0.01    0.91
   3 -18 -12   37.51    1.59
   3 -17 -12   13.25    1.57
   3 -10 -11   28.89    1.79
   3  -7 -10    1.08    1.42
   4 -21 -11   41.10    1.32
   4 -20 -11    3.22    1.44
   5 -26  -8    2.31    0.74
   5 -24  -9    7.37    0.99
   5 -20 -10    1.67    1.25
   5 -19 -10    2.61    1.49
   5 -15 -10    7.13    1.78
   5 -14 -10    1.57    1.52
   5 -10  -9   14.85    1.64
   5  -8  -8  737.05    3.92
   6 -13  -8   35.15    1.90
   6  -9  -6  428.12    2.92
  -2 -22 -12    0.52    0.64
  -2 -12 -12    0.65    1.09
  -1 -23 -12    2.12    0.67
  -1 -11 -12   12.96    1.37
  -1  -5 -10   51.31    1.32
   0 -27 -11    2.16    0.46
   0 -11 -12  138.43    2.26
   0  -5 -10  183.51    2.05
   1 -12 -12   33.81    1.95
   1  -8 -11    3.31    1.72
   2 -28 -10    4.98    0.50
   2 -21 -12   42.97    1.27
   2 -14 -12   53.40    2.07
   2 -13 -12   22.14    1.69
   2  -9 -11    1.30    1.79
   2  -6 -10  288.44    2.65
   4 -24 -10    3.61    1.01
   4 -19 -11    1.85    1.38
   4 -18 -11    5.99    1.50
   4 -15 -11   66.29    2.02
   4 -10 -10   32.36    1.77
   4  -6  -8  339.09    2.71
   5 -18 -10   12.76    1.47
   5 -16 -10  107.34    2.02
   5 -11  -9  221.92    2.62
   5  -7  -7  968.61    4.25
   6 -20  -8   -0.95    1.53
   6 -14  -8   25.04    1.64
   6 -11  -7   26.31    1.44
  -2 -13 -12    2.84    1.06
  -1 -12 -12    2.46    1.60
  -1  -8 -11   37.68    1.60
   0 -12 -12   12.23    1.90
   0  -8 -11    7.08    1.57
   1 -26 -11    5.94    0.66
   1 -13 -12   10.42    1.81
   1  -4  -9  146.31    1.84
   2 -25 -11    3.57    0.74
   2 -20 -12   16.62    1.28
   2 -19 -12   10.66    1.36
   2 -18 -12   42.32    1.83
   2 -17 -12   29.18    1.87
   3 -26 -10    0.80    0.74
   3 -23 -11    1.10    0.98
   3 -12 -11   36.48    2.12
   3  -8 -10  112.96    2.05
   3  -6  -9  187.78    2.20
   4  -8  -9   24.40    1.52
   5 -25  -8    1.26    0.95
   5 -12  -9    8.92    1.62
   6 -17  -8   16.65    1.53
   6 -15  -8  214.09    2.42
   6 -12  -7    5.32    1.55
   6 -10  -6   30.32    1.34
   6  -9  -5  166.96    1.89
  -2 -20 -12    9.49    0.96
  -2  -9 -11   67.36    1.63
  -1 -26 -11    3.64    0.54
  -1 -22 -12    0.59    0.73
  -1 -13 -12  134.12    2.15
   0 -26 -11    9.26    0.65
   0 -22 -12    1.21    0.83
   0 -13 -12  127.42    2.21
   1 -21 -12   10.23    1.06
   1 -20 -12   24.49    1.43
   1 -14 -12   38.25    1.73
   1  -6 -10  295.29    2.57
   2  -7 -10   12.47    1.45
   2  -5  -9  153.44    1.95
   3 -22 -11   44.10    1.36
   3 -13 -11   -0.37    1.67
   3  -9 -10   11.40    1.57
   4 -23 -10   -0.71    0.96
   4 -12 -10  185.28    2.49
   4  -7  -8    6.35    1.50
   5 -22  -9   81.66    1.56
   5 -21  -9   27.85    1.59
   5 -13  -9   78.10    1.99
   5 -10  -8    6.59    1.66
   5  -8  -7  132.83    1.93
   6 -22  -7   -0.54    1.03
   6 -13  -7   17.82    1.67
   6 -11  -6  115.92    2.01
  -2 -25 -11    0.14    0.52
  -2 -18 -12   10.97    1.01
  -2 -17 -12   50.40    1.30
  -1 -21 -12    9.96    0.90
  -1 -20 -12    0.89    1.12
  -1 -14 -12   12.82    1.38
  -1  -9 -11   16.86    1.54
  -1  -6 -10  114.46    1.66
   0 -21 -12   37.99    1.17
   0 -20 -12    2.62    1.26
   0 -14 -12    9.13    1.45
   0  -9 -11   55.15    1.82
   0  -6 -10   29.04    1.34
   1 -28 -10    0.03    0.45
   1 -25 -11    1.95    0.82
   1 -19 -12   11.88    1.32
   1 -17 -12   -0.02    1.42
   1 -15 -12   40.73    1.76
   2 -24 -11    0.10    0.90
   2 -11 -11  183.56    2.44
   3 -25 -10    7.66    0.99
   3 -21 -11    6.77    1.29
   3 -20 -11   31.77    1.54
   3 -15 -11    0.80    1.92
   3  -7  -9    9.75    1.32
   4 -25  -9    1.57    1.06
   4 -22 -10   21.19    1.25
   4 -21 -10   18.67    1.56
   4 -13 -10   46.26    1.87
   5 -20  -9   23.04    1.71
   6 -21  -7    6.58    1.22
   6 -14  -7   10.50    1.44
   6 -10  -5  211.43    2.09
  -3 -23 -11    1.09    0.59
  -2 -10 -11  212.90    2.10
  -1 -25 -11    1.79    0.69
  -1 -19 -12    0.53    0.99
  -1 -17 -12   57.86    1.67
   0 -28 -10    1.65    0.50
   0 -25 -11    4.70    0.79
   0 -19 -12    7.12    1.15
   0 -17 -12    7.21    1.41
   1 -10 -11  154.41    2.28
   1  -5  -9   53.55    1.36
   2 -23 -11    1.66    1.03
   2 -12 -11    8.11    1.64
   2  -6  -9  299.69    2.54
   3 -27  -9    5.34    0.82
   3 -19 -11    2.21    1.51
   3 -10 -10    4.67    1.56
   4 -27  -8    6.77    0.73
   4 -20 -10    2.02    1.42
   4 -16 -10   84.20    2.25
   4 -14 -10   42.29    1.86
   4 -10  -9  105.58    2.01
   5 -23  -8   13.18    1.34
   5 -16  -9    3.11    1.58
   5 -11  -8   46.69    1.70
   5  -9  -7  258.29    2.45
   6 -18  -7    2.39    1.64
   6 -17  -7    1.35    1.68
   6 -16  -7   37.15    1.62
   6 -15  -7   55.56    1.73
   6 -12  -6   81.09    1.73
   6 -11  -5   77.40    1.63
  -3 -22 -11    3.76    0.74
  -2 -11 -11  301.78    2.61
  -1 -28 -10   -0.14    0.42
  -1 -10 -11   30.79    1.42
  -1  -7 -10   67.32    1.70
   0 -10 -11   19.71    1.49
   0  -7 -10  518.25    3.18
   0  -5  -9   73.03    1.55
   1 -27 -10   -0.35    0.71
   1 -24 -11    0.76    0.86
   2 -30  -8    0.68    0.48
   2 -26 -10    4.28    0.80
   2 -22 -11   -0.64    1.16
   2  -9 -10   52.97    1.89
   3 -24 -10    1.14    1.03
   3 -11 -10   75.59    1.99
   3  -8  -9  331.39    2.76
   4 -24  -9    1.08    1.03
   4 -17 -10   47.28    1.89
   4 -11  -9   15.45    1.56
   5 -25  -7    1.79    1.10
   5  -8  -6  213.48    2.11
   6 -13  -6    1.60    1.29
  -3 -26 -10    0.46    0.45
  -3 -21 -11    1.06    0.84
  -1 -24 -11    2.99    0.87
  -1 -11 -11   62.10    1.88
   0 -24 -11    4.24    0.85
   1 -23 -11    6.47    1.09
   1 -12 -11    5.96    1.53
   1  -8 -10  115.37    1.92
   2 -28  -9    1.98    0.72
   2 -20 -11   -0.75    1.43
   2 -15 -11    4.83    1.64
   2  -7  -9  250.70    2.54
   3 -26  -9   14.60    1.02
   3 -23 -10    3.06    1.17
   3 -12 -10   13.49    1.68
   4 -26  -8   18.25    0.97
   4 -23  -9   19.04    1.39
   4 -12  -9  130.22    2.38
   4  -7  -7    5.23    1.05
   5 -26  -6   24.26    1.06
   5 -22  -8   29.35    1.44
   5 -21  -8    2.00    1.61
   5 -14  -8   97.48    2.21
   5 -13  -8   -0.26    1.47
   6 -15  -6  212.93    2.55
   6 -14  -6   14.84    1.43
   6 -12  -5  279.70    2.48
  -3 -20 -11   26.00    1.12
  -2 -23 -11   10.22    0.69
  -2 -12 -11   18.27    1.27
  -2  -8 -10   79.17    1.45
  -1 -27 -10   -0.16    0.61
  -1  -8 -10  183.00    2.10
   0 -27 -10   14.54    0.70
   0 -23 -11    2.74    1.07
   0 -12 -11    2.56    1.76
   0  -8 -10   53.76    1.75
   1 -26 -10   11.43    0.99
   1  -6  -9   93.76    1.61
   2 -19 -11    9.87    1.60
   2 -17 -11   56.57    1.88
   2 -16 -11   16.97    1.69
   2 -10 -10   10.18    1.49
   3 -28  -8    9.09    0.75
   3 -13 -10   35.36    1.83
   4 -22  -9    7.58    1.50
   4 -13  -9   39.01    1.77
   5 -24  -7   10.61    1.15
   5 -16  -8   22.06    1.89
   5 -11  -7  299.86    2.64
   5  -9  -6   45.35    1.35
   6 -19  -6   10.31    1.26
   6 -18  -6   24.88    1.66
   6 -17  -6   39.82    1.75
   6 -16  -6   41.16    1.59
   6 -13  -5   23.99    1.49
  -3 -19 -11    7.14    1.02
  -3 -17 -11    2.37    1.18
  -2 -22 -11    6.95    0.91
  -2 -13 -11    8.15    1.24
   0 -29  -9    2.69    0.53
   0 -13 -11   43.52    1.99
   0  -6  -9  253.22    2.34
   1 -21 -11    4.57    1.32
   1 -15 -11    4.73    1.88
   1 -14 -11    3.80    1.52
   1  -9 -10    4.25    1.39
   2 -24 -10    1.43    1.08
   2 -11 -10   46.42    1.74
   2  -8  -9   97.98    1.94
   3 -25  -9   12.90    1.20
   3 -21 -10   29.71    1.60
   3 -20 -10    0.37    1.57
   3 -16 -10   29.09    2.08
   3 -15 -10   97.78    2.16
   3 -14 -10   12.47    1.70
   3 -10  -9  165.46    2.23
   4 -25  -8   12.09    1.10
   4 -21  -9  141.45    2.07
   4 -15  -9   64.13    2.14
   4 -14  -9   21.03    1.66
   4  -8  -7  438.84    2.91
   5 -25  -6    1.35    1.09
   5 -23  -7    0.00    1.38
   5 -18  -8   75.61    1.98
   5 -17  -8    1.44    1.51
   6 -14  -5  396.27    2.94
  -3 -25 -10    2.92    0.56
  -2 -26 -10    6.34    0.61
  -2 -21 -11   18.26    1.05
  -2 -20 -11   -0.61    1.18
  -2 -15 -11  108.24    1.98
  -2 -14 -11    3.43    1.31
  -2  -9 -10   17.78    1.13
  -1 -29  -9    0.75    0.46
  -1 -22 -11    9.62    1.09
  -1 -14 -11   39.00    1.76
  -1 -13 -11    1.24    1.29
  -1  -6  -9    1.21    0.89
   0 -26 -10    2.22    0.89
   0 -21 -11   27.63    1.33
   0 -14 -11    2.91    1.60
   0  -9 -10  282.90    2.52
   1 -30  -8    3.58    0.49
   1 -28  -9    0.24    0.66
   1 -25 -10    0.05    1.12
   1 -19 -11   10.02    1.60
   1 -17 -11    2.66    1.52
   1 -16 -11   -2.60    1.61
   1 -10 -10    9.79    1.51
   1  -7  -9    5.58    1.12
   2 -29  -8    7.68    0.63
   3 -29  -7    0.86    0.63
   3 -27  -8    1.03    0.99
   3 -18 -10    3.91    1.61
   3  -8  -8  128.14    1.83
   4 -29  -5    0.79    0.70
   4 -28  -6    1.17    0.85
   4 -24  -8    2.48    1.38
   4 -19  -9    2.46    1.48
   4 -17  -9  179.15    2.48
   4 -11  -8    0.12    1.38
   5 -22  -7    9.40    1.57
   5 -10  -6  416.65    2.84
   6 -16  -5   39.32    1.73
   6 -15  -5  102.64    1.76
  -4 -26  -9    1.01    0.46
  -3 -24 -10    7.26    0.78
  -2 -19 -11    1.26    1.14
  -2 -18 -11    3.19    1.41
  -2 -16 -11    4.67    1.33
  -1 -26 -10    4.67    0.73
  -1 -20 -11    7.66    1.43
  -1 -19 -11    0.92    1.49
  -1 -16 -11   11.50    1.69
  -1 -15 -11   35.94    1.54
  -1  -9 -10   43.02    1.45
   0 -20 -11    3.45    1.30
   0 -19 -11    2.88    1.38
   0 -17 -11    7.82    1.65
   0 -15 -11   27.38    1.65
   2 -26  -9   12.29    1.09
   2  -9  -9  145.34    2.02
   3 -30  -6    1.52    0.58
   3 -24  -9   33.03    1.35
   3 -11  -9    3.21    1.43
   4 -26  -7   -0.55    1.09
   4 -12  -8    3.86    1.75
   4  -9  -7   94.34    1.68
   5 -14  -7    7.15    1.38
   5 -11  -6   71.90    1.72
  -2 -28  -9    0.75    0.55
  -2 -25 -10   11.11    0.80
  -2 -10 -10    2.89    1.16
  -2  -7  -9  152.44    1.69
  -1 -10 -10    5.18    1.44
  -1  -7  -9  143.14    1.83
   0 -30  -8    1.10    0.53
   0 -28  -9    0.66    0.63
   0 -25 -10    2.05    0.89
   0 -10 -10   14.53    1.40
   1 -31  -7   -0.17    0.42
   1 -27  -9    1.20    0.97
   1 -11 -10   25.19    1.62
   2 -28  -8    6.07    0.92
   2 -15 -10   14.02    1.99
   3 -28  -7    8.73    0.97
   3 -23  -9   24.46    1.46
   3 -12  -9  258.27    2.66
   3  -9  -8   46.02    1.44
   4 -22  -8    6.56    1.70
   5 -25  -5    7.71    1.23
   5 -20  -7   10.12    1.50
   5 -19  -7    1.50    1.71
   5 -18  -7   28.36    1.89
   5 -16  -7   19.89    1.53
   5 -15  -7    1.44    1.38
  -3 -27  -9    7.58    0.55
  -2 -24 -10   13.49    1.03
  -2 -11 -10    7.46    1.48
  -1 -30  -8    6.33    0.52
   1 -23 -10    2.70    1.28
   1 -12 -10  229.10    2.53
   2 -31  -6   -0.57    0.39
   2 -31  -6   -0.16    0.25
   2 -25  -9   26.62    1.26
   2 -18 -10   15.19    1.72
   2 -16 -10   62.81    2.00
   2 -10  -9  103.72    1.89
   3 -22  -9    1.61    1.47
   3 -14  -9  161.15    2.55
   4 -14  -8   23.74    1.68
   4 -10  -7  240.43    2.34
   5 -12  -6   93.28    1.73
  -4 -25  -9    0.33    0.59
  -3 -22 -10    3.26    1.08
  -2  -8  -9   63.89    1.41
  -1 -24 -10   24.65    1.06
  -1 -11 -10    7.07    1.29
   0 -31  -7    2.29    0.52
   0 -27  -9    0.88    0.82
   0 -12 -10   13.04    1.79
   0  -8  -9   16.25    1.22
   1 -26  -9    5.00    1.08
   1 -22 -10    4.58    1.44
   1 -21 -10    6.41    1.79
   1 -14 -10   33.98    2.04
   1 -13 -10  118.88    2.13
   1  -9  -9  179.12    2.13
   2 -24  -9   17.82    1.57
   2 -11  -9   18.18    1.48
   2  -8  -8  490.98    3.08
   3 -30  -5    1.15    0.67
   3 -29  -6    7.52    0.74
   3 -25  -8    1.73    1.13
   3 -18  -9  153.45    2.58
   3 -17  -9   25.19    2.05
   3 -16  -9    5.14    1.92
   3 -15  -9   -0.23    1.61
   3 -10  -8  214.93    2.28
   4 -28  -5    0.31    0.80
   4 -24  -7   17.95    1.57
   4 -20  -8   -0.07    1.46
   4 -19  -8   15.50    1.64
   4 -18  -8   30.25    1.88
   4 -17  -8    3.95    1.75
   4 -16  -8    4.46    1.63
   4 -11  -7  111.40    1.98
   5 -24  -5    7.28    1.44
   5 -14  -6   44.85    1.77
   5 -13  -6    6.20    1.28
   5 -11  -5    4.55    1.22
  -3 -26  -9   22.55    0.83
  -3 -21 -10   18.02    1.26
  -3 -14 -10   20.97    1.49
  -2 -27  -9    9.83    0.70
  -2 -23 -10   10.25    1.01
  -2 -12 -10  114.58    1.77
  -1 -27  -9    1.24    0.74
  -1 -23 -10    1.89    1.04
   1 -30  -7    5.11    0.75
   1 -28  -8    0.48    0.96
   1 -19 -10    3.05    1.86
   1 -18 -10  130.39    2.45
   1 -15 -10    6.33    1.59
   2 -23  -9  105.03    2.05
   2 -12  -9   19.56    1.77
   3 -24  -8    9.28    1.34
   3 -11  -8   60.94    1.64
   4 -26  -6    1.71    1.05
   4 -23  -7    3.48    1.62
   4 -12  -7  498.08    3.34
   5 -20  -6   62.18    2.03
   5 -15  -6    5.85    1.53
  -4 -24  -9    2.76    0.77
  -3 -20 -10    7.97    1.12
  -3 -19 -10    3.54    1.38
  -3 -16 -10    7.91    1.45
  -3 -15 -10    5.97    1.19
  -2 -29  -8    2.41    0.52
  -2 -22 -10    1.51    1.03
  -2 -13 -10   50.60    1.52
  -1 -31  -7   -0.44    0.34
  -1 -31  -7   -0.27    0.21
  -1 -29  -8    1.38    0.70
  -1 -22 -10   12.11    1.22
  -1 -13 -10   21.36    1.44
   0 -26  -9    1.47    1.00
   0 -21 -10    4.96    1.46
   0 -14 -10  173.54    2.36
   0  -9  -9    7.61    1.15
   1 -25  -9    1.56    1.19
   1 -10  -9   48.53    1.58
   2 -30  -6    1.85    0.79
   2 -13  -9   65.29    2.06
   2  -9  -8  182.29    2.03
   3 -28  -6   16.03    1.12
   3 -23  -8    3.86    1.67
   3 -12  -8    6.60    1.58
   4 -28  -4    3.64    0.93
   4 -27  -5    6.67    1.15
   4 -13  -7   33.60    1.73
   5 -19  -6    8.39    1.46
   5 -18  -6    8.22    1.48
   5 -17  -6   12.32    1.44
   5 -16  -6   -1.96    1.31
   5 -12  -5  103.34    1.66
  -4 -27  -8   -0.09    0.51
  -4 -23  -9   12.76    0.95
  -3 -28  -8    6.14    0.60
  -3 -25  -9   11.06    0.92
  -2 -26  -9    3.05    0.83
  -2 -21 -10   10.14    1.27
  -2 -20 -10   18.98    1.58
  -2 -15 -10   22.05    1.70
  -2 -14 -10   11.70    1.36
  -2  -9  -9    5.83    0.96
  -1 -26  -9    1.39    0.86
  -1 -21 -10    2.51    1.20
  -1 -15 -10    4.88    1.72
  -1 -14 -10  202.52    2.33
  -1  -9  -9   32.99    1.25
   0 -28  -8    0.69    0.97
   0 -19 -10    4.21    1.57
   0 -18 -10   69.11    1.87
   0 -17 -10    4.91    1.51
   0 -16 -10   14.16    1.63
   1 -32  -5    6.37    0.57
   1 -31  -6   -0.35    0.56
   1 -27  -8    0.35    1.20
   1 -11  -9  178.86    2.23
   2 -31  -5    0.88    0.57
   2 -28  -7    0.24    0.87
   2 -14  -9   37.97    1.77
   3 -29  -5    3.26    0.92
   3  -9  -7  867.30    3.90
   4 -25  -6    6.14    1.24
   4 -21  -7   68.34    2.05
   4 -14  -7  177.64    2.44
   5 -22  -5   -0.29    1.31
   5 -13  -5  119.26    1.77
  -3 -30  -7    3.16    0.36
  -3 -30  -7    1.44    0.22
  -2 -25  -9    0.48    1.09
  -2 -18 -10   16.02    1.34
  -2 -17 -10    8.40    1.32
  -2 -16 -10    7.60    1.37
  -1 -25  -9    0.04    1.16
  -1 -18 -10   95.23    1.92
  -1 -17 -10    7.47    1.47
  -1 -16 -10    0.22    1.43
   0 -30  -7    0.99    0.64
   0 -10  -9    3.02    1.20
   1 -29  -7    1.54    0.82
   1 -23  -9    1.04    1.49
   1 -12  -9   78.35    1.77
   1  -8  -8  135.33    1.76
   2 -25  -8    1.54    1.30
   2 -20  -9    4.95    1.64
   2 -19  -9   44.25    1.89
   2 -17  -9    5.95    1.68
   2 -16  -9    1.93    1.63
   2 -10  -8  194.44    2.13
   3 -30  -4    9.93    0.76
   3 -25  -7   17.65    1.33
   3 -20  -8    5.44    1.93
   3 -14  -8   42.32    1.69
   3 -10  -7  357.48    2.75
   4 -26  -5    1.72    1.37
   4 -20  -7    0.39    1.51
   4 -19  -7   17.37    1.88
   4 -18  -7   24.29    1.90
   4 -15  -7  152.70    2.23
   4 -11  -6  813.12    3.89
   5 -21  -5   15.33    1.46
   5 -20  -5    1.68    1.57
  -4 -26  -8    1.42    0.68
  -3 -24  -9   24.98    1.03
  -2 -30  -7    0.75    0.49
  -2 -28  -8    0.62    0.69
  -2 -10  -9   87.77    1.55
  -1 -30  -7    2.19    0.60
  -1 -10  -9    2.67    1.12
   1 -26  -8    5.30    1.38
   1 -13  -9   27.31    1.56
   2 -11  -8    5.10    1.42
   3 -27  -6   11.12    1.19
   3 -24  -7    5.63    1.61
   3 -19  -8    3.39    1.61
   3 -18  -8    0.83    1.58
   3 -17  -8   -0.22    1.55
   3 -15  -8   44.18    1.76
   4 -27  -4    8.32    1.19
   5 -19  -5    4.06    1.42
   5 -18  -5    0.74    1.51
   5 -17  -5    2.93    1.45
  -4 -21  -9   37.75    1.14
  -4 -20  -9    9.37    1.18
  -3 -27  -8   11.27    0.73
  -3 -23  -9    1.79    1.16
  -1 -24  -9    0.80    1.15
  -1 -11  -9   59.26    1.69
   0 -29  -7    1.22    0.91
   0 -23  -9    0.37    1.41
   0 -12  -9    4.45    1.56
   1 -28  -7    4.73    1.16
   1 -20  -9   16.73    1.97
   1 -15  -9   37.83    1.97
   1 -14  -9   37.61    1.69
   1  -9  -8  350.21    2.58
   2 -31  -4   -0.31    0.72
   2 -30  -5   -1.07    0.74
   2 -12  -8  153.95    2.21
   3 -26  -6   30.16    1.58
   3 -11  -7    1.87    1.12
   4 -25  -5   12.45    1.52
   4 -22  -6    5.69    1.82
   5 -22  -4    7.58    1.25
   5 -13  -4  144.27    1.76
  -4 -28  -7    3.31    0.59
  -4 -25  -8    2.09    0.85
  -3 -29  -7    6.54    0.57
  -3 -22  -9   10.22    1.28
  -2 -31  -6    0.35    0.50
  -1 -27  -8   11.39    0.97
  -1 -23  -9    1.61    1.27
  -1 -12  -9   16.84    1.52
   0 -26  -8    1.61    1.31
   1 -32  -4   10.09    0.67
   1 -31  -5    1.08    0.67
   1 -25  -8    9.02    1.40
   1 -19  -9   -1.99    1.61
   1 -18  -9   69.18    2.00
   1 -17  -9   38.59    1.82
   1 -10  -8    7.21    1.13
   2 -28  -6    2.58    1.14
   2 -26  -7    3.49    1.25
   2 -13  -8   10.84    1.65
   3 -29  -4    1.75    0.86
   3 -12  -7   15.86    1.30
   4 -21  -6  100.13    2.00
   4 -14  -6   73.73    1.85
   4 -13  -6    7.39    1.20
   5 -21  -4    8.56    1.33
   5 -20  -4  157.72    2.28
   5 -14  -4  295.21    2.36
  -3 -21  -9   10.76    1.38
  -3 -14  -9   33.68    1.59
  -3 -13  -9   97.28    1.66
  -2 -29  -7   -1.62    0.66
  -2 -22  -9    5.60    1.50
  -2 -12  -9    8.28    1.15
  -1 -32  -5    3.75    0.54
  -1 -29  -7   17.41    0.88
  -1 -22  -9    8.41    1.41
  -1 -13  -9   28.76    1.64
   0 -14  -9    3.19    1.47
   0  -9  -8   98.37    1.54
   1 -29  -6    8.62    1.06
   1 -27  -7   13.47    1.39
   1 -24  -8    4.16    1.51
   2 -25  -7   70.10    1.91
   2 -21  -8   11.53    1.66
   2 -20  -8    1.09    1.92
   2 -14  -8   78.77    1.83
   3 -27  -5    3.15    1.35
   3 -25  -6    5.57    1.61
   3 -22  -7    4.61    1.58
   3 -21  -7   17.05    1.91
   3 -13  -7   25.61    1.44
   4 -27  -3    0.58    0.95
   4 -20  -6   39.39    1.80
   4 -19  -6    2.34    1.74
   4 -17  -6  106.70    2.14
   4 -16  -6    5.32    1.66
   4 -15  -6  311.13    2.67
   5 -19  -4    2.20    1.30
   5 -18  -4  139.39    2.16
   5 -17  -4    3.36    1.43
   5 -16  -4    4.48    1.28
  -5 -26  -7    1.98    0.59
  -3 -18  -9   57.56    1.80
  -3 -16  -9   30.00    1.62
  -3 -15  -9   23.43    1.55
  -2 -32  -5    2.85    0.44
  -2 -26  -8    5.23    0.98
  -2 -14  -9  150.41    2.18
  -2 -13  -9   76.00    1.65
  -1 -20  -9   -0.74    1.62
  -1 -14  -9   34.30    1.73
   0 -28  -7   -0.03    1.00
   0 -25  -8   10.09    1.39
   0 -19  -9    7.25    1.69
   0 -18  -9   10.93    1.62
   0 -17  -9    0.54    1.51
   0 -16  -9    0.31    1.46
   0 -15  -9    2.37    1.53
   1 -11  -8  144.94    1.93
   2 -31  -3    1.78    0.76
   2 -30  -4    8.74    0.96
   2 -29  -5   15.79    1.04
   2 -27  -6   17.04    1.46
   2 -18  -8    0.91    1.60
   2 -17  -8   12.05    1.64
   2 -16  -8    0.40    1.52
   2 -10  -7   71.83    1.43
   3 -28  -4    0.41    1.22
   3 -15  -7    9.32    1.47
   3 -14  -7   44.21    1.61
   4 -25  -4   75.27    1.86
   4 -23  -5    4.78    1.36
   4 -12  -5    4.78    1.15
  -5 -28  -6    0.57    0.50
  -4 -27  -7    0.13    0.75
  -3 -30  -6    2.63    0.59
  -3 -28  -7    1.44    0.72
  -3 -25  -8    2.42    0.95
  -2 -28  -7    0.51    0.92
  -2 -25  -8    1.87    1.21
  -2 -19  -9   -0.09    1.66
  -2 -18  -9  145.01    2.31
  -2 -17  -9   25.08    1.70
  -2 -16  -9    6.96    1.68
  -2 -15  -9    1.25    1.29
  -2  -9  -8  214.46    1.89
  -1 -30  -6    7.40    0.77
  -1 -28  -7    4.02    0.98
  -1 -25  -8    5.23    1.44
  -1 -19  -9    5.82    1.43
  -1 -18  -9   65.84    1.84
  -1 -17  -9    4.58    1.76
  -1 -16  -9    6.17    1.48
  -1 -15  -9    2.24    1.38
  -1  -9  -8   88.75    1.45
   0 -33  -3   -0.05    0.50
   0 -31  -5    0.85    0.71
   0 -24  -8   14.81    1.78
   0 -10  -8  204.25    2.06
   1 -22  -8   -2.19    1.59
   1 -12  -8   68.48    1.58
   2 -11  -7  728.26    3.62
   3 -29  -3    8.19    0.94
   3 -26  -5    2.07    1.55
   3 -18  -7   82.28    1.96
   3 -17  -7   12.90    1.53
   3 -16  -7   -0.51    1.37
   3 -11  -6   11.07    1.24
   4 -26  -3   10.63    1.41
   4 -22  -5   54.00    1.73
  -5 -25  -7    0.41    0.78
  -4 -29  -6    2.95    0.55
  -4 -23  -8    3.28    1.06
  -3 -24  -8    3.79    1.29
  -1 -10  -8   41.41    1.44
   0 -32  -4    6.69    0.63
   0 -29  -6    1.12    0.99
   0 -27  -7    2.48    1.19
   0 -11  -8  767.85    3.67
   1 -32  -3   16.57    0.68
   1 -31  -4    0.44    0.75
   1 -28  -6   -0.44    1.08
   1 -21  -8   22.08    1.76
   1 -14  -8   39.92    1.76
   1 -13  -8    7.00    1.29
   2 -28  -5    3.72    1.32
   2 -26  -6    5.11    1.26
   4 -20  -5   27.10    1.72
   4 -14  -5  154.99    2.10
   4 -13  -5    0.86    1.03
  -4 -26  -7    1.47    0.93
  -4 -22  -8   14.44    1.30
  -3 -31  -5    0.35    0.46
  -3 -27  -7    1.65    0.88
  -2 -31  -5   -0.84    0.66
  -2 -10  -8  285.14    2.20
  -1 -24  -8    7.61    1.41
   0 -22  -8   14.39    1.91
   0 -12  -8   59.83    1.75
   1 -25  -7    0.53    1.49
   1 -20  -8    9.92    1.72
   1 -19  -8   19.45    1.74
   1 -18  -8   10.05    1.65
   1 -16  -8   13.57    1.55
   1 -15  -8   77.69    1.84
   2 -29  -4    4.30    1.20
   2 -22  -7    4.64    1.60
   2 -12  -7   57.38    1.44
   3 -29  -2   27.42    1.19
   3 -28  -3    0.08    1.22
   3 -27  -4   32.64    1.33
   3 -22  -6   25.44    1.69
   3 -12  -6   15.36    1.14
   4 -23  -4  133.10    2.24
   4 -19  -5    9.97    1.41
   4 -18  -5  128.93    2.24
   4 -16  -5    2.44    1.55
   4 -15  -5    2.58    1.20
  -5 -29  -5    0.16    0.48
  -5 -27  -6    8.45    0.70
  -5 -24  -7   10.29    0.96
  -4 -30  -5    1.88    0.56
  -4 -21  -8    2.38    1.33
  -3 -32  -4    4.65    0.47
  -3 -29  -6    8.54    0.74
  -3 -23  -8   13.05    1.30
  -3 -11  -8   80.51    1.41
  -2 -29  -6   32.06    1.06
  -2 -27  -7   -0.53    0.94
  -2 -11  -8  280.88    2.35
  -1 -33  -3    3.39    0.39
  -1 -32  -4    8.38    0.63
  -1 -29  -6   18.60    1.00
  -1 -11  -8  104.66    1.65
   0 -33  -2    0.05    0.53
   0 -30  -5    8.17    0.93
   0 -21  -8   23.02    1.71
   0 -13  -8    5.79    1.53
   1 -32  -2    0.92    0.68
   2 -30  -3    1.69    0.94
   2 -27  -5   12.04    1.53
   2 -25  -6   16.47    1.56
   2 -21  -7  226.39    2.64
   2 -20  -7    2.58    1.62
   2 -14  -7   17.15    1.36
   2 -13  -7  113.79    1.79
   3 -21  -6    5.71    1.70
   3 -20  -6   25.29    1.95
   3 -14  -6    4.77    1.47
   3 -13  -6   21.15    1.24
   4 -22  -4   13.65    1.82
  -5 -23  -7   21.09    1.09
  -4 -25  -7    7.12    1.10
  -4 -19  -8    4.99    1.44
  -4 -15  -8    4.63    1.29
  -3 -26  -7   10.56    1.10
  -3 -22  -8   79.10    1.69
  -3 -12  -8    1.39    0.99
  -2 -33  -3    0.67    0.37
  -2 -33  -3   -0.05    0.21
  -2 -32  -4    1.00    0.43
  -2 -32  -4    1.01    0.28
  -2 -26  -7    4.56    1.29
  -2 -12  -8   99.24    1.74
  -1 -26  -7    0.17    1.27
  -1 -12  -8  171.88    1.97
   0 -32  -3    2.87    0.73
   0 -31  -4    0.44    0.78
   0 -25  -7   48.02    1.75
   0 -20  -8   13.88    1.70
   0 -19  -8    5.19    1.89
   0 -15  -8  138.39    2.28
   1 -31  -3   -0.65    0.90
   1 -23  -7    1.85    1.59
   1 -11  -7    7.59    1.27
   2 -31  -1    2.26    0.79
   2 -19  -7  121.62    2.19
   2 -18  -7   42.41    1.77
   2 -17  -7  147.19    2.21
   2 -15  -7  595.63    3.53
   3 -26  -4   40.40    1.46
   3 -19  -6    0.04    1.52
   3 -18  -6   32.50    1.68
   3 -16  -6    7.34    1.40
   3 -15  -6   17.52    1.39
   4 -24  -3    1.07    1.28
   4 -21  -4   10.72    1.76
  -6 -27  -5    1.64    0.53
  -4 -31  -4    0.06    0.47
  -4 -18  -8   24.40    1.34
  -4 -17  -8    3.48    1.18
  -4 -16  -8   23.27    1.24
  -3 -30  -5    3.07    0.72
  -3 -28  -6    3.17    0.97
  -3 -20  -8   12.04    1.60
  -2 -13  -8    1.74    1.34
  -1 -30  -5    0.07    0.89
  -1 -28  -6    0.66    1.09
  -1 -21  -8   17.05    1.57
  -1 -20  -8   16.61    1.88
  -1 -13  -8    7.71    1.20
   0 -27  -6   11.30    1.57
   0 -18  -8   27.18    1.69
   0 -17  -8  137.38    2.19
   0 -16  -8    5.66    1.46
   1 -28  -5   20.06    1.28
   1 -26  -6    3.03    1.45
   1 -22  -7    3.75    1.64
   2 -30  -2   14.47    1.09
   2 -28  -4    2.55    1.21
   2 -26  -5   14.50    1.43
   3 -28  -2   23.86    1.36
   3 -27  -3    4.77    1.24
   3 -23  -5    0.90    1.48
   4 -23  -3   11.31    1.68
   4 -20  -4   12.28    1.63
   4 -14  -4    6.23    1.23
  -5 -30  -4    1.35    0.43
  -5 -26  -6   -0.30    0.72
  -5 -22  -7   -0.85    1.14
  -4 -27  -6   -0.30    0.94
  -4 -24  -7   28.00    1.18
  -3 -25  -7    6.51    1.12
  -3 -19  -8    5.64    1.27
  -3 -17  -8   23.29    1.65
  -3 -15  -8  164.65    2.14
  -3 -14  -8    3.59    1.09
  -2 -30  -5    1.01    0.79
  -2 -25  -7    0.53    1.44
  -2 -20  -8   36.29    1.63
  -2 -19  -8    6.87    1.77
  -2 -14  -8    8.49    1.44
  -1 -31  -4    0.44    0.76
  -1 -25  -7   22.51    1.53
  -1 -19  -8    4.62    1.48
  -1 -18  -8    8.19    1.52
  -1 -17  -8   15.36    1.81
  -1 -16  -8   30.20    1.86
  -1 -14  -8  118.94    1.89
   1 -32  -1    4.04    0.71
   1 -29  -4   12.12    1.27
   1 -13  -7    4.53    1.38
   2 -29  -3    2.82    1.06
   2 -22  -6   14.63    1.88
   3 -22  -5    9.17    1.55
   4 -24  -2    3.25    1.39
   4 -19  -4    7.91    1.34
   4 -18  -4   27.34    1.39
   4 -17  -4   37.69    1.67
   4 -16  -4   60.22    1.61
   4 -15  -4  192.68    2.01
  -5 -28  -5   14.49    0.71
  -5 -21  -7    1.77    1.19
  -4 -23  -7    4.36    1.31
  -3 -31  -4   -0.17    0.58
  -2 -33  -2    0.04    0.50
  -2 -18  -8    4.59    1.43
  -2 -17  -8   89.79    1.86
  -2 -16  -8   15.38    1.40
  -2 -15  -8   44.75    1.48
  -1 -32  -3    9.97    0.73
  -1 -27  -6    1.15    1.27
   0 -32  -2    1.84    0.80
   0 -30  -4    3.76    0.95
   0 -26  -6    1.49    1.72
   0 -23  -7    0.04    1.58
   0 -11  -7   56.19    1.45
   1 -27  -5   -1.22    1.34
   1 -20  -7    5.72    1.66
   1 -18  -7   60.69    2.14
   1 -15  -7   57.97    1.84
   1 -14  -7  143.75    1.97
   2 -27  -4    6.48    1.39
   2 -21  -6   81.97    2.00
   2 -12  -6  177.63    1.91
   3 -28  -1    1.12    1.19
   3 -26  -3   28.04    1.50
   3 -24  -4  102.10    2.17
   3 -21  -5    5.97    1.54
   3 -20  -5   51.13    1.98
   4 -22  -3   29.99    1.48
  -6 -28  -4    4.34    0.55
  -5 -25  -6    1.30    0.87
  -4 -26  -6   14.94    1.17
  -3 -32  -3   -0.18    0.51
  -3 -29  -5    0.68    0.94
  -3 -27  -6   21.63    1.08
  -2 -27  -6   18.37    1.25
   0 -31  -3    1.09    0.84
   0 -28  -5    1.75    1.27
   0 -22  -7    3.87    1.64
   1 -24  -6   -0.09    1.56
   1 -16  -7   11.97    1.45
   2 -30  -1   20.56    1.11
   2 -29  -2    2.45    1.25
   2 -28  -3   16.06    1.52
   2 -24  -5   20.46    1.81
   2 -20  -6  100.89    2.06
   2 -19  -6    3.86    1.77
   2 -14  -6  187.94    2.22
   2 -13  -6    6.10    1.12
   3 -27  -2    3.09    1.19
   3 -23  -4   41.48    1.93
   3 -19  -5   31.55    1.62
   3 -18  -5  157.16    2.33
   3 -14  -5  106.58    1.65
   4 -21  -3   22.15    1.49
   4 -20  -3    2.70    1.51
  -5 -27  -5    1.53    0.86
  -5 -19  -7    7.22    1.05
  -4 -30  -4   18.58    0.77
  -4 -28  -5   15.41    1.05
  -4 -22  -7   16.88    1.30
  -1 -30  -4   -0.29    1.00
  -1 -22  -7    3.52    1.83
   0 -21  -7  176.22    2.47
   0 -20  -7   98.86    2.35
   0 -13  -7   82.37    1.78
   0 -12  -7  190.01    2.01
   1 -32   1    0.08    0.62
   1 -28  -4    2.86    1.24
   1 -26  -5    2.67    1.53
   2 -18  -6  143.67    2.17
   2 -17  -6    7.08    1.38
   2 -16  -6   10.64    1.33
   2 -15  -6    8.80    1.29
   3 -16  -5   58.91    1.55
   4 -22  -2    7.56    1.54
   4 -19  -3    2.11    1.48
  -6 -29  -3    6.53    0.52
  -6 -25  -5    0.18    0.86
  -5 -24  -6    2.15    0.98
  -4 -32  -2    1.73    0.47
  -4 -31  -3    2.13    0.61
  -4 -25  -6   21.64    1.41
  -4 -20  -7   13.90    1.62
  -3 -30  -4    0.57    0.91
  -3 -26  -6   11.36    1.16
  -3 -11  -7   87.02    1.47
  -2 -30  -4    8.94    0.97
  -2 -26  -6    1.55    1.30
  -1 -32  -2    4.74    0.84
  -1 -31  -3    1.63    0.87
  -1 -28  -5    0.23    1.25
  -1 -11  -7    7.76    0.98
   0 -32  -1    7.80    0.84
   0 -29  -4   -0.26    1.15
   0 -24  -6   17.38    1.97
   0 -19  -7   45.42    1.84
   0 -18  -7   34.03    1.72
   0 -17  -7   74.67    2.06
   0 -16  -7    1.58    1.57
   0 -15  -7  117.46    2.05
   0 -14  -7   69.37    1.63
   1 -31  -1   -0.57    0.82
   1 -30  -2    1.49    1.20
   1 -29  -3    6.94    1.23
   1 -22  -6   20.51    1.76
   2 -30   0    2.33    0.97
   2 -27  -3   -1.90    1.63
   2 -23  -5   30.11    1.66
   4 -18  -3    4.29    1.16
   4 -16  -3    3.33    1.01
   4 -15  -3   70.14    1.37
  -6 -27  -4    6.00    0.71
  -5 -30  -3    0.11    0.58
  -5 -23  -6   57.89    1.58
  -4 -19  -7    4.08    1.62
  -3 -33  -1    3.53    0.43
  -3 -31  -3   10.15    0.79
  -3 -25  -6    2.32    1.42
  -3 -21  -7   26.54    1.60
  -3 -12  -7  141.10    1.77
  -2 -33  -1    1.10    0.42
  -2 -33  -1    0.41    0.26
  -2 -32  -2    0.47    0.76
  -2 -31  -3    3.86    0.96
  -2 -28  -5    2.11    1.15
  -2 -21  -7   13.47    1.49
  -2 -11  -7    1.24    0.87
  -1 -33   0    2.66    0.63
  -1 -20  -7   10.59    1.61
  -1 -13  -7  173.62    2.09
  -1 -12  -7   13.01    1.07
   0 -31  -2    0.72    0.92
   0 -30  -3    4.96    1.03
   1 -27  -4   38.40    1.61
   1 -21  -6    7.52    1.67
   1 -12  -6    6.67    1.15
   2 -29  -1    8.53    1.28
   2 -28  -2    2.01    1.42
   2 -25  -4    9.33    1.56
   2 -22  -5   32.86    1.69
   3 -21  -4   50.14    1.73
   4 -21  -2   16.25    1.32
  -6 -24  -5    4.18    1.02
  -5 -31  -2    1.42    0.50
  -5 -28  -4   22.10    0.95
  -5 -26  -5    2.92    0.91
  -4 -29  -4    0.26    0.81
  -4 -27  -5    3.25    0.99
  -4 -24  -6    9.87    1.30
  -4 -18  -7    8.99    1.37
  -4 -17  -7   35.01    1.62
  -4 -16  -7    4.93    1.43
  -4 -15  -7   17.31    1.43
  -4 -14  -7    2.83    0.99
  -3 -32  -2    0.30    0.56
  -3 -20  -7    4.22    1.43
  -3 -19  -7    2.54    1.61
  -3 -13  -7   29.14    1.44
  -2 -20  -7    4.22    1.51
  -2 -19  -7   -0.30    1.73
  -2 -13  -7   48.70    1.54
  -2 -12  -7   20.89    1.11
  -1 -29  -4    0.72    1.18
  -1 -19  -7    0.60    1.50
  -1 -18  -7    4.07    1.51
  -1 -17  -7   24.21    1.85
  -1 -16  -7   53.89    1.98
  -1 -15  -7   33.95    1.68
   0 -32   0    4.37    0.79
   0 -28  -4   -0.21    1.35
   0 -26  -5   31.72    1.80
   0 -23  -6    0.48    1.65
   1 -31   0    2.25    0.95
   1 -19  -6   14.24    1.87
   1 -13  -6   33.53    1.23
   2 -24  -4   23.85    1.93
   2 -21  -5    3.03    1.53
   2 -20  -5    1.47    1.75
   3 -25  -2   11.72    1.48
   3 -23  -3    0.30    1.37
   3 -20  -4  109.86    1.98
   3 -19  -4    3.73    1.58
   4 -20  -2    0.98    1.18
   4 -19  -2   23.66    1.48
  -5 -22  -6    3.23    1.17
  -3 -29  -4   45.06    1.16
  -3 -27  -5    1.11    1.12
  -3 -18  -7   15.78    1.47
  -3 -16  -7   42.21    1.69
  -3 -15  -7   35.96    1.56
  -3 -14  -7   12.60    1.19
  -2 -33   0    0.03    0.58
  -2 -29  -4    4.58    1.10
  -2 -27  -5    0.04    1.23
  -2 -18  -7   16.35    1.54
  -2 -17  -7    0.34    1.60
  -2 -16  -7    3.63    1.61
  -2 -15  -7   29.34    1.63
  -2 -14  -7  109.83    1.76
  -1 -33   1    1.00    0.56
  -1 -32  -1   -0.51    0.88
  -1 -31  -2   -0.73    1.03
  -1 -30  -3    4.41    1.10
   0 -29  -3   17.42    1.47
   0 -22  -6   11.15    1.73
   1 -30  -1   -1.34    1.16
   1 -23  -5    3.71    1.91
   1 -18  -6   22.67    1.57
   1 -16  -6    2.78    1.30
   1 -15  -6   87.25    1.68
   1 -14  -6   49.04    1.38
   2 -29   0    8.25    1.20
   2 -19  -5    0.07    1.49
   2 -13  -5   81.18    1.46
   3 -22  -3   32.87    1.91
   3 -17  -4  119.00    1.88
   3 -15  -4  192.20    2.02
   4 -18  -2   48.27    1.54
  -7 -28  -2    0.92    0.47
  -6 -28  -3    6.31    0.69
  -6 -26  -4    7.03    0.88
  -6 -23  -5    3.78    1.13
  -5 -25  -5    7.97    1.02
  -4 -32  -1   14.63    0.61
  -4 -31  -2    5.44    0.73
  -4 -30  -3    3.36    0.74
  -4 -26  -5    4.15    1.14
  -3 -33   0    0.27    0.43
  -3 -30  -3   -0.46    1.01
  -2 -30  -3   13.17    1.24
  -1 -28  -4   -0.84    1.35
   0 -31  -1    7.49    1.04
   0 -27  -4    3.05    1.50
   0 -21  -6    2.14    1.64
   1 -31   1    5.83    0.84
   2 -28  -1    0.62    1.24
   2 -27  -2   12.48    1.44
   2 -25  -3    3.16    1.80
   2 -23  -4    1.31    1.58
   2 -18  -5   62.63    1.74
   2 -17  -5   10.75    1.38
   2 -16  -5   19.00    1.33
   2 -15  -5    6.71    1.15
   2 -14  -5   30.78    1.23
   3 -24  -2    3.61    1.41
   4 -17  -2   67.62    1.39
   4 -16  -2   25.43    1.08
  -7 -26  -3    0.92    0.58
  -5 -29  -3   12.76    0.77
  -5 -27  -4    3.46    1.03
  -5 -20  -6    6.82    1.22
  -4 -28  -4   -0.72    0.93
  -3 -32  -1    0.92    0.70
  -3 -31  -2   -0.35    0.81
  -3 -28  -4   12.74    1.36
  -2 -33   1    3.06    0.60
  -2 -32  -1   21.15    0.85
  -2 -31  -2    0.50    0.87
  -2 -28  -4    3.83    1.47
  -2 -26  -5   10.57    1.50
  -1 -22  -6    0.88    1.62
   0 -32   2    0.61    0.65
   0 -24  -5   17.21    1.71
   0 -20  -6    1.78    1.60
   0 -19  -6    1.89    1.53
   1 -30   0    2.46    1.20
   1 -27  -3    6.24    1.35
   1 -25  -4    3.70    1.51
   1 -22  -5   87.86    2.05
   2 -29   1    1.45    1.13
   2 -22  -4    1.40    1.56
   3 -25  -1   50.53    1.54
   3 -23  -2    1.21    1.74
  -6 -30  -1    5.20    0.51
  -6 -29  -2    0.89    0.53
  -6 -22  -5    0.14    0.97
  -5 -31  -1    0.80    0.57
  -5 -30  -2   -0.02    0.61
  -5 -19  -6    3.95    1.20
  -5 -18  -6   14.09    1.42
  -4 -25  -5    2.03    1.24
  -4 -21  -6   -0.38    1.25
  -3 -22  -6   11.31    1.48
  -1 -32   0    1.05    0.76
  -1 -27  -4    9.34    1.78
  -1 -21  -6    8.18    1.63
   0 -23  -5   21.63    2.03
   0 -18  -6   11.58    1.49
   0 -17  -6    4.10    1.37
   0 -16  -6   63.18    1.80
   0 -15  -6   16.90    1.42
   0 -14  -6  114.08    1.73
   0 -13  -6   27.56    1.18
   1 -28  -2    0.38    1.29
   1 -21  -5   26.81    1.71
   2 -28   0   10.01    1.48
   2 -27  -1    6.74    1.59
   2 -24  -3    0.30    1.51
   2 -21  -4    5.05    1.55
   3 -20  -3   11.66    1.39
   3 -19  -3    2.12    1.52
  -7 -27  -2    1.42    0.58
  -7 -25  -3    0.90    0.74
  -6 -27  -3    1.55    0.85
  -5 -28  -3    2.35    0.99
  -5 -26  -4    2.66    1.18
  -5 -23  -5    5.84    1.37
  -5 -17  -6  124.15    1.87
  -5 -16  -6   12.69    1.30
  -4 -29  -3    5.66    0.91
  -4 -27  -4    1.49    1.08
  -4 -20  -6   59.39    1.58
  -3 -21  -6   42.80    1.66
  -2 -33   2    3.36    0.56
  -2 -32   0   16.87    0.92
  -2 -29  -3    1.85    1.19
  -2 -21  -6   16.57    1.54
  -1 -31  -1    7.69    0.98
  -1 -24  -5    1.48    1.60
   0 -29  -2    2.21    1.22
   1 -30   1    3.37    1.12
   1 -19  -5    6.40    1.70
   2 -20  -4  148.54    2.23
   3 -22  -2    3.07    1.37
   3 -17  -3  170.32    2.07
  -6 -24  -4   53.32    1.37
  -4 -32   0    0.39    0.42
  -4 -31  -1    0.61    0.75
  -4 -30  -2    5.03    0.80
  -4 -24  -5    2.62    1.34
  -3 -32   0    6.13    0.75
  -3 -30  -2    3.18    1.09
  -3 -27  -4   16.50    1.34
  -3 -20  -6    4.85    1.41
  -2 -31  -1    0.71    1.04
  -2 -20  -6    9.57    1.47
  -1 -28  -3    5.52    1.44
  -1 -18  -6  115.36    2.00
  -1 -13  -6   34.21    1.20
   0 -31   1    6.31    1.01
   0 -27  -3   59.83    1.84
   0 -25  -4    5.42    1.59
   0 -22  -5    6.82    1.64
   1 -18  -5  254.92    2.50
   1 -17  -5    8.80    1.56
   2 -28   1   35.28    1.55
   2 -25  -2   15.27    1.50
   2 -23  -3   19.93    1.60
   2 -19  -4   13.37    1.46
   3 -21  -2   67.46    1.91
   3 -16  -3    5.92    1.01
   3 -15  -3   65.89    1.31
  -7 -28  -1    3.27    0.54
  -6 -28  -2    4.87    0.77
  -5 -29  -2    5.01    0.89
  -4 -28  -3    3.97    1.16
  -4 -26  -4   55.08    1.59
  -4 -18  -6    4.79    1.28
  -4 -17  -6    2.12    1.37
  -4 -16  -6   33.91    1.49
  -4 -15  -6   30.15    1.37
  -4 -14  -6    5.82    1.22
  -4 -13  -6    0.75    0.91
  -3 -31  -1    0.25    0.82
  -3 -19  -6   28.34    1.54
  -3 -18  -6   72.96    1.88
  -3 -12  -6  464.56    2.68
  -2 -28  -3   11.32    1.60
  -2 -12  -6  107.72    1.49
  -1 -32   2    2.04    0.74
  -1 -31   0    1.50    1.11
  -1 -29  -2   16.44    1.54
  -1 -23  -5   17.96    1.73
  -1 -16  -6   14.33    1.36
  -1 -15  -6    3.14    1.19
  -1 -14  -6  140.94    1.81
   0 -21  -5   10.84    1.64
   1 -29   0    2.33    1.16
   1 -25  -3    2.89    1.55
   1 -16  -5   16.01    1.22
   1 -15  -5   91.12    1.55
   2 -27   0    1.39    1.52
   2 -22  -3    2.24    1.46
   2 -17  -4    2.46    1.18
   2 -16  -4    2.72    1.08
   2 -15  -4   35.05    1.34
   3 -20  -2  112.97    2.03
  -7 -26  -2   34.67    0.92
  -7 -24  -3   31.28    1.06
  -6 -30   0    7.44    0.59
  -6 -29  -1    3.70    0.68
  -6 -26  -3    2.64    0.87
  -6 -23  -4   15.79    1.28
  -5 -31   0    2.90    0.56
  -5 -30  -1    4.71    0.67
  -5 -27  -3    3.65    1.14
  -5 -25  -4   28.30    1.31
  -5 -21  -5    5.10    1.53
  -4 -32   1    3.58    0.57
  -3 -28  -3    0.48    1.20
  -3 -26  -4    4.55    1.39
  -3 -23  -5    4.59    1.39
  -3 -17  -6  118.36    1.83
  -3 -16  -6   64.39    1.76
  -3 -15  -6   81.04    1.75
  -3 -14  -6  110.60    1.74
  -3 -13  -6    3.78    0.95
  -2 -32   1    6.54    0.77
  -2 -23  -5   -0.54    1.50
  -2 -17  -6   61.77    1.66
  -2 -16  -6    9.49    1.27
  -2 -15  -6  198.17    2.08
  -2 -14  -6   86.46    1.55
  -2 -13  -6   66.57    1.36
  -1 -30  -1    2.98    1.10
  -1 -27  -3    9.77    1.84
  -1 -25  -4   11.62    1.64
   0 -30   0    3.84    1.12
   0 -29  -1   26.85    1.42
   0 -24  -4   20.23    1.71
   0 -20  -5   16.81    1.62
   1 -24  -3   20.78    1.83
   1 -21  -4  204.55    2.66
   2 -21  -3    2.51    1.64
   3 -22  -1   95.95    1.99
  -4 -29  -2   18.19    1.02
  -4 -25  -4    0.09    1.43
  -4 -22  -5   12.14    1.40
  -3 -32   1    0.38    0.64
  -3 -29  -2   16.58    1.30
  -3 -22  -5    3.07    1.60
  -2 -30  -1    7.25    1.28
  -2 -29  -2    4.18    1.19
   0 -31   3    0.37    0.81
   0 -23  -4    1.04    1.60
   0 -19  -5   27.11    1.59
   0 -18  -5  133.46    2.18
   1 -20  -4    0.26    1.64
   2 -27   1    2.36    1.48
   2 -25  -1   36.77    1.62
   2 -20  -3   10.45    1.70
   3 -23   0   41.26    1.75
   3 -18  -2  108.56    1.82
  -7 -27  -1   13.46    0.76
  -7 -23  -3   10.10    1.10
  -6 -27  -2    2.61    0.95
  -6 -25  -3   29.90    1.30
  -5 -28  -2    3.40    1.09
  -5 -24  -4   10.31    1.29
  -5 -20  -5    0.76    1.29
  -4 -32   2    0.68    0.54
  -4 -31   0    4.88    0.70
  -4 -30  -1    8.64    0.90
  -4 -21  -5    1.76    1.60
  -3 -31   0    0.46    0.83
  -3 -27  -3   -0.22    1.54
  -2 -32   2    8.79    0.77
  -2 -27  -3    2.28    1.50
  -1 -31   1   -1.20    0.96
  -1 -28  -2   23.63    1.49
  -1 -20  -5   21.00    1.61
   0 -30   1   18.52    1.19
   0 -25  -3    1.22    1.55
   0 -22  -4    7.73    1.85
   0 -17  -5   30.17    1.43
   0 -15  -5   29.18    1.38
   1 -28   0    3.60    1.34
   1 -25  -2   47.08    2.00
   1 -23  -3   -0.99    1.46
   1 -19  -4   25.57    1.66
   3 -21  -1    4.18    1.25
   3 -17  -2  213.78    2.04
   3 -16  -2   20.30    1.21
  -7 -29   1    0.92    0.46
  -7 -28   0    0.41    0.59
  -7 -25  -2    4.49    0.94
  -5 -31   1    5.48    0.58
  -5 -29  -1    1.93    0.89
  -5 -26  -3    0.21    1.12
  -5 -19  -5   21.26    1.38
  -5 -18  -5    4.58    1.42
  -4 -20  -5    3.61    1.69
  -3 -32   2    4.88    0.67
  -3 -21  -5   83.37    1.87
  -2 -32   3    4.57    0.73
  -2 -28  -2    1.42    1.63
  -2 -24  -4    9.31    1.60
  -1 -31   2    1.26    1.01
  -1 -30   0    1.03    1.13
  -1 -29  -1    3.98    1.30
   0 -28  -1    0.53    1.35
   1 -29   3   23.86    1.23
   1 -18  -4   23.12    1.43
   2 -24  -1  131.57    2.04
   2 -22  -2    5.42    1.41
   2 -18  -3    2.05    1.16
   3 -22   0   29.80    1.67
   3 -20  -1   34.45    1.36
  -8 -26   0    0.14    0.55
  -7 -22  -3   -0.43    1.14
  -6 -30   1    4.33    0.53
  -6 -29   0   -1.23    0.74
  -6 -28  -1    1.20    0.76
  -6 -24  -3   17.50    1.37
  -5 -30   0    0.96    0.71
  -5 -17  -5    7.79    1.43
  -4 -32   3    1.50    0.50
  -4 -28  -2   -0.07    1.09
  -4 -26  -3    1.15    1.26
  -4 -19  -5    2.30    1.53
  -3 -32   3    0.22    0.64
  -3 -24  -4    4.50    1.44
  -3 -20  -5    0.78    1.40
  -2 -32   4   11.14    0.53
  -2 -31   1    1.93    0.93
  -2 -29  -1    0.84    1.41
  -1 -25  -3    3.41    1.87
  -1 -18  -5  124.29    1.95
  -1 -17  -5  393.62    2.98
   0 -30   2   10.94    1.12
   0 -26  -2    3.61    1.50
   0 -21  -4    2.70    1.51
   1 -28   1   38.09    1.49
   1 -26  -1   35.99    1.72
   1 -22  -3    5.21    1.47
   1 -17  -4  464.21    2.97
   1 -16  -4   15.51    1.17
   1 -15  -4  299.58    2.39
   2 -25   0   29.27    1.62
   2 -21  -2   67.96    1.94
   2 -17  -3    3.37    1.06
   2 -16  -3  124.66    1.80
   3 -19  -1   38.12    1.50
  -8 -27   1    0.65    0.46
  -6 -26  -2    3.14    0.89
  -6 -20  -4   89.06    1.76
  -5 -31   2   -0.02    0.56
  -5 -27  -2   41.64    1.29
  -5 -25  -3   12.09    1.22
  -5 -15  -5   28.03    1.29
  -4 -30   0    7.68    0.91
  -4 -29  -1    1.56    0.99
  -4 -23  -4    0.95    1.38
  -4 -18  -5    1.62    1.52
  -3 -32   4    3.36    0.59
  -3 -31   1    5.53    0.90
  -3 -30   0    2.10    1.16
  -3 -29  -1   20.80    1.29
  -3 -23  -4   24.03    1.86
  -3 -19  -5    0.76    1.36
  -1 -31   3   -0.05    0.80
  -1 -31   4    0.73    0.79
  -1 -31   5    0.65    0.61
  -1 -30   1   -2.10    1.32
  -1 -28  -1   38.11    1.83
  -1 -22  -4   16.00    1.66
  -1 -16  -5    5.65    1.21
  -1 -15  -5  419.61    2.74
   0 -30   3    2.93    1.08
   0 -30   4    3.92    0.96
   0 -29   1   26.27    1.59
   0 -20  -4   19.24    1.52
   2 -23  -1   45.19    1.62
   3 -21   0   14.24    1.31
   3 -18  -1   31.99    1.39
  -7 -26  -1   -0.43    0.76
  -7 -24  -2   14.41    0.98
  -6 -23  -3    1.50    1.40
  -5 -28  -1    7.39    1.10
  -4 -27  -2    8.71    1.48
  -4 -17  -5   95.83    1.66
  -4 -16  -5    8.07    1.34
  -3 -18  -5   24.29    1.41
  -2 -31   2    4.81    0.90
  -2 -25  -3   -1.46    1.55
  -2 -22  -4    5.21    1.81
  -1 -24  -3   17.42    1.98
  -1 -21  -4  115.69    2.12
   0 -28   0   19.41    1.53
   0 -25  -2    9.48    1.66
   0 -23  -3   28.58    1.70
   1 -25  -1    3.58    1.47
   1 -23  -2  171.39    2.35
   1 -20  -3    0.26    1.39
   2 -24   0    2.45    1.74
   3 -20   0    7.00    1.34
  -8 -25   0    2.68    0.69
  -7 -29   2    1.73    0.37
  -7 -29   2    1.00    0.24
  -7 -28   1    0.71    0.62
  -7 -27   0   10.26    0.83
  -6 -30   2    4.58    0.56
  -6 -25  -2   13.88    1.36
  -5 -31   3    0.88    0.53
  -5 -30   1    5.24    0.74
  -5 -29   0    2.96    0.82
  -5 -26  -2    0.69    1.35
  -5 -21  -4    4.79    1.25
  -4 -31   2    7.31    0.74
  -4 -22  -4    2.65    1.39
  -4 -14  -5   50.20    1.36
  -3 -31   2    9.65    0.88
  -3 -27  -2    5.82    1.47
  -3 -22  -4    3.25    1.42
  -3 -16  -5   18.86    1.27
  -2 -31   3    2.51    0.95
  -2 -30   1   20.03    1.23
  -2 -29   0    6.77    1.52
  -2 -28  -1   38.57    1.65
  -2 -14  -5   27.58    1.11
   0 -29   2    1.68    1.37
   0 -26  -1    0.37    1.68
   0 -18  -4   11.66    1.32
   1 -28   3    4.67    1.39
   1 -26   0    2.64    1.49
   1 -19  -3   81.90    1.93
   2 -19  -2   20.36    1.36
  -7 -25  -1    1.75    1.01
  -7 -23  -2    8.52    1.18
  -6 -29   1    4.45    0.71
  -6 -28   0    1.83    0.84
  -6 -17  -4   15.09    1.30
  -5 -20  -4    2.18    1.29
  -4 -30   1   14.47    0.98
  -4 -28  -1    8.56    1.22
  -4 -21  -4    5.06    1.39
  -3 -30   1    0.38    1.00
  -3 -29   0    1.30    1.32
  -3 -28  -1    0.19    1.35
  -3 -21  -4   34.20    1.87
  -3 -14  -5   69.46    1.36
  -3 -13  -5  591.37    2.93
  -2 -31   4    0.26    0.83
  -2 -31   5    1.71    0.69
  -2 -21  -4  138.56    2.17
  -1 -29   1   14.53    1.48
  -1 -28   0    1.70    1.64
  -1 -23  -3   23.04    1.73
   0 -28   1    0.42    1.59
   0 -17  -4   16.14    1.24
   0 -16  -4   74.73    1.47
   1 -24  -1    1.57    1.49
   1 -22  -2    7.62    1.51
   1 -18  -3   20.96    1.34
   2 -23   0  166.60    2.35
   2 -18  -2  227.34    2.20
   3 -19   0   43.63    1.26
  -8 -27   2    0.57    0.47
  -8 -26   1    2.90    0.58
  -7 -29   3   -0.56    0.47
  -6 -30   3    2.17    0.55
  -6 -26  -1   17.21    1.30
  -5 -31   4    0.81    0.39
  -5 -31   4    1.05    0.24
  -5 -30   2    9.67    0.81
  -5 -27  -1    9.26    1.13
  -5 -19  -4    3.23    1.48
  -4 -31   3    2.22    0.66
  -4 -20  -4   66.50    1.97
  -3 -31   3    0.13    0.78
  -3 -24  -3    1.06    1.49
  -2 -30   2   15.06    1.27
  -2 -20  -4    7.30    1.47
  -1 -30   3   10.24    1.09
  -1 -25  -2    4.55    1.61
   0 -29   3   16.89    1.22
   0 -21  -3  252.62    2.58
   0 -15  -4    1.27    0.93
   1 -27   2   -0.33    1.35
   1 -26   1    2.58    1.65
   1 -25   0   32.41    1.66
   1 -21  -2    9.81    1.72
   1 -17  -3   18.80    1.20
   2 -17  -2  262.46    2.22
   2 -16  -2   48.95    1.34
  -8 -24   0    5.06    0.85
  -7 -26   0   -1.31    0.91
  -7 -22  -2   11.72    1.27
  -6 -24  -2    6.75    1.21
  -6 -21  -3   25.96    1.40
  -5 -29   1   28.87    1.15
  -5 -28   0   16.37    1.08
  -5 -18  -4   70.76    1.77
  -4 -31   5    0.14    0.57
  -4 -30   2    1.48    1.01
  -4 -27  -1    2.55    1.53
  -3 -31   4    3.14    0.77
  -3 -31   5    1.77    0.67
  -3 -30   2    0.40    1.13
  -3 -27  -1   56.26    1.97
  -3 -23  -3   21.12    1.86
  -3 -20  -4   87.55    1.87
  -2 -28   0   10.08    1.74
  -2 -25  -2    0.02    1.87
  -2 -23  -3    1.96    1.60
  -2 -19  -4   11.33    1.39
  -1 -30   5    1.16    0.92
  -1 -29   2   58.14    1.75
  -1 -26  -1    4.13    1.91
  -1 -22  -3    3.65    1.57
  -1 -18  -4    7.13    1.29
  -1 -17  -4   34.43    1.58
   0 -29   4    0.04    1.03
   0 -28   2    0.92    1.64
   0 -25  -1   12.80    1.64
   0 -23  -2   10.78    1.56
   0 -20  -3   91.53    1.86
   1 -27   3   10.63    1.53
   1 -23  -1   15.52    1.55
   2 -22   0   29.36    1.48
   2 -20  -1    2.44    1.30
  -7 -28   2    1.78    0.60
  -7 -27   1    1.56    0.75
  -7 -24  -1   10.21    1.02
  -6 -30   4   -0.34    0.35
  -6 -30   4    0.48    0.23
  -6 -29   2    0.46    0.66
  -6 -28   1    3.38    0.96
  -6 -27   0    2.91    0.97
  -6 -20  -3    2.74    1.45
  -5 -22  -3   24.63    1.45
  -5 -17  -4    7.79    1.35
  -4 -28   0    2.04    1.42
  -4 -19  -4   55.80    1.60
  -3 -29   1   35.58    1.58
  -3 -28   0    5.28    1.63
  -3 -25  -2   -1.01    1.51
  -3 -19  -4   15.24    1.48
  -2 -22  -3   31.53    2.02
  -2 -18  -4   19.41    1.60
  -1 -28   1    3.74    1.62
  -1 -24  -2   20.43    1.72
  -1 -16  -4   60.55    1.45
   0 -26   0    6.67    1.57
   1 -27   4    8.08    1.43
   1 -24   0    3.94    1.81
   1 -20  -2    5.49    1.35
   2 -23   1   23.75    1.70
  -8 -27   3    5.69    0.51
  -8 -26   2   26.11    0.80
  -8 -25   1   10.97    0.82
  -6 -25  -1    1.35    1.15
  -5 -26  -1    6.90    1.25
  -4 -22  -3    3.75    1.44
  -4 -18  -4   98.54    1.72
  -3 -30   3    9.66    1.16
  -3 -22  -3   10.78    1.53
  -2 -30   4    9.73    1.20
  -2 -30   7   -0.20    0.55
  -2 -24  -2   25.98    2.04
  -2 -17  -4  211.82    2.21
  -1 -29   3    7.15    1.42
  -1 -25  -1   11.04    1.90
  -1 -15  -4  139.35    1.73
   0 -28   3    7.14    1.49
   0 -24  -1   34.93    1.67
   0 -22  -2    4.16    1.48
   0 -18  -3  130.74    1.88
   2 -21   0   63.12    1.65
   2 -18  -1   33.08    1.46
  -8 -23   0    4.64    1.01
  -7 -28   3    6.51    0.68
  -7 -25   0   -0.06    0.95
  -7 -23  -1   16.39    1.39
  -6 -29   3    6.10    0.80
  -6 -19  -3    1.89    1.44
  -5 -30   4    3.86    0.74
  -5 -29   2    1.00    0.91
  -5 -28   1    2.08    1.20
  -5 -15  -4   27.20    1.11
  -4 -30   3    0.97    0.85
  -4 -24  -2   16.88    1.51
  -4 -17  -4  120.30    1.83
  -3 -17  -4   58.25    1.50
  -2 -30   5   -0.22    0.96
  -2 -30   6    1.25    0.76
  -2 -29   2    1.45    1.25
  -2 -28   1    0.76    1.69
  -2 -21  -3    5.83    1.52
  -2 -16  -4   69.38    1.50
  -1 -23  -2    7.38    1.61
  -1 -20  -3  140.37    2.11
   0 -28   4    1.14    1.46
   0 -21  -2    3.76    1.41
   0 -17  -3  127.22    1.76
   1 -23   0    6.20    1.71
   1 -21  -1   13.92    1.65
   1 -18  -2    1.51    1.31
   2 -22   1   58.03    1.80
   2 -17  -1  200.85    2.04
  -8 -27   4    7.15    0.53
  -7 -27   2    7.39    0.90
  -7 -26   1    9.89    1.04
  -7 -20  -2    5.75    1.10
  -6 -28   2    2.17    0.96
  -6 -24  -1    0.27    1.43
  -6 -22  -2   18.31    1.30
  -6 -18  -3    3.01    1.43
  -5 -30   5    0.64    0.63
  -5 -30   6    4.05    0.48
  -5 -23  -2   17.41    1.54
  -5 -20  -3   33.06    1.46
  -4 -30   4    6.40    0.84
  -4 -29   2    0.63    1.08
  -4 -28   1    5.54    1.41
  -4 -21  -3   31.57    1.68
  -4 -16  -4    6.29    1.12
  -4 -15  -4  428.43    2.73
  -3 -30   4   11.74    0.98
  -3 -30   7    2.39    0.56
  -3 -29   2   30.53    1.38
  -3 -28   1   -1.91    1.61
  -3 -27   0    2.87    1.56
  -3 -21  -3    6.70    1.47
  -3 -16  -4   16.33    1.16
  -2 -25  -1    3.64    1.92
  -2 -23  -2   17.98    1.97
  -2 -14  -4  154.15    1.72
  -1 -29   4   11.66    1.23
  -1 -29   5    1.39    1.26
  -1 -26   0    4.76    1.55
   0 -28   5    0.70    1.23
   0 -26   1    0.52    1.49
   0 -16  -3  141.62    1.73
   1 -24   1   27.58    1.85
   1 -17  -2   11.02    1.30
   2 -23   2   19.82    1.45
   2 -20   0   19.93    1.27
  -8 -24   1    0.86    0.92
  -6 -29   4    7.79    0.67
  -5 -29   3    4.65    1.03
  -5 -19  -3    8.45    1.53
  -4 -30   5    0.47    0.71
  -4 -30   6    1.14    0.65
  -4 -20  -3   95.75    1.88
  -4 -13  -4   84.40    1.42
  -3 -30   5    0.96    0.84
  -3 -30   6    0.31    0.69
  -3 -25  -1   17.13    1.92
  -3 -23  -2   31.68    1.74
  -3 -20  -3   29.26    1.76
  -3 -15  -4  165.64    1.84
  -3 -14  -4   11.38    0.99
  -2 -29   3    3.88    1.19
  -1 -24  -1   31.04    1.78
   0 -27   3   60.58    1.98
   0 -24   0   40.68    2.10
   1 -22   0    5.44    1.64
   1 -20  -1    4.77    1.28
   1 -16  -2   19.49    1.18
   2 -21   1   23.46    1.60
   2 -19   0    8.92    1.34
  -9 -24   3   12.19    0.68
  -8 -26   3    3.54    0.52
  -8 -25   2   -0.32    0.73
  -8 -22   0   13.66    1.01
  -7 -22  -1   14.00    1.25
  -7 -19  -2   11.46    1.12
  -6 -25   0    2.14    1.44
  -6 -21  -2   93.54    1.76
  -5 -28   2    2.28    1.27
  -5 -27   1    1.85    1.40
  -5 -26   0    5.85    1.33
  -5 -22  -2    2.65    1.38
  -4 -29   3    0.05    1.03
  -3 -29   3    8.76    1.22
  -2 -29   4    4.46    1.43
  -2 -28   2    1.32    1.45
  -2 -26   0   18.48    1.70
  -2 -22  -2    4.59    1.61
  -2 -19  -3   15.20    1.39
  -1 -28   3    4.00    1.42
  -1 -25   0   32.31    1.76
  -1 -21  -2    6.12    1.48
  -1 -17  -3   70.15    1.65
   0 -26   2    5.30    1.85
   0 -25   1   13.46    1.86
   0 -19  -2    0.81    1.28
   2 -22   2    2.59    1.53
  -7 -28   5    0.04    0.54
  -7 -27   3   -0.14    0.76
  -7 -26   2    3.06    1.07
  -7 -25   1   -0.22    0.98
  -7 -18  -2    6.85    1.34
  -6 -29   6    1.67    0.48
  -6 -28   3    1.20    0.83
  -6 -26   1   12.48    1.31
  -6 -20  -2   24.05    1.66
  -6 -16  -3    4.05    1.09
  -5 -29   4    0.34    0.85
  -5 -18  -3    3.81    1.22
  -4 -28   2    0.29    1.26
  -4 -27   1    0.93    1.66
  -4 -24  -1    3.54    1.76
  -4 -22  -2    4.28    1.42
  -3 -29   8    0.70    0.57
  -3 -28   2   24.60    1.55
  -3 -27   1    8.61    1.62
  -3 -24  -1   15.81    1.95
  -3 -22  -2    7.84    1.56
  -2 -29   5   15.83    1.35
  -2 -29   6    1.96    1.04
  -2 -29   7    3.54    0.71
  -2 -18  -3  588.33    3.36
  -1 -23  -1    8.56    1.61
   0 -27   4    1.85    1.29
   1 -24   2   19.55    1.78
   1 -23   1    7.59    1.50
   1 -21   0  312.67    2.82
   1 -19  -1   65.74    1.55
   2 -18   0    3.94    1.03
  -8 -26   4    3.68    0.68
  -8 -23   1   11.40    0.96
  -8 -21   0   67.06    1.53
  -7 -28   6    0.85    0.33
  -7 -28   6    0.22    0.21
  -7 -23   0   89.80    1.73
  -5 -29   5   10.11    0.88
  -5 -21  -2   49.48    1.68
  -5 -17  -3   46.01    1.40
  -4 -29   4   33.00    1.16
  -4 -18  -3  206.76    2.22
  -3 -29   4    2.19    1.16
  -2 -28   3   15.54    1.47
  -2 -25   0   29.14    1.81
  -1 -28   5   19.55    1.51
  -1 -28   6   -0.16    1.23
  -1 -28   7    3.93    0.99
  -1 -24   0    6.21    1.90
   0 -27   5   33.48    1.44
   0 -27   6   11.04    1.40
   0 -18  -2  498.55    3.07
   1 -18  -1    4.04    1.08
   2 -17   0   37.37    1.30
  -9 -24   4    2.66    0.56
  -9 -23   3    0.26    0.72
  -8 -25   3    1.83    0.82
  -8 -24   2    0.17    1.00
  -7 -27   4    4.76    0.87
  -6 -28   4   -0.25    0.82
  -6 -24   0   17.76    1.37
  -6 -22  -1    9.14    1.42
  -6 -19  -2   14.16    1.57
  -5 -29   6    0.43    0.65
  -5 -29   7    1.17    0.52
  -5 -28   3    4.07    1.13
  -5 -27   2    2.64    1.45
  -5 -23  -1   18.24    1.50
  -5 -16  -3    3.44    1.28
  -4 -29   5    2.22    0.91
  -4 -29   7    3.13    0.75
  -4 -21  -2    8.42    1.54
  -3 -29   5    2.95    1.05
  -3 -28   3    1.93    1.61
  -3 -25   0    0.18    1.64
  -3 -17  -3   26.80    1.57
  -2 -27   2   14.82    1.68
  -1 -27   3    6.65    1.58
  -1 -25   1    4.27    1.92
  -1 -22  -1    3.44    1.53
   0 -25   2    8.26    1.58
   0 -24   1   36.14    1.76
   0 -20  -1    2.56    1.57
   1 -24   3   17.36    1.82
   1 -22   1    2.58    1.37
   1 -20   0  136.16    2.14
   2 -19   1    1.72    1.23
  -8 -26   5    0.05    0.62
  -8 -22   1    5.08    1.20
  -7 -26   3    4.50    1.06
  -7 -25   2   11.46    1.26
  -7 -24   1    8.88    1.21
  -7 -20  -1    1.67    1.24
  -6 -28   5    1.23    0.83
  -6 -27   3    3.98    1.19
  -5 -20  -2   12.87    1.45
  -5 -15  -3   35.96    1.40
  -4 -29   6    8.00    0.86
  -4 -27   2   32.82    1.63
  -4 -26   1    4.76    1.63
  -4 -23  -1    1.04    1.49
  -4 -16  -3    0.90    1.30
  -3 -27   2    2.02    1.60
  -2 -28   4    3.87    1.40
  -2 -28   8    4.28    0.80
  -2 -24   0    1.44    1.98
  -2 -20  -2   41.57    1.63
  -2 -15  -3   40.86    1.35
  -1 -27   4   38.56    1.96
   1 -23   2    8.60    1.47
   1 -17  -1    2.71    1.00
   2 -20   2   40.16    1.57
  -7 -27   5    0.92    0.66
  -6 -21  -1   14.36    1.40
  -6 -18  -2  196.23    2.12
  -5 -28   4    5.19    1.07
  -5 -22  -1   38.82    1.70
  -4 -20  -2   27.58    1.59
  -3 -28   4    1.34    1.32
  -3 -16  -3   21.37    1.19
  -2 -28   5    2.34    1.30
  -2 -27   3    0.18    1.55
  -2 -22  -1   59.42    1.92
  -1 -21  -1  189.97    2.37
  -1 -18  -2    4.23    1.19
   0 -19  -1  105.46    1.84
   2 -18   1  119.25    1.67
  -7 -10  14    1.97    0.75
  -6  -9  16    3.81    0.54
  -5 -14  12    0.92    1.41
  -4 -15  12   12.58    1.78
  -4 -13   5    1.08    1.06
  -3 -15   7    4.25    1.42
  -3 -14  14   10.45    1.37
  -3 -13  15   13.43    1.13
  -3 -10  17    8.00    0.67
  -2 -16   9    0.78    2.24
  -2 -15  13   27.27    2.18
  -2 -14  14   21.20    1.62
  -2 -13  15    8.11    1.17
  -2 -10  17    6.03    0.75
  -1 -14  14   62.23    2.02
  -1  -7  18    1.33    0.47
   0 -15   8  142.64    2.49
   0 -15  11   27.93    2.13
   0 -14   6  107.04    1.85
   0 -14  13  117.31    2.34
   0 -12  15    5.51    1.16
   1 -14   7    9.00    1.50
   1 -11  15   23.21    1.26
   2 -13  11    9.63    1.87
   2 -11  14    3.08    1.47
   3 -11  12   46.37    2.04
  -5 -15  10    7.90    1.81
  -5 -14  13   23.48    1.52
  -5 -13  14   10.22    1.10
  -5 -12  15    0.75    0.83
  -4 -15   7  136.15    2.22
  -4 -14  14    2.47    1.23
  -4 -13  15    0.07    0.98
  -3 -16   9    3.89    1.79
  -3 -16  11   19.44    1.81
  -3 -15  13    2.26    1.54
  -3 -12  16   26.98    0.95
  -2 -16   8    0.19    1.68
  -2 -16  11   12.51    1.99
  -2 -15   6    8.09    1.34
  -2 -12  16    0.65    0.90
  -1 -16   8   13.73    2.17
  -1 -16   9    0.19    1.99
  -1 -16  10   36.19    2.27
  -1 -16  11   -0.61    2.31
  -1 -15  13    1.90    1.79
  -1 -14   5  808.36    3.83
  -1 -10  17    0.75    0.67
   0 -15   7  117.75    2.20
   0  -9  17   11.40    0.69
   1 -15   9    3.85    2.19
   1 -15  10    5.84    2.27
   2 -13   7   51.97    1.64
   2 -10  15    6.94    1.18
   2  -8  16    5.75    0.84
   3 -12   8   -0.04    1.55
   3 -12   9  199.85    2.62
   3 -12  10   19.62    1.80
  -6 -14   9    0.31    1.64
  -6 -14  11  150.18    2.23
  -6 -13  13    4.01    1.02
  -6 -11  15   10.32    0.71
  -5  -9  17    0.75    0.35
  -4 -16   9    3.57    1.95
  -4 -15  13   11.60    1.30
  -4 -12  16   11.23    0.82
  -3 -16   8   15.80    1.75
  -3 -15   6   17.23    1.33
  -2 -16   7    5.30    1.87
  -1 -15   6   83.07    1.81
  -1 -12  16    6.79    0.90
   0 -16   9   -0.37    1.99
   0 -16  10   14.35    2.14
   0 -14   5   34.90    1.49
   0 -13  15    0.34    1.26
   1 -15   8   68.87    2.07
   1 -14   6  136.54    2.01
   1 -13  14    6.80    1.44
   1 -10  16    6.74    0.73
   1  -8  17    0.31    0.61
   2 -14   8    8.49    1.90
   2 -14   9  167.05    2.63
   2 -14  10    9.18    1.92
   3 -11   6  207.68    2.07
  -6 -14  12    1.32    1.40
  -5 -15   8    5.58    1.41
  -5 -15  12    9.09    1.30
  -3 -16   7    0.46    1.48
  -3 -15  14   63.22    1.53
  -3 -14  15   51.82    1.23
  -3 -11  17    1.77    0.60
  -2 -17  10   20.88    2.39
  -2 -14  15    0.98    1.09
  -2 -11  17    2.46    0.59
  -1 -16   7   11.44    1.66
  -1 -15  14    0.46    1.61
   0 -16   8    6.68    1.82
   0 -15  13   19.43    1.77
   1 -15   7   32.68    1.99
   2 -13   6   70.53    1.57
   2 -13  13    1.92    1.77
   2 -12  14   58.05    1.71
   3 -11  13   23.46    1.49
  -5 -14  14   19.54    1.06
  -5 -13  15    0.82    0.73
  -4 -16  12    2.34    1.43
  -4 -15   6  300.46    2.58
  -4 -15  14    5.47    1.14
  -4 -14   5  158.38    1.83
  -4 -14  15    3.18    0.92
  -3 -17   9   24.61    2.21
  -3 -17  10   61.96    2.15
  -3 -16  13   -0.32    1.42
  -3 -13  16    4.58    0.75
  -2 -17   8   13.74    2.17
  -2 -17  11   58.49    2.20
  -2 -16  13    4.09    1.69
  -2 -15   5    6.80    1.15
  -2 -13  16    1.65    0.83
  -1 -17   9   35.48    2.21
  -1 -15   5   89.14    1.89
  -1 -14  15    7.12    1.16
   0 -16   7    3.61    1.60
   0 -10  17    7.85    0.61
   1 -11  16   21.31    0.93
   2 -14   7  107.22    2.01
   2 -11  15   12.57    1.18
   3 -13   9   96.21    2.14
   3 -13  10   45.52    2.00
   4 -11   9   63.35    1.93
   4 -11  10   58.94    2.02
  -5 -16   9    0.70    1.83
  -5 -16  11    1.48    1.61
  -5 -15   7    2.49    1.27
  -4 -16   7   33.64    1.60
  -4 -16  13   11.56    1.39
  -4 -13  16    0.32    0.67
  -4 -11  17   10.27    0.45
  -3 -17   8    3.80    1.68
  -3 -17  12   11.95    1.85
  -3 -15   5   28.33    1.31
  -2 -17  12   29.68    2.00
  -2 -16   6   13.25    1.49
  -1 -16   6    2.30    1.38
  -1 -13  16    1.90    0.79
   0 -17   9    1.56    2.46
   0 -17  10    1.53    2.43
   0 -15  14   -1.07    1.46
   0 -14  15    1.39    1.12
   1 -16   8   28.33    1.92
   1 -16   9    5.99    1.90
   1 -16  10    0.61    1.92
   1 -16  11    9.81    2.25
   1 -15   6    5.15    1.61
   1 -15  13    3.40    1.80
   1 -14   5  244.82    2.30
   1 -14  14    9.64    1.41
   1 -13  15    5.19    1.19
   1  -9  17    0.16    0.53
   2 -15   8   46.02    2.20
   2 -15   9    3.45    1.82
   2 -15  10   16.43    1.98
   2 -13   5    3.83    1.18
   3 -13   7   27.96    1.66
   3 -12   6  492.07    3.04
  -6 -15  11    7.40    1.27
  -5 -16   8   22.00    1.88
  -5 -16  12    1.37    1.41
  -4 -17   9  149.71    2.39
  -4 -17  10   38.21    1.80
  -3 -16  14    4.79    1.30
  -3 -15  15   14.75    1.07
  -2 -16  14    4.93    1.29
  -2 -15  15    7.29    1.00
  -1 -17   7   16.50    1.76
  -1 -17  12    3.27    1.87
   0 -17   8  140.25    2.60
   0 -16   6   68.29    1.83
   0 -15   5   31.08    1.36
   0 -11  17    1.79    0.58
   1 -16   7   57.44    2.12
   2 -15  11  113.91    2.36
   2 -14   6   87.27    1.75
   3 -14   9   33.39    2.09
   3 -12  13    6.90    1.33
   3 -11  14   12.02    1.31
   4 -11   7    3.86    1.28
  -6 -15  12    4.49    1.04
  -5 -15   6    4.04    1.38
  -4 -17   8    2.61    1.51
  -4 -17  12    3.12    1.36
  -4 -15   5    2.59    1.27
  -3 -18   9  136.57    2.63
  -3 -18  10    2.10    2.03
  -3 -17   7   10.59    1.58
  -3 -14  16   10.78    0.77
  -2 -18   9   12.32    1.94
  -2 -18  10   17.43    1.99
  -2 -17  13   15.48    1.62
  -2 -14  16   20.90    0.84
  -1 -18   9   72.30    2.71
  -1 -18  10  127.27    2.68
  -1 -17  13    8.37    1.82
  -1 -16  14    4.06    1.34
  -1 -15  15   66.37    1.34
   0 -17   7   80.28    2.40
   0 -17  12    9.46    1.83
   0 -13  16    2.21    0.75
   1 -12  16    5.92    0.78
   2 -15   7   25.84    1.65
   2 -12  15    6.89    1.03
   3 -14   8    4.10    1.83
   3 -14  11  117.32    2.52
   4 -12   9   17.62    1.72
   4 -12  10   41.35    2.03
  -6 -14  14    0.07    0.72
  -6 -13  15    0.35    0.53
  -5 -13  16    0.96    0.48
  -4 -17   7   16.51    1.84
  -4 -16  14    1.81    0.91
  -4 -15  15    4.55    0.75
  -4 -14   4    5.52    1.02
  -3 -18   8    1.06    2.06
  -3 -16   5   55.80    1.69
  -2 -18   8    1.71    1.74
  -2 -17   6    6.26    1.51
  -1 -18   8    9.58    1.94
  -1 -17   6   14.71    1.55
  -1 -14  16    2.58    0.72
   0 -18   9   13.53    2.45
   0 -18  10   68.47    2.69
   0 -16  14   -0.01    1.38
   0 -15  15   50.63    1.30
   1 -17   8   19.02    2.20
   1 -17   9    5.19    1.93
   1 -17  10    9.35    1.96
   1 -16   6   14.44    1.76
   1 -15   5  441.59    3.02
   1 -15  14   12.57    1.27
   1 -14  15   12.31    1.11
   1 -10  17    0.07    0.39
   1 -10  17    0.07    0.23
   2 -16   9    4.07    1.87
   2 -16  10    5.45    1.93
   3 -13  13   77.19    1.83
   4 -12   8   73.19    1.69
   4 -12  11  156.52    2.34
   4 -11   6   35.36    1.30
  -6 -16   9   17.44    1.49
  -6 -16  10    2.41    1.40
  -6 -16  11   -0.85    1.31
  -6 -15  13   14.84    0.94
  -5 -17   9   29.01    1.70
  -4 -18   9   73.15    2.19
  -4 -18  11    3.45    1.66
  -4 -17  13    7.98    1.17
  -4 -14  16   36.35    0.75
  -3 -18  12   34.07    1.60
  -3 -17  14   30.49    1.27
  -3 -16  15    4.44    0.91
  -3 -15   4  190.50    1.94
  -2 -17  14   51.22    1.41
  -2 -16  15    4.63    0.93
  -2 -13  17    7.68    0.52
  -1 -18  12   20.66    1.85
   0 -17   6    2.39    1.50
   0 -16   5  281.34    2.59
   0 -15   4    1.42    0.98
   0 -12  17   11.84    0.57
   1 -17   7   21.45    2.05
   1 -17  12   58.73    2.15
   2 -16  11    2.82    1.85
   2 -15   6  201.76    2.36
   2 -15  13   24.19    1.71
   2 -14   5   27.62    1.26
   2 -14  14   12.40    1.31
   3 -14  12   -0.94    1.72
   3 -12  14    8.21    1.14
   4 -12   7    4.66    1.32
  -6 -16  12    3.60    1.12
  -5 -17   8    3.53    1.48
  -5 -17  12    3.29    1.16
  -4 -18   8   27.05    1.98
  -4 -18  12   57.30    1.68
  -3 -18   7   78.01    2.00
  -3 -18  13   13.70    1.41
  -3 -15  16    0.68    0.61
  -2 -19   9   40.24    2.04
  -2 -19  10   11.09    1.93
  -2 -19  11    7.44    2.09
  -2 -18  13    2.43    1.39
  -1 -19   9   -0.97    2.33
  -1 -19  10    3.05    2.32
  -1 -17  14   10.65    1.25
  -1 -13  17    3.34    0.51
   0 -18   7   32.51    2.26
   0 -18  12    1.03    1.68
   0 -14  16    9.83    0.71
   1 -13  16    0.31    0.66
   2 -16   7    2.06    1.62
   2 -13  15    3.93    0.93
   3 -15   8  174.26    2.50
   3 -15  10    6.16    1.77
   3 -14   6  114.37    2.03
   3 -13   5  606.45    3.32
   4 -13   8   12.66    1.74
   4 -13   9   96.04    2.04
   4 -13  10   14.82    1.82
  -5 -17   7    3.38    1.57
  -5 -16   6    1.07    1.14
  -5 -16  14    0.04    0.69
  -4 -17   6  104.19    1.86
  -4 -16   5    3.40    1.15
  -4 -16  15    0.37    0.72
  -3 -19   9   11.73    1.67
  -3 -19  11    0.63    1.51
  -2 -19   8    5.12    1.78
  -2 -17   5    9.17    1.37
  -2 -16   4    2.08    1.04
  -1 -19   8   19.76    2.03
  -1 -19  11   10.05    1.98
  -1 -18   6   23.40    1.70
  -1 -15  16   -0.84    0.61
   0 -17  14    0.49    1.20
   1 -18   8   10.32    2.20
   1 -18   9   69.71    2.33
   1 -18  10   97.38    2.53
   1 -17  13   -0.80    1.46
   1 -16  14    5.24    1.16
   2 -17   8   84.40    2.50
   2 -17   9   25.08    2.05
   2 -17  10    6.37    1.90
   2 -15   5    9.50    1.43
   3 -14  13    9.97    1.48
   4 -12   6  115.74    1.79
  -6 -17  10    7.80    1.40
  -6 -16  13    6.21    0.83
  -5 -18  10   10.75    1.46
  -4 -18   7   24.58    1.60
  -4 -18  13   21.84    1.12
  -4 -15   4  186.89    1.86
  -3 -19   8    3.76    1.70
  -3 -19  12   -0.45    1.27
  -3 -18   6   27.97    1.60
  -3 -17   5   15.95    1.36
  -3 -16   4    3.60    1.28
  -2 -19   7  110.59    2.44
  -2 -18  14    4.57    1.17
  -1 -19   7    1.91    2.13
  -1 -19  12   14.24    1.69
   0 -19   8    4.43    2.31
   0 -19   9    6.83    2.05
   0 -19  11   -0.10    1.87
   0 -18   6   11.15    1.95
   0 -16   4   74.18    1.69
   0 -16  15    3.74    0.84
   1 -15  15   13.57    0.89
   2 -16   6   10.66    1.50
   2 -16  13   14.11    1.55
   2 -15  14    0.12    1.13
   2 -14   4  156.34    1.82
   3 -16   9   28.83    2.17
   3 -13  14    9.78    0.95
   4 -13   7   38.08    1.48
  -5 -18  12   13.57    1.22
  -4 -19   8   12.31    1.86
  -4 -19   9    1.00    1.62
  -4 -19  11    1.15    1.32
  -3 -18  14   20.85    0.95
  -3 -17  15    0.82    0.67
  -2 -20   9    1.71    2.08
  -2 -19  13    1.78    1.46
  -2 -16  16    0.76    0.56
  -1 -18  14   21.67    1.15
   0 -19   7   41.39    2.37
   0 -19  12    7.54    1.80
   0 -15  16    1.19    0.63
   1 -18   7    5.71    1.74
   1 -18  12    2.37    1.52
   1 -14  16    1.19    0.59
   2 -17  12   53.69    1.78
   2 -14  15   11.52    0.87
   3 -16   8   14.64    1.65
   3 -15   6   86.54    2.05
   3 -14   5   73.94    1.73
   4 -14   8   20.91    1.78
   4 -14   9   46.96    1.78
   4 -14  10   23.71    1.56
  -6 -17  12    0.16    0.95
  -5 -17   6    9.22    1.51
  -5 -16  15    0.39    0.49
  -4 -19  12    4.00    1.11
  -4 -18   6   40.30    1.78
  -4 -17   5    6.81    1.15
  -3 -20  10    0.49    1.56
  -3 -19  13    1.40    0.98
  -3 -16  16    1.12    0.43
  -2 -20   8    3.41    1.72
  -2 -20  11    0.27    1.64
  -2 -19   6    5.35    1.90
  -2 -18   5   59.79    1.73
  -2 -17   4    2.16    1.42
  -1 -20   9   19.91    2.06
  -1 -20  11    7.49    1.79
  -1 -19   6   12.25    2.04
  -1 -17   4  441.57    3.11
  -1 -16  16    1.96    0.56
   1 -19   8    2.08    2.21
   1 -19   9    5.01    1.94
   1 -19  11   -1.77    1.96
   1 -17   5  414.64    3.10
   1 -17  14   20.28    1.24
   1 -16   4   58.30    1.63
   2 -18   9  147.05    2.62
   2 -18  10   16.10    1.93
   3 -16   7   37.72    1.67
   4 -14   7    2.72    1.53
   4 -13   6   -0.35    1.03
   4 -12   5   39.98    1.32
  -6 -16  14    1.21    0.52
  -5 -19  10    0.69    1.55
  -5 -18   7   29.30    1.69
  -4 -19   7   16.96    1.78
  -4 -18  14    2.22    0.71
  -4 -17  15    0.30    0.54
  -4 -16   4   63.65    1.35
  -3 -20   8    7.10    1.68
  -3 -19   6    0.49    1.82
  -2 -20   7    3.38    1.93
  -2 -20  12   15.95    1.48
  -1 -20  12   23.14    1.58
   0 -20   8   13.66    2.38
   0 -20   9    0.92    1.98
   0 -20  11    1.95    1.98
   0 -19  13    9.50    1.38
   0 -18   5  134.89    2.17
   0 -18  14    1.15    0.94
   0 -17   4   16.29    1.52
   0 -17  15    7.73    0.74
   2 -18  11    2.31    1.69
   2 -17  13   32.66    1.51
   2 -16  14    0.17    0.99
   2 -15   4  733.37    3.59
   2 -13  16    1.00    0.51
   3 -17   9   11.64    2.11
   3 -17  10    6.49    1.99
   3 -16  12   50.22    1.62
   3 -14  14   25.62    1.00
   4 -15   9  159.89    2.57
   4 -15  10    4.91    1.72
  -6 -18  11  106.95    1.53
  -4 -20  10    1.34    1.40
  -4 -20  11    3.51    1.37
  -4 -19  13    1.63    0.86
  -3 -20   7   68.35    2.18
  -3 -19  14    2.05    0.83
  -3 -18  15    4.57    0.63
  -3 -17   4  116.85    1.77
  -2 -21  10   34.49    2.13
  -2 -19  14    0.19    0.86
  -2 -18  15    5.55    0.66
  -2 -16   3  134.30    1.71
  -1 -20   7    7.56    1.85
  -1 -19  14    3.02    0.99
  -1 -16   3   38.95    1.26
   0 -20  12    2.63    1.61
   0 -16  16    0.37    0.52
   1 -19  12    1.06    1.37
   2 -18   7   17.51    1.84
   2 -18  12    9.28    1.44
   2 -15  15   14.94    0.77
   3 -17   8   25.61    1.88
   3 -17  11    2.45    1.72
   3 -16   6   63.76    1.74
   3 -15   5  109.36    1.82
   4 -15   8    5.18    1.49
   4 -14   6    5.91    1.42
  -6 -18   9   -0.57    1.08
  -4 -20   8   -0.86    1.40
  -4 -20  12   11.45    1.17
  -4 -19   6    0.75    1.63
  -4 -15   3   69.96    1.33
  -3 -20  13    2.08    0.96
  -3 -16   3    4.96    1.13
  -2 -21   8    8.69    2.09
  -2 -21  11   -0.38    1.47
  -2 -20  13    0.27    1.09
  -2 -19   5   -0.07    1.48
  -2 -18   4   32.06    1.68
  -1 -21   8   22.10    2.31
  -1 -21  11    4.51    1.84
  -1 -20   6   14.64    2.06
  -1 -20  13    1.29    1.13
  -1 -18   4   22.13    1.67
   0 -20   7   96.94    2.39
   0 -16   3  140.44    1.78
   1 -20   8   13.32    2.29
   1 -20   9   -0.01    1.88
   1 -20  11    5.45    1.85
   1 -19   6    6.52    1.96
   1 -18   5  127.44    2.13
   1 -17   4   34.05    1.63
   1 -15  16    5.15    0.49
   2 -19   9   -0.49    1.71
   2 -18   6   11.14    2.03
   2 -17   5    1.72    1.41
   3 -17   7   26.52    1.70
   3 -14   4   13.18    1.08
   4 -15   7   17.72    1.65
   4 -13   5   57.97    1.37
  -6 -18  12    1.35    0.77
  -5 -19   7    2.98    1.54
  -5 -18   6    6.58    1.30
  -5 -18  14    1.01    0.55
  -5 -17   5    4.11    1.08
  -4 -20   7    4.19    1.63
  -4 -19  14    3.88    0.66
  -3 -21   8   44.97    2.07
  -3 -21  11    5.54    1.22
  -3 -20   6   24.65    1.91
  -2 -21  12   38.42    1.56
  -1 -17  16   -0.10    0.42
   0 -21   8   24.22    2.37
   0 -21  10    3.47    1.78
   0 -21  11   29.29    1.93
   0 -20   6    1.91    2.17
   0 -20  13   28.58    1.31
   0 -19   5   28.75    1.72
   0 -18   4   14.07    1.41
   0 -18  15    0.74    0.65
   1 -20   7    9.90    2.18
   1 -19  13    8.50    1.12
   1 -17  15   13.06    0.75
   2 -19   7   -2.16    1.94
   2 -19  11    0.37    1.56
   2 -18  13    0.39    1.19
   2 -16   4   66.34    1.58
   3 -18   9   53.57    2.08
   3 -15  14   23.47    0.90
   4 -16   8   23.27    1.89
   4 -16   9    2.36    1.81
  -5 -20   9   20.91    1.59
  -5 -20  10    1.08    1.17
  -5 -19  13    1.67    0.63
  -4 -21  10   17.33    1.55
  -4 -20  13    1.83    0.81
  -4 -18  15    3.78    0.39
  -3 -21  12    0.28    0.94
  -3 -18   4  414.71    2.92
  -2 -21   7  204.43    2.63
  -2 -20  14    4.05    0.79
  -2 -19  15    2.44    0.58
  -2 -17   3    2.04    1.03
   0 -17   3  125.57    1.95
   1 -20  12    2.15    1.23
   1 -16   3    2.02    1.01
   2 -19  12   46.60    1.67
   2 -16  15    0.99    0.59
   2 -15   3   40.16    1.22
   3 -18  11   27.15    1.74
   3 -17   6  124.07    2.11
   3 -16   5   15.61    1.35
   3 -15   4  162.22    2.09
   4 -16  11    4.24    1.55
   4 -15   6   30.13    1.38
   4 -14   5   53.96    1.57
  -5 -20  12    0.17    0.85
  -4 -19   5   11.69    1.57
  -3 -21   7   15.10    1.64
  -3 -19  15    2.82    0.46
  -3 -17   3  163.80    1.95
  -2 -22   9    2.30    1.72
  -2 -22  10    4.54    1.47
  -2 -21  13   13.76    1.10
  -2 -20   5    2.59    1.56
  -2 -19   4   14.07    1.71
  -1 -22  10    5.82    1.73
  -1 -21   6    7.34    2.04
  -1 -21  13    2.00    1.11
  -1 -20   5   54.11    1.86
  -1 -20  14    9.99    0.80
  -1 -19   4   21.07    1.53
  -1 -19  15    2.22    0.60
   0 -21   7  164.31    2.72
   1 -19   5    1.80    1.53
   1 -18   4    7.45    1.38
   2 -20   8   34.74    2.18
   2 -20  10   17.76    1.78
   2 -19   6   -0.12    1.59
   2 -18   5   10.71    1.56
   2 -17   4  210.68    2.45
   3 -18   7   17.48    1.72
  -5 -19   6    7.65    1.46
  -5 -18   5    0.54    1.24
  -4 -21  12   -0.83    0.82
  -4 -20   6   35.90    1.59
  -3 -22   9    1.42    1.44
  -3 -22  10   20.27    1.37
  -3 -20   5   49.02    1.88
  -2 -16   2   50.70    1.34
  -1 -22  11   14.40    1.48
  -1 -18   3   20.51    1.54
  -1 -16   2   20.36    1.05
   0 -22  10   43.64    1.95
   0 -21   6    1.17    2.12
   1 -21   7    2.82    2.18
   1 -21  11   72.08    1.81
   1 -18  15   17.52    0.66
   1 -17   3   69.38    1.54
   2 -20   7    2.14    2.04
   2 -20  11    1.34    1.47
   2 -19  13    7.99    1.07
   3 -19   9   23.69    1.81
   3 -19  10    5.08    1.90
   3 -18   6   75.41    2.20
   3 -18  12   18.35    1.22
   3 -17   5  178.22    2.40
   4 -17   8    0.32    1.81
   4 -17   9   17.34    1.68
   4 -16   6   31.42    1.65
   4 -13   4   88.93    1.43
  -4 -21   7   62.43    1.72
  -4 -20  14    4.02    0.52
  -3 -21   6    4.64    1.57
  -3 -19   4    4.30    1.30
  -2 -22   7    3.62    1.61
  -2 -18   3    2.72    1.14
  -1 -22   7    0.69    1.78
  -1 -22  12    0.42    1.09
   0 -22   8   11.10    1.96
   0 -22  11   11.88    1.44
   0 -21  13    1.14    0.90
   0 -19  15    7.48    0.55
   0 -18   3  134.31    1.93
   0 -16   2   34.99    1.19
   1 -21  12    9.55    1.32
   2 -20  12    9.68    1.37
   2 -19   5    1.86    1.77
   2 -16   3    5.19    1.10
   3 -19  11    6.87    1.52
   3 -16   4   15.96    1.25
   4 -17   7   33.94    1.94
   4 -17  11    7.86    1.49
   4 -15   5    2.12    1.11
  -5 -21   9   20.68    1.29
  -5 -21  11    1.10    0.93
  -5 -20  13    2.46    0.56
  -4 -22   9    6.67    1.34
  -4 -22  10   17.38    1.14
  -4 -22  11   -0.53    0.98
  -4 -21  13    8.36    0.68
  -4 -17   3   20.79    1.22
  -3 -22   7    1.89    1.52
  -3 -18   3   32.37    1.29
  -3 -16   2   21.63    0.99
  -2 -23   9   88.52    2.18
  -2 -23  10   16.94    1.63
  -2 -21   5    4.23    1.60
  -2 -21  14   13.67    0.71
  -2 -20   4  135.82    2.31
  -1 -23  10    1.76    1.75
  -1 -21   5   24.91    1.77
  -1 -21  14    1.37    0.68
  -1 -20   4   -0.39    1.42
   0 -22   7    1.78    1.88
   0 -22  12    1.88    1.19
   1 -22  10   11.69    1.67
   1 -20   5   17.80    1.73
   1 -19   4   50.55    1.75
   1 -16   2   14.31    1.17
   2 -21   8   29.60    2.21
   2 -21  10    8.70    1.56
   2 -20   6    7.72    1.67
   2 -18   4   18.16    1.48
   2 -17  15    0.40    0.46
   3 -18  13   -0.46    0.90
  -5 -21   8    3.51    1.26
  -5 -19   5    1.82    1.37
  -4 -22   8    6.48    1.41
  -4 -21   6   89.33    1.92
  -4 -19   4    9.66    1.46
  -3 -23   9   19.89    1.67
  -3 -21  14   10.89    0.59
  -2 -23  11    2.78    1.10
  -2 -22   6   13.70    1.61
  -2 -22  13    0.25    0.76
  -2 -19   3    6.23    1.50
  -2 -17   2  260.76    2.19
  -1 -23  11    5.30    1.32
  -1 -22  13    8.63    0.94
  -1 -20  15    1.39    0.40
  -1 -19   3   76.24    1.74
   0 -23  10   42.47    1.88
   0 -21   5   12.88    1.79
   0 -20   4   19.22    1.60
   0 -17   2  112.78    1.69
   1 -22   7    2.10    2.12
   1 -22  11   10.57    1.31
   1 -21  13    8.08    0.96
   1 -20  14    0.76    0.65
   2 -17   3   35.23    1.41
   3 -20   8   14.19    2.10
   3 -20  10    6.71    1.77
   3 -19   6   26.38    1.72
   3 -19  12    0.13    1.16
   3 -18   5   25.01    1.56
   3 -17   4   56.31    1.79
   3 -17  14    0.05    0.58
   4 -17   6    2.65    1.37
   4 -16   5    9.49    1.33
  -5 -21  12    0.70    0.57
  -4 -22  12    0.92    0.68
  -3 -23   8    2.80    1.49
  -3 -23  11    0.38    0.95
  -3 -22   6   24.43    1.63
  -3 -22  13    0.80    0.59
  -3 -20   4   96.40    1.83
  -2 -23  12    7.02    1.01
  -1 -23  12   -0.04    1.08
   0 -23  11    3.41    1.20
   0 -22  13    5.96    0.90
   0 -19   3   29.41    1.51
   1 -21   5  305.86    3.21
   1 -20   4   -0.52    1.83
   2 -20   5    4.99    1.59
   2 -20  13    1.65    0.76
   2 -19   4   11.04    1.70
   2 -19  14    0.50    0.62
   3 -20   7    5.45    1.93
   3 -20  11   30.05    1.53
   4 -18   7    8.86    1.57
   4 -15   4  471.10    2.90
  -4 -23  10    0.81    1.05
  -4 -18   3    2.74    1.05
  -3 -19   3    1.58    1.20
  -2 -22   5   36.22    1.84
  -2 -21   4    5.97    1.76
  -2 -18   2  212.98    2.21
  -1 -22   5   84.65    2.10
  -1 -21   4  205.71    2.51
  -1 -18   2    0.87    1.10
   0 -23   7   -0.19    1.81
   0 -21   4    1.37    1.87
   1 -23   9   -0.27    1.71
   1 -22   6    2.31    1.81
   1 -19   3   18.73    1.70
   1 -17   2   27.13    1.21
   2 -22   9    4.42    1.67
   2 -22  10    2.31    1.56
   2 -21  12   75.74    1.38
   3 -19   5    1.14    1.75
   4 -18   6    4.41    1.68
   4 -17   5   92.72    2.05
  -5 -22  11    4.21    0.75
  -5 -20   5    0.47    1.32
  -4 -23  11   15.01    0.90
  -4 -22   6    7.27    1.77
  -4 -22  13    1.26    0.48
  -4 -21   5   -0.44    1.30
  -3 -22   5    8.18    1.81
  -2 -24   8    6.42    1.72
  -2 -24   9   11.67    1.44
  -2 -24  10    1.44    1.14
  -2 -23   6   17.29    1.61
  -2 -22  14    2.70    0.45
  -2 -20   3   10.12    1.37
  -1 -24   8    5.81    1.71
  -1 -24   9   27.56    1.72
  -1 -24  10   18.02    1.47
  -1 -22  14    0.38    0.51
  -1 -20   3    1.36    1.41
   0 -23  12   15.93    1.00
   0 -20   3   88.89    2.08
   0 -18   2  486.71    3.03
   2 -22   7    1.15    1.68
   2 -22  11    8.34    1.39
   2 -18   3  585.80    3.46
   3 -21   9   10.33    1.62
   3 -21  10   16.84    1.66
   3 -20   6    5.88    1.64
   3 -20  12    8.38    1.09
   3 -19  13    5.26    0.74
   4 -19  10    2.13    1.27
   4 -16   4    5.31    1.41
   4 -14   3   94.56    1.60
  -4 -23   7    4.43    1.55
  -3 -24   8   11.48    1.60
  -3 -24   9   27.51    1.38
  -3 -24  10    0.63    0.99
  -3 -23   6   32.60    1.72
  -3 -21   4   44.03    1.64
  -3 -18   2  104.06    1.73
  -2 -24  11    0.37    0.88
  -2 -23  13   -0.15    0.58
  -1 -24  11    1.33    1.04
  -1 -23  13    1.62    0.62
   0 -24   8   14.91    1.86
   0 -24  10   18.15    1.41
   1 -22   5   34.30    1.92
   1 -22  13    0.06    0.73
   1 -21   4  114.60    2.21
   1 -18   2    5.13    1.19
   2 -21   5    9.56    1.66
   2 -21  13   24.13    0.84
   2 -20   4    6.65    1.54
   3 -21   7   25.69    1.76
   3 -21  11    0.83    1.21
   3 -17   3   29.45    1.35
   3 -15   2   10.35    1.15
  -5 -22   7    7.54    1.18
  -4 -23  12    1.50    0.57
  -4 -19   3   -0.86    1.06
  -3 -24   7    5.92    1.66
  -3 -24  11    0.47    0.81
  -3 -23  13    0.16    0.49
  -3 -20   3   10.41    1.35
  -2 -23   5   30.49    1.80
  -2 -19   2   25.62    1.28
  -1 -24  12    5.18    0.85
  -1 -23   5    4.15    1.67
  -1 -22   4   81.71    2.00
  -1 -21   3    4.50    1.67
   0 -24  11    4.68    1.04
   0 -23   5   19.84    2.17
   0 -23  13    3.01    0.64
   0 -22   4    6.93    1.66
   0 -19   2    2.88    1.22
   1 -23   6   20.06    1.88
   1 -20   3  145.39    2.20
   1 -16   1   16.80    1.01
   2 -23   8   47.79    2.13
   2 -23  10   10.24    1.44
   2 -22   6    6.31    1.70
   2 -22  12    0.72    0.93
   2 -19   3   15.68    1.42
   2 -17   2   10.93    1.18
   3 -21   6   38.10    2.17
   3 -20   5    2.05    1.56
   3 -19   4   15.90    1.55
   4 -20   9    9.75    1.80
   4 -18   5    2.03    1.37
   4 -15   3   41.12    1.38
   5 -17   7    3.70    1.55
  -4 -24   9   -0.35    1.14
  -4 -24  10    2.66    0.91
  -4 -22   5   50.42    1.63
  -4 -21   4   10.99    1.54
  -3 -24  12   12.78    0.68
  -3 -23   5    1.00    1.72
  -2 -21   3    2.34    1.38
  -2 -17   1  196.56    1.89
  -1 -25   8    9.94    1.79
  -1 -25   9    3.71    1.39
  -1 -25  10    0.39    1.31
  -1 -24   6   -1.02    1.74
   0 -21   3  249.08    2.64
   0 -17   1   81.76    1.49
   1 -24   8    9.23    1.74
   1 -24  10   25.62    1.41
   1 -19   2   25.58    1.65
   3 -22   8   77.71    2.03
   3 -22   9    9.88    1.48
   3 -20  13    8.09    0.65
   3 -18   3   65.61    1.83
   3 -16   2   -0.03    1.20
   4 -20   7   12.22    1.80
   4 -20  10   17.05    1.27
  -5 -23   8   12.42    1.22
  -5 -21   5   14.23    1.15
  -4 -24   8    3.10    1.07
  -4 -24  11    9.07    0.70
  -3 -22   4   17.33    1.44
  -3 -19   2   34.69    1.28
  -2 -25  11    3.21    0.89
  -1 -25   7   -0.86    1.83
  -1 -25  11    3.07    0.94
  -1 -23   4  125.82    2.43
  -1 -20   2    5.43    1.36
  -1 -18   1    2.84    1.29
   0 -25   8    9.43    1.66
   0 -25   9    9.61    1.46
   0 -20   2   73.36    1.90
   1 -24  11    2.94    0.89
   1 -21   3   36.96    2.00
   2 -23   6   59.37    2.23
   2 -23  11   16.65    1.10
   2 -22   5    2.86    1.66
   2 -20   3  140.12    2.33
   2 -18   2  139.63    1.98
   3 -21   5   82.62    2.35
   3 -21  12   27.79    0.92
   3 -20   4   81.93    2.18
   4 -20   6   62.48    2.05
   4 -20  11   30.98    1.16
   4 -19   5    3.30    1.70
   4 -16   3    0.20    1.07
   5 -18   7   57.96    1.80
   5 -17   6  128.03    1.95
   5 -16   5    4.28    1.15
  -5 -23   7    0.97    1.21
  -4 -24   7   15.44    1.44
  -4 -20   3    2.69    1.20
  -3 -25   8    0.17    1.19
  -3 -17   1   47.75    1.17
  -2 -25   7   53.31    1.69
  -2 -23   4    1.85    1.61
  -2 -20   2  148.13    1.99
  -2 -18   1   34.49    1.24
  -1 -24   5   69.57    1.98
  -1 -24  13    3.30    0.52
  -1 -22   3    4.90    1.50
   0 -25   7   51.32    1.90
   0 -25  11    4.41    0.95
   0 -23   4    1.19    1.68
   0 -22   3    4.31    1.86
   0 -18   1    2.69    1.13
   1 -23  13    3.33    0.57
   2 -24   8    9.56    1.80
   2 -24   9    8.38    1.63
   3 -22   6    9.15    1.77
   3 -22  11    4.96    0.95
   3 -17   2    3.74    1.38
   4 -21   8    1.11    1.68
   4 -18   4   99.17    1.87
   5 -15   4   28.35    1.36
  -4 -23   5    4.02    1.52
  -4 -22   4   11.27    1.62
  -3 -25   7   15.63    1.38
  -3 -25  11    1.08    0.62
  -3 -20   2  109.38    1.90
  -2 -25   6   16.59    1.57
  -2 -25  12    0.14    0.55
  -2 -22   3    2.28    1.43
   0 -24  13    4.88    0.50
   1 -25   7   23.27    2.03
   1 -25  10    1.40    1.06
   1 -24  12    2.00    0.68
   1 -23   4    3.89    2.01
   1 -20   2   38.96    1.61
   1 -18   1  232.62    2.22
   2 -24  10   12.14    1.20
   2 -23  12    3.83    0.70
   2 -22   4    3.82    1.63
   2 -19   2   15.04    1.37
   3 -23   9    0.95    1.35
   4 -21  10    5.03    1.18
   4 -17   3   71.05    1.62
   5 -18   6   14.38    1.60
  -5 -23   6    6.51    1.25
  -4 -25   8   11.30    1.17
  -4 -25   9    1.26    0.95
  -4 -24   6    6.71    1.30
  -4 -21   3   19.87    1.49
  -4 -19   2   24.74    1.25
  -3 -23   4   35.81    1.56
  -3 -22   3   27.52    1.80
  -3 -18   1   32.17    1.29
  -2 -26   8    1.95    1.14
  -2 -26  10    3.87    0.93
  -2 -21   2   65.72    1.86
  -1 -26   7   26.20    1.78
  -1 -26   8    4.23    1.33
  -1 -26  10   11.39    0.98
  -1 -19   1   63.87    1.52
   0 -21   2    1.94    1.42
   0 -19   1   96.78    1.70
   1 -25  11    1.45    0.86
   1 -24   5    1.11    1.72
   2 -24  11   10.74    0.99
   2 -21   3    5.29    1.54
   2 -17   1    4.02    1.09
   3 -23   7    4.55    1.68
   3 -23  10    1.75    1.06
   3 -22   5    4.23    1.61
   3 -22  12    5.02    0.67
   3 -21   4   35.62    1.78
   3 -18   2  158.53    2.22
   3 -15   1  854.99    3.60
   4 -21   6    4.02    1.75
   4 -19   4   58.07    1.67
   4 -15   2   21.65    1.10
   5 -19   7    9.84    1.48
   5 -16   4   13.75    1.24
  -5 -24  10    0.95    0.61
  -3 -26   9   12.19    1.03
  -3 -25   6    6.11    1.42
  -2 -26   7    2.46    1.25
  -2 -24   4   21.07    1.62
  -2 -23   3   14.77    1.76
  -1 -26  11    6.00    0.77
  -1 -23   3    1.71    1.49
  -1 -17   0 1153.15    4.16
   0 -26  10    2.14    0.94
   0 -24   4   18.76    1.78
   0 -23   3   29.99    1.77
   1 -21   2    5.24    1.51
   1 -19   1   57.15    1.56
   2 -25   8    0.78    1.56
   2 -25   9    1.97    1.36
   2 -20   2   41.58    1.62
   3 -23  11    0.73    0.89
   3 -20   3   25.41    1.64
   3 -16   1   19.71    1.27
   4 -22   8   15.10    1.65
   4 -22   9    3.35    1.38
   4 -21  11    2.52    0.87
   4 -16   2    9.75    1.28
   5 -19   6    3.66    1.60
   5 -18   5    4.68    1.54
  -4 -25   7    2.56    1.06
  -4 -25  11    0.27    0.49
  -3 -26  10    0.51    0.66
  -3 -24   4   82.62    1.99
  -3 -21   2   64.83    1.58
  -3 -19   1   41.16    1.45
  -1 -26   6    2.34    1.43
  -1 -22   2    7.32    1.54
  -1 -20   1    6.32    1.30
   0 -26   6    0.02    1.90
   0 -26  11    9.90    0.78
   0 -20   1    1.47    1.24
   1 -24   4   45.59    1.94
   1 -23   3   23.58    2.06
   2 -25   7    0.08    1.52
   2 -24   5   11.39    1.69
   2 -23   4   48.43    1.92
   2 -22   3   30.95    1.74
   3 -24   7   -2.37    1.73
   3 -24   8    3.35    1.41
   3 -24   9   23.30    1.47
   3 -22   4    4.53    1.84
   3 -19   2    2.64    1.59
   4 -22  10   -0.19    1.04
   4 -20   4   66.07    1.78
   5 -20   8    3.44    1.41
   5 -17   4    6.73    1.23
   5 -15   3   37.45    1.23
  -4 -25   6    4.39    1.35
  -4 -22   3   28.22    1.58
  -4 -20   2    3.34    1.11
  -3 -26  11    5.03    0.50
  -2 -22   2    5.95    1.41
  -2 -20   1    3.75    1.18
  -1 -27   8    1.10    1.32
  -1 -25   4    2.82    1.86
  -1 -24   3   17.68    1.83
  -1 -18   0   37.11    1.23
   0 -18   0  147.89    1.97
   1 -26   7    1.00    1.51
   1 -26  10    3.73    0.87
   1 -25  12    2.61    0.50
   1 -22   2   14.81    1.95
   1 -17   0 1177.16    4.33
   2 -25   6   42.05    1.85
   2 -24  12    1.93    0.45
   3 -24  10    7.31    1.00
   3 -23   5    4.03    1.51
   3 -17   1  551.56    3.13
   4 -19   3    8.57    1.34
   4 -17   2   20.76    1.30
   5 -19   5   20.08    1.71
   5 -16   3    3.77    1.22
  -4 -26   9   -1.17    0.72
  -2 -27   7    8.72    1.31
  -2 -27   8    4.46    0.96
  -2 -27   9    7.99    0.84
  -2 -27  10    8.83    0.73
  -2 -26   5   14.92    1.69
  -2 -25   4    9.59    1.51
  -2 -24   3    1.31    1.69
  -2 -18   0    5.14    1.17
  -1 -27   7   13.57    1.31
  -1 -26   5    3.20    1.57
  -1 -23   2  166.10    2.49
  -1 -21   1   16.84    1.46
   0 -27   7    1.85    1.49
   0 -27   8    7.77    1.26
   0 -27   9    1.34    1.03
   0 -25   4    2.40    1.65
   0 -24   3   41.11    1.86
   0 -21   1   29.44    1.54
   1 -26   6   31.99    1.79
   1 -26  11    3.40    0.67
   1 -18   0   38.06    1.48
   2 -25  11    0.75    0.63
   2 -24   4    9.98    1.95
   2 -16   0    0.43    0.96
   3 -24   6    5.30    1.55
   3 -23  12   -0.28    0.48
   3 -20   2   45.65    2.00
   4 -23   7    3.29    1.65
   4 -23   8    3.88    1.33
   4 -23   9   11.93    1.25
   4 -22   5   13.90    1.82
   4 -22  11    1.74    0.66
   4 -21   4    5.25    1.82
   5 -20   6    6.03    1.34
  -4 -26   7   -0.21    1.05
  -4 -26  10    4.48    0.53
  -3 -27   8    0.08    0.95
  -3 -27   9    4.20    0.74
  -3 -17   0   97.12    1.38
  -2 -23   2   12.31    1.80
  -2 -21   1  101.27    1.78
  -1 -27   6    0.73    1.34
  -1 -19   0  112.32    1.71
   0 -27  10   14.83    0.80
   0 -23   2    6.60    1.58
   1 -25   4   10.38    1.72
   1 -24   3   14.34    1.78
   1 -21   1  182.23    2.49
   2 -26   7    5.66    1.38
   2 -26   9    2.83    0.94
   2 -20   1   88.70    2.06
   2 -17   0   39.21    1.31
   3 -25   7    8.55    1.62
   3 -25   8    3.26    1.48
   3 -25   9   14.48    1.21
   3 -24  11   12.88    0.72
   3 -23   4   25.96    1.66
   3 -22   3    9.26    1.85
   3 -18   1   11.78    1.29
   4 -23  10    2.80    0.86
   4 -20   3   94.32    1.91
   4 -15   1  219.85    1.99
   5 -21   8    0.30    1.13
   5 -20   5    1.88    1.61
   5 -14   2   64.20    1.40
  -4 -23   3    9.25    1.48
  -3 -27   7    3.15    1.10
  -3 -27  10    0.53    0.51
  -3 -26   5    4.02    1.45
  -3 -24   3    2.12    1.34
  -3 -18   0   58.13    1.42
  -2 -27   6   16.45    1.30
  -1 -27  11   -0.20    0.38
  -1 -27  11   -0.16    0.25
  -1 -25   3    1.07    1.80
  -1 -22   1   46.44    1.98
   0 -27  11    2.32    0.54
   0 -25   3   -2.06    1.86
   0 -22   1    5.97    1.70
   1 -27   7   14.31    1.33
   1 -27   9    1.72    0.96
   1 -23   2    9.57    1.67
   1 -19   0  110.76    1.96
   2 -26   6    2.89    1.50
   2 -26  10    7.03    0.78
   2 -22   2    2.44    1.57
   3 -25   6    0.71    1.61
   3 -21   2   39.12    2.02
   3 -15   0    1.23    0.84
   4 -16   1   49.17    1.53
   5 -19   4    3.93    1.30
   5 -15   2  324.03    2.46
  -4 -26   6    1.09    1.13
  -3 -27   6    9.84    1.26
  -3 -21   1    2.77    1.22
  -2 -28   8    6.73    0.97
  -2 -25   3    2.84    1.50
  -1 -28   7    2.70    1.24
  -1 -28   8    0.28    0.92
  -1 -28   9   -0.15    0.84
  -1 -27   5    0.39    1.39
  -1 -24   2   14.16    1.51
  -1 -20   0  136.47    1.91
   0 -28   8    1.76    1.16
   0 -27   5   33.75    1.72
   0 -24   2  265.76    2.76
   0 -20   0  142.93    2.00
   1 -27   6   -0.19    1.36
   1 -27  10    0.28    0.35
   1 -25   3    4.54    1.96
   1 -22   1    3.86    1.81
   2 -24   3  139.00    2.33
   2 -21   1   20.43    1.85
   2 -18   0    3.98    1.14
   3 -25  10    2.41    0.71
   3 -19   1   22.69    1.47
   3 -16   0  119.63    1.64
   4 -24   7   24.82    1.62
   4 -24   8   12.68    1.41
   4 -22   4    1.73    1.60
   4 -19   2    8.43    1.34
   5 -18   3    2.84    1.19
  -4 -22   2    5.97    1.19
  -4 -20   1   32.57    1.41
  -3 -19   0   37.12    1.34
  -2 -28   7    0.32    1.09
  -2 -27   5    9.92    1.35
  -2 -24   2   63.24    1.77
  -2 -20   0   19.31    1.47
  -1 -28   6    1.29    1.31
  -1 -28  10   -0.39    0.55
  -1 -17  -1  212.05    1.94
   0 -28   7    1.69    1.16
   0 -28   9    1.24    0.75
   0 -17  -1   79.33    1.44
   1 -27   5   22.55    1.88
   1 -24   2   20.22    1.78
   1 -16  -1   62.88    1.29
   2 -27   7   -1.02    1.35
   2 -27   8    6.48    1.08
   2 -26   5    8.81    1.62
   2 -26  11    1.30    0.52
   2 -19   0   12.11    1.51
   3 -26   8   19.48    1.36
   3 -25   5   10.33    1.45
   3 -23   3   20.09    1.61
   3 -20   1   24.31    1.79
   3 -17   0  103.55    1.84
   4 -24   6    8.67    1.65
   4 -17   1   41.19    1.40
   5 -22   8    2.57    1.10
   5 -16   2   19.17    1.19
  -4 -27   8    5.69    0.66
  -4 -27   9    1.31    0.50
  -4 -26   5    2.27    1.19
  -4 -24   3   -1.13    1.35
  -3 -27   5    1.57    1.27
  -3 -25   3    5.94    1.36
  -2 -28  10    6.17    0.49
  -2 -17  -1    2.03    1.01
  -1 -27   4   31.48    1.52
  -1 -23   1   16.31    1.57
  -1 -21   0  310.29    2.64
   0 -28  10    1.82    0.56
   0 -23   1   24.24    1.63
   0 -18  -1    3.74    1.25
   1 -28   8    4.34    0.99
   1 -28   9   -0.23    0.80
   1 -17  -1    3.39    0.96
   2 -27   6   20.70    1.45
   2 -22   1   57.30    2.08
   3 -26   6   10.54    1.51
   3 -26   7   11.96    1.33
   3 -26   9   25.95    1.02
   3 -22   2    9.79    1.52
   4 -24   5    3.06    1.75
   4 -24  10    0.82    0.68
   4 -23   4    0.72    1.57
   4 -20   2   26.58    1.55
   4 -18   1   37.17    1.61
   5 -22   6    2.32    1.28
   5 -19   3    8.15    1.32
   5 -17   2   39.29    1.57
  -3 -28   9    1.52    0.48
  -3 -20   0    6.57    1.26
  -2 -27   4    5.15    1.36
  -2 -23   1   43.33    1.62
  -1 -28   5   13.86    1.29
   0 -28   5    1.82    1.49
   0 -25   2    7.37    1.61
   1 -28   6   -0.31    1.26
   1 -27   4    7.66    1.88
   1 -23   1    8.82    1.62
   1 -21   0  324.04    2.80
   1 -18  -1    4.06    1.09
   2 -27  10    1.43    0.54
   2 -24   2   24.14    1.77
   2 -20   0   21.20    1.45
   2 -16  -1    0.59    0.96
   3 -24   3   -0.58    1.50
   3 -21   1  267.99    2.80
   3 -18   0   64.64    1.59
   4 -25   7    8.18    1.37
   4 -25   8    2.67    1.19
   4 -21   2    8.12    1.71
   5 -21   4    4.13    1.44
   5 -14   1  433.61    2.64
  -2 -28   5    1.95    1.15
  -2 -25   2   14.85    1.48
  -2 -18  -1  115.99    1.60
  -1 -29   7    1.43    0.99
  -1 -29   8   10.33    0.80
  -1 -29   9    0.92    0.58
  -1 -24   1    3.23    1.49
  -1 -19  -1   57.53    1.43
   0 -29   8    1.10    0.82
   0 -24   1   29.75    1.71
   0 -22   0  120.62    2.04
   0 -19  -1  103.38    1.74
   1 -28   5    1.12    1.58
   1 -28  10   -0.02    0.44
   1 -25   2    4.93    1.67
   2 -27   5   -1.01    1.41
   2 -17  -1  191.75    1.99
   3 -26   5    0.27    1.37
   3 -23   2   27.89    1.68
   3 -19   0   40.75    1.81
   4 -25   6   20.78    1.45
   4 -25   9    0.67    0.78
   4 -19   1   16.15    1.39
   4 -15   0    4.42    0.97
   5 -23   6   53.11    1.71
   5 -23   7   24.50    1.19
   5 -23   8    7.52    1.01
   5 -20   3   30.13    1.52
   5 -18   2    5.59    1.26
   5 -15   1  213.39    2.08
  -3 -27   4   29.39    1.29
  -3 -26   3   22.78    1.38
  -3 -23   1  103.14    1.81
  -2 -29   7    3.93    0.81
  -2 -29   8    6.81    0.67
  -2 -29   9    6.09    0.51
  -2 -22   0   29.57    1.67
  -2 -19  -1    1.75    1.29
  -1 -29   6    8.10    0.98
  -1 -27   3    5.68    1.45
  -1 -26   2    0.42    1.71
   0 -29   9    2.64    0.57
   0 -28   4   -0.73    1.54
   1 -24   1   32.09    1.80
   1 -22   0    5.26    1.52
   1 -19  -1   66.02    1.58
   2 -28   6    4.77    1.33
   2 -28   8    0.52    0.82
   2 -27   4   24.36    1.85
   2 -25   2    1.99    1.89
   2 -23   1   21.29    1.71
   2 -21   0   59.67    1.77
   2 -18  -1   33.83    1.34
   3 -27   6   22.10    1.46
   3 -27   8   12.88    0.95
   3 -22   1   12.08    1.78
   3 -15  -1   33.90    1.12
   4 -23   3    0.78    1.46
   4 -22   2    4.31    1.81
   4 -20   1   55.66    1.86
   4 -16   0   18.14    1.16
   5 -23   5    6.59    1.54
   5 -22   4   35.66    1.82
   5 -21   3   34.38    1.84
   5 -19   2    8.75    1.52
   5 -16   1    2.01    1.31
  -4 -27   5    4.72    1.02
  -4 -22   1   16.13    1.34
  -3 -28   5    1.65    1.10
  -3 -25   2    9.05    1.40
  -3 -18  -1   11.89    1.12
  -2 -29   6    1.63    0.91
  -2 -28   4    2.88    1.36
  -2 -27   3   -0.43    1.33
  -1 -25   1    4.80    1.71
  -1 -23   0    8.32    1.71
  -1 -20  -1   45.16    1.45
   0 -25   1   10.50    1.85
   0 -20  -1    1.18    1.27
   1 -29   6   16.29    1.32
   1 -29   8    0.48    0.75
   1 -27   3   11.21    1.60
   1 -20  -1    4.11    1.55
   3 -27   9    6.17    0.63
   3 -26   4    4.37    1.46
   3 -24   2    8.94    1.57
   3 -20   0    7.98    1.46
   3 -16  -1   76.77    1.46
   4 -26   7    0.83    1.12
   4 -17   0    2.91    1.17
  -4 -28   7    5.32    0.68
  -3 -29   7    0.67    0.66
  -3 -29   8    0.93    0.50
  -3 -24   1   47.50    1.82
  -2 -20  -1   85.98    1.61
  -1 -29   5    2.04    1.07
   0 -29   5    9.81    1.20
   0 -21  -1   30.31    1.70
   0 -17  -2  107.93    1.70
   1 -25   1   11.07    1.67
   1 -23   0    8.76    1.60
   2 -28   5    3.07    1.33
   2 -24   1   53.11    1.92
   2 -19  -1    1.35    1.26
   3 -27   5    1.34    1.23
   4 -26   6   16.85    1.25
   4 -26   8   -0.02    0.78
   4 -25   4    1.54    1.44
   4 -21   1   65.22    2.00
   4 -18   0    2.96    1.21
   5 -24   7   10.16    1.04
  -4 -28   6    1.31    0.73
  -4 -27   4    9.25    1.12
  -4 -26   3   10.46    1.25
  -3 -28   4    0.75    1.19
  -3 -27   3    3.50    1.32
  -3 -22   0   25.50    1.39
  -3 -19  -1   22.02    1.25
  -1 -30   8    3.53    0.57
  -1 -24   0    3.43    1.81
  -1 -21  -1  173.09    2.14
  -1 -17  -2   25.52    1.12
   0 -30   7    0.42    0.85
   0 -29   4    0.47    1.46
   0 -28   3    5.62    1.38
   0 -24   0   38.26    1.96
   1 -29   5    7.55    1.23
   1 -21  -1   14.04    1.46
   1 -17  -2   12.64    1.06
   2 -29   7    1.42    0.96
   2 -27   3    1.98    1.55
   2 -20  -1    3.73    1.39
   3 -27   4   15.34    1.60
   3 -26   3    7.99    1.56
   3 -25   2    0.81    1.76
   3 -18  -1   33.62    1.45
   4 -26   5    5.53    1.27
   4 -26   9    0.12    0.57
   4 -23   2   19.44    1.60
   4 -19   0    1.51    1.59
   5 -24   5   -0.55    1.40
   5 -22   3   24.51    1.60
   5 -18   1  101.29    1.74
  -2 -30   7    0.07    0.64
  -2 -28   3   13.46    1.29
  -2 -27   2    9.89    1.59
  -2 -21  -1   22.22    1.35
  -1 -30   6    2.20    0.78
  -1 -22  -1    2.18    1.67
  -1 -18  -2    4.04    1.01
   0 -30   6   -0.04    0.88
   0 -30   8    0.18    0.44
   0 -30   8    0.49    0.30
   0 -26   1    1.31    1.51
   0 -22  -1    5.98    1.42
   0 -18  -2  488.39    2.95
   1 -29   4   -0.05    1.45
   1 -28   3    3.39    1.49
   1 -24   0    6.46    1.63
   2 -29   8    2.68    0.64
   2 -23   0  168.68    2.40
   3 -28   6    3.64    1.06
   3 -22   0   24.60    1.94
   3 -19  -1   39.49    1.81
   4 -22   1   26.35    1.64
   4 -15  -1   43.87    1.39
   5 -19   1   34.58    1.64
   5 -15   0   17.77    1.21
   5 -14   0   81.28    1.33
  -4 -28   5    0.41    0.80
  -3 -25   1   45.36    1.54
  -3 -20  -1   23.10    1.18
  -2 -30   6    2.00    0.77
  -2 -24   0    3.33    1.35
  -1 -19  -2   24.95    1.47
   1 -30   7    2.09    0.74
   1 -30   8    6.92    0.61
   1 -26   1    3.98    1.61
   1 -22  -1   42.64    1.73
   2 -21  -1  105.29    2.00
   2 -17  -2  266.83    2.30
   3 -28   5    0.77    1.11
   4 -27   6    1.11    1.10
   4 -27   7   -0.47    0.94
   4 -27   8   -0.28    0.65
   4 -26   4   55.56    1.62
   4 -24   2   15.90    1.57
   4 -16  -1    2.02    1.07
   5 -25   6    0.87    1.11
   5 -25   7    0.27    0.95
   5 -24   4    8.98    1.35
   5 -22   2    3.31    1.56
   5 -16   0    2.27    1.28
   6 -20   3    3.35    1.41
  -4 -24   1   24.98    1.39
  -2 -30   5   -0.42    0.87
  -2 -22  -1   56.72    1.57
  -1 -29   3    4.72    1.14
  -1 -28   2    0.53    1.28
  -1 -25   0   30.12    1.64
  -1 -23  -1    8.44    1.68
   0 -29   3   17.23    1.36
   0 -28   2    1.04    1.44
   0 -23  -1   21.56    1.55
   0 -20  -2   73.64    1.86
   1 -28   2   21.29    1.84
   1 -25   0   32.63    1.77
   1 -19  -2   -0.36    1.22
   2 -29   4    5.55    1.42
   2 -28   3   11.31    1.46
   2 -27   2    9.75    1.64
   2 -22  -1  204.65    2.68
   2 -18  -2  224.19    2.25
   3 -28   4   12.31    1.41
   3 -25   1   15.22    1.86
   3 -20  -1   35.55    1.56
   3 -15  -2   10.54    1.19
   4 -27   5    2.36    1.28
   4 -23   1    1.13    1.51
   4 -17  -1   48.45    1.44
   5 -25   5    5.49    1.14
   5 -20   1   25.97    1.51
   5 -17   0   21.59    1.47
  -4 -28   4    3.46    0.87
  -4 -27   3    0.65    0.89
  -4 -26   2    7.39    1.29
  -3 -29   4    0.98    0.97
  -3 -27   2    1.39    1.18
  -3 -24   0   17.37    1.57
  -2 -28   2    0.45    1.44
  -2 -19  -2   16.54    1.15
  -1 -30   4    0.08    0.94
  -1 -20  -2   36.84    1.42
   0 -30   4    3.46    1.02
   1 -29   3   24.99    1.44
   1 -20  -2    5.26    1.33
   2 -30   6    1.91    0.91
   2 -30   7    0.83    0.71
   2 -19  -2   26.20    1.45
   3 -29   6    7.56    1.00
   3 -29   7    5.55    0.76
   3 -21  -1    2.22    1.47
   4 -27   4    1.78    1.38
   4 -18  -1  271.04    2.45
   5 -25   4   27.92    1.55
   5 -24   3    4.15    1.35
   5 -23   2   17.96    1.71
   5 -21   1   86.87    1.99
   5 -18   0   40.97    1.62
   6 -22   4   -1.80    1.27
   6 -21   3   26.55    1.52
   6 -19   2   12.69    1.48
  -3 -30   6    0.82    0.56
  -3 -17  -2    3.61    0.83
  -2 -30   4    9.79    1.00
  -2 -27   1    3.07    1.40
  -2 -23  -1   23.54    1.47
  -1 -31   6    0.61    0.69
  -1 -31   7    0.17    0.52
  -1 -26   0    3.69    1.47
  -1 -24  -1   26.67    1.89
  -1 -21  -2    6.05    1.53
   0 -31   6   -0.17    0.65
   0 -31   7    4.74    0.58
   0 -24  -1   30.28    1.65
   0 -21  -2    2.57    1.40
   1 -30   4    0.45    1.05
   1 -26   0    3.18    1.86
   1 -24  -1    2.51    1.87
   1 -21  -2   10.27    1.45
   2 -29   3    2.41    1.49
   2 -28   2    0.94    1.67
   2 -23  -1   42.49    1.82
   2 -20  -2  158.34    2.35
   3 -29   5    0.36    1.06
   3 -28   3    1.65    1.44
   3 -27   2    7.36    1.70
   3 -24   0   16.10    1.66
   3 -17  -2  211.34    2.19
   4 -24   1    3.43    1.51
   4 -22   0    8.69    1.57
   4 -19  -1   39.55    1.57
   5 -26   6   -0.03    0.98
   5 -26   7    0.51    0.74
   5 -19   0   11.95    1.70
   6 -20   2   26.19    1.58
  -3 -30   5    0.22    0.65
  -2 -31   6   -0.48    0.54
  -1 -31   5    0.59    0.80
  -1 -30   3    8.61    1.18
  -1 -28   1    5.14    1.53
   0 -31   5    0.12    0.79
   0 -30   3    3.30    1.08
   0 -29   2    2.02    1.28
   0 -28   1   -0.96    1.41
   0 -22  -2    5.54    1.68
   0 -17  -3  131.58    1.73
   0 -16  -3  140.00    1.69
   1 -31   6   -0.44    0.73
   1 -31   7   -0.23    0.54
   1 -29   2   16.64    1.57
   3 -22  -1   92.38    2.01
   3 -18  -2  109.81    1.88
   4 -28   5   15.90    1.16
   4 -28   6    7.76    0.82
   4 -28   7    3.27    0.68
   4 -27   3    1.68    1.47
   4 -26   2   59.30    1.92
   4 -20  -1   34.79    1.94
   5 -26   5    2.93    0.99
   5 -22   1   35.50    1.58
   6 -23   4   14.96    1.36
   6 -18   1    4.20    1.38
  -3 -25   0    0.64    1.26
  -3 -19  -2    1.27    0.92
  -2 -29   2    3.22    1.27
  -2 -24  -1   51.39    1.59
  -2 -21  -2   14.17    1.29
  -1 -25  -1   12.64    1.80
  -1 -17  -3   70.72    1.41
   0 -31   4    1.21    0.97
   0 -25  -1   12.55    1.54
   0 -18  -3  130.09    1.82
   1 -28   1   36.47    1.70
   1 -22  -2    7.51    1.54
   1 -18  -3   17.23    1.46
   1 -17  -3   17.72    1.15
   2 -30   4    9.11    1.03
   2 -26   0   17.85    1.69
   2 -24  -1  133.86    2.30
   2 -21  -2   69.46    1.88
   3 -23  -1  107.49    2.34
   3 -19  -2   37.05    1.52
   4 -23   0   10.71    1.57
   4 -14  -2   50.21    1.35
   5 -26   4    3.77    1.29
   5 -20   0   -0.13    1.37
   5 -16  -1   48.15    1.54
   5 -14  -1   17.47    1.01
  -3 -20  -2   43.83    1.54
  -2 -31   5    1.13    0.47
  -2 -31   5    0.39    0.31
  -2 -30   3    2.28    0.89
  -2 -28   1   -1.30    1.13
  -2 -22  -2    1.96    1.49
  -1 -31   4   -0.80    0.76
  -1 -18  -3    8.44    1.16
   0 -23  -2    9.22    1.48
   0 -19  -3   33.43    1.45
   1 -31   4   -0.52    0.96
   1 -23  -2  173.94    2.62
   1 -19  -3   76.80    1.87
   2 -29   2    5.21    1.32
   2 -28   1   35.88    1.88
   2 -17  -3    2.90    1.12
   2 -16  -3  122.56    1.71
   3 -30   6    1.96    0.71
   3 -29   3   46.22    1.47
   3 -28   2   11.39    1.30
   3 -27   1   53.33    1.77
   3 -20  -2  114.87    2.01
   4 -24   0    1.81    1.74
   4 -21  -1   19.30    1.62
   4 -17  -2   67.24    1.73
   4 -16  -2   26.04    1.22
   5 -23   1   19.02    1.55
   5 -21   0   15.24    1.54
   6 -23   3    2.15    1.32
   6 -19   1    3.35    1.31
  -2 -31   4    0.33    0.70
  -1 -29   1   13.76    1.44
  -1 -19  -3   17.57    1.23
   0 -20  -3   89.78    1.82
   1 -30   2    8.93    1.31
   1 -29   1    3.34    1.57
   1 -26  -1   34.77    1.99
   2 -31   5   -0.39    0.79
   2 -31   6    0.05    0.47
   2 -31   6    0.06    0.31
   2 -30   3   12.15    1.17
   2 -18  -3    2.04    1.26
   3 -30   5    3.26    0.79
   3 -24  -1   54.82    1.90
   4 -29   6    2.35    0.73
   4 -28   3    3.04    1.34
   4 -27   2    8.31    1.35
   4 -22  -1   17.88    1.64
   4 -18  -2   47.55    1.56
   5 -26   3   -0.09    1.17
   5 -25   2   16.04    1.33
   5 -18  -1  141.89    1.99
  -2 -23  -2   16.50    1.68
  -1 -28   0    1.22    1.55
  -1 -26  -1    1.69    1.41
  -1 -24  -2   18.57    1.83
  -1 -20  -3  135.19    1.93
   0 -32   6    0.76    0.39
   0 -32   6    0.26    0.24
   0 -31   3    1.65    0.89
   0 -28   0   16.04    1.49
   0 -24  -2  247.15    2.59
   0 -21  -3  243.31    2.67
   1 -31   3    0.94    1.09
   1 -28   0    2.68    1.52
   1 -24  -2   16.06    1.68
   2 -31   4    0.80    0.88
   2 -23  -2   12.75    1.69
   2 -19  -3    6.14    1.36
   3 -30   4    0.74    0.85
   3 -22  -2    1.40    1.88
   3 -16  -3    6.10    1.14
   3 -15  -3   64.01    1.41
   4 -29   5    3.26    0.79
   4 -19  -2   22.06    1.53
   5 -27   4    3.07    1.10
   5 -22   0   29.91    1.67
   5 -19  -1    0.81    1.30
   6 -21   1   15.01    1.66
  -3 -28   1    0.58    1.02
  -3 -22  -2    9.72    1.46
  -2 -29   1    8.41    1.10
  -2 -19  -3   15.08    1.16
  -1 -21  -3   38.36    1.72
   0 -32   4    6.89    0.77
   1 -32   5    3.17    0.63
   1 -21  -3    5.38    1.46
   2 -30   2    4.74    1.18
   2 -29   1    2.14    1.33
   2 -26  -1   50.10    1.88
   2 -24  -2   64.70    2.25
   2 -20  -3   11.00    1.52
   3 -30   3   -0.48    1.06
   3 -29   2   16.79    1.28
   3 -28   1    0.90    1.35
   3 -27   0    3.18    1.75
   3 -25  -1   48.07    1.91
   3 -18  -3   33.27    1.67
   3 -17  -3  171.23    2.11
   4 -28   2    1.71    1.41
   4 -23  -1   44.57    1.80
   4 -20  -2    1.46    1.58
   5 -26   2    0.93    1.41
   5 -23   0    1.36    1.71
   5 -20  -1   31.35    1.54
   6 -25   4   -0.34    1.02
   6 -24   3   15.05    1.16
   6 -23   2   14.18    1.28
   6 -19   0    1.72    1.49
  -3 -27   0    5.72    1.27
  -3 -25  -1   14.67    1.27
  -2 -31   3    1.48    0.67
  -1 -30   1   -1.19    1.19
   0 -31   2    1.11    0.88
   0 -25  -2    8.07    1.50
   0 -22  -3    5.16    1.46
   0 -15  -4    1.81    1.10
   1 -30   1    2.11    1.35
   1 -25  -2   47.07    1.83
   1 -22  -3    5.16    1.55
   2 -31   3    2.33    0.89
   2 -21  -3    3.71    1.57
   3 -19  -3    1.47    1.36
   4 -29   3    6.95    1.16
   4 -24  -1   29.79    1.93
   4 -21  -2   16.83    1.88
   5 -28   6    0.73    0.58
   5 -27   3    4.45    1.05
   5 -25   1   41.09    1.63
   5 -21  -1   34.77    1.85
  -3 -23  -2   29.34    1.58
  -3 -18  -3   59.50    1.44
  -2 -21  -3    4.02    1.23
  -1 -31   2    1.19    0.88
  -1 -29   0    1.74    1.21
  -1 -22  -3    2.40    1.40
   0 -32   3    2.74    0.78
   0 -23  -3   27.61    1.82
   1 -31   2   -1.38    0.95
   1 -29   0    3.28    1.35
   1 -23  -3    0.91    1.83
   1 -17  -4  449.20    2.96
   1 -15  -4  308.58    2.38
   2 -32   5    2.17    0.56
   2 -25  -2   16.14    1.72
   3 -29   1   20.12    1.43
   3 -24  -2    3.21    1.89
   3 -20  -3   12.62    1.51
   4 -26   0   25.08    1.57
   4 -15  -3   69.36    1.59
   5 -28   4   20.07    1.04
   5 -17  -2    2.91    1.42
   5 -16  -2    1.10    1.13
   5 -15  -2   21.75    1.16
   5 -13  -2    3.29    0.85
   6 -24   2    6.29    1.37
   6 -20   0   14.75    1.43
  -3 -30   2    0.63    0.80
  -3 -19  -3    9.09    1.23
  -2 -32   4   10.85    0.58
  -2 -31   2    3.42    0.84
  -2 -27  -1    1.56    1.26
  -2 -25  -2    0.86    1.56
  -2 -22  -3   30.14    1.66
  -1 -23  -3   21.59    1.55
  -1 -17  -4   34.38    1.28
   0 -28  -1   -0.52    1.35
   0 -26  -2    4.93    1.44
   0 -19  -4    7.84    1.65
   1 -28  -1    3.86    1.50
   1 -26  -2    1.67    1.54
   1 -19  -4   20.54    1.65
   1 -18  -4   20.74    1.36
   2 -32   4    2.12    0.66
   2 -31   2    0.75    1.07
   2 -30   1    6.86    1.19
   2 -29   0    7.96    1.38
   2 -17  -4    3.06    1.51
   2 -16  -4    3.55    1.11
   2 -15  -4   36.01    1.23
   2 -14  -4    8.63    0.97
   3 -31   4    0.36    0.68
   3 -30   2    4.41    0.97
   3 -21  -3   35.34    1.75
   4 -30   4   15.45    0.87
   4 -30   5    1.41    0.47
   4 -29   2   17.85    1.27
   4 -28   1    9.40    1.36
   4 -22  -2    8.08    1.50
   4 -17  -3   23.83    1.39
   4 -16  -3    2.69    1.17
   5 -27   2   40.44    1.32
   5 -26   1    7.39    1.35
   6 -21   0    0.63    1.36
   6 -17  -1   78.61    1.86
   6 -15  -1   98.75    1.57
  -3 -31   3   -0.82    0.56
  -3 -28   0    6.02    1.15
  -3 -24  -2    7.58    1.47
  -3 -20  -3   24.94    1.42
  -1 -18  -4    6.78    1.20
   0 -31   1    5.69    0.96
   0 -30   0    4.14    1.30
   0 -24  -3   40.82    1.67
   0 -20  -4   17.48    1.74
   1 -24  -3   19.42    1.70
   2 -18  -4   33.05    1.51
   3 -31   3   11.80    0.83
   3 -27  -1    7.35    1.57
   3 -25  -2   10.65    1.64
   3 -22  -3   30.78    2.02
   4 -27   0   -0.23    1.31
   4 -23  -2  163.04    2.32
   4 -19  -3   -0.41    1.72
   5 -28   3    1.36    0.90
   5 -25   0   25.42    1.55
   5 -23  -1   81.82    1.90
   5 -20  -2   53.93    1.96
   5 -19  -2    2.21    1.34
   6 -22   0   37.83    1.83
   6 -18  -1   39.12    1.53
  -2 -32   3    2.47    0.57
  -2 -23  -3    0.15    1.39
  -1 -31   1   -0.51    0.87
  -1 -30   0    2.46    1.10
  -1 -20  -4    1.03    1.50
   0 -32   2    1.05    0.72
   0 -29  -1   22.74    1.52
   0 -21  -4    3.88    1.74
   1 -32   2    4.43    0.90
   1 -30   0    2.00    1.15
   1 -29  -1   12.52    1.58
   2 -32   3    4.93    0.70
   3 -30   1    2.46    1.20
   3 -29   0    0.13    1.39
   3 -16  -4    2.19    1.44
   3 -14  -4  224.97    2.23
   4 -30   3    2.24    0.80
   4 -24  -2    3.66    1.84
   4 -20  -3    2.27    1.56
   5 -28   2    2.28    1.09
   6 -26   3    3.36    0.92
   6 -24   1   -0.03    1.21
   6 -19  -1    2.56    1.35
  -3 -30   1    0.95    0.80
  -2 -19  -4    8.88    1.40
  -1 -29  -1    4.88    1.37
  -1 -25  -3    2.95    1.66
   0 -25  -3    1.57    1.52
   0 -22  -4    5.14    1.80
   1 -25  -3    1.61    1.56
   1 -22  -4   87.31    2.22
   2 -31   1    1.64    0.99
   2 -30   0    3.83    1.11
   2 -27  -2   10.25    1.72
   2 -21  -4    5.91    1.90
   3 -31   2    1.23    0.82
   3 -28  -1   -0.77    1.59
   3 -23  -3    0.27    1.63
   3 -18  -4  427.76    3.13
   3 -17  -4  111.98    1.91
   4 -30   2    4.41    1.01
   4 -29   1    1.56    1.00
   4 -28   0    2.32    1.36
   4 -21  -3   22.17    1.62
   5 -29   4   25.23    0.81
   5 -26   0    5.78    1.35
   6 -20  -1   20.24    1.51
  -3 -29   0    0.85    1.00
  -3 -22  -3    9.33    1.19
  -2 -31   1    1.75    0.76
  -2 -30   0    2.08    1.05
  -2 -24  -3  133.71    2.05
  -1 -33   3    0.15    0.49
  -1 -22  -4   14.78    1.73
   0 -33   3    0.35    0.51
   0 -32   1    7.83    0.89
   0 -28  -2    0.27    1.25
   1 -33   3    4.02    0.58
   1 -28  -2    1.61    1.45
   2 -32   2    1.32    0.72
   2 -29  -1    7.55    1.38
   2 -25  -3    3.81    1.65
   3 -32   4    6.71    0.57
   3 -24  -3    2.97    1.63
   3 -20  -4  107.05    2.32
   4 -31   4   -0.02    0.55
   4 -22  -3   28.74    1.69
   5 -29   3   12.39    0.81
   5 -22  -2    5.45    1.52
   5 -17  -3  190.74    2.42
   5 -16  -3    9.38    1.49
   5 -15  -3  132.48    1.96
   5 -14  -3    7.24    1.25
   6 -25   1   -0.07    1.10
   6 -21  -1   74.60    1.77
  -2 -32   2    6.11    0.60
  -2 -29  -1    2.33    1.18
  -2 -27  -2    9.80    1.30
  -2 -25  -3    3.02    1.61
  -1 -32   1    4.85    0.78
  -1 -31   0    0.75    0.99
  -1 -28  -2   19.52    1.38
   0 -30  -1   18.52    1.20
   0 -23  -4    0.47    1.41
   1 -32   1    1.11    0.80
   1 -31   0    0.84    0.99
   1 -30  -1   -1.01    1.29
   2 -28  -2    2.31    1.49
   3 -32   3    0.14    0.56
   3 -31   1    1.96    0.97
   3 -30   0    1.98    1.22
   3 -21  -4   47.89    1.86
   4 -31   3    1.85    0.68
   4 -23  -3   11.12    1.85
   4 -16  -4   64.52    1.82
   4 -15  -4  187.37    2.25
   5 -29   2    3.56    0.90
   5 -28   1    5.70    1.00
   5 -27   0    0.63    1.36
   5 -23  -2   10.85    1.52
   5 -18  -3   37.15    1.56
   6 -27   3    0.50    0.77
   6 -24   0   19.44    1.40
   6 -22  -1   34.62    1.83
   6 -18  -2   11.16    1.51
   6 -15  -2    2.33    1.02
  -3 -28  -1    1.32    0.96
  -1 -23  -4    2.29    1.46
   0 -33   2   -0.15    0.59
   0 -29  -2    1.81    1.36
   0 -24  -4   19.52    1.85
   0 -18  -5  127.00    1.97
   0 -17  -5   28.97    1.40
   0 -16  -5  262.57    2.36
   0 -15  -5   29.84    1.23
   0 -14  -5   35.99    1.16
   1 -33   2    1.89    0.64
   1 -24  -4    2.12    1.57
   1 -18  -5  244.00    2.49
   1 -17  -5    9.02    1.28
   1 -16  -5   15.12    1.31
   1 -15  -5   92.70    1.65
   1 -14  -5  793.63    3.67
   2 -32   1   22.58    0.97
   2 -31   0    0.91    0.96
   2 -30  -1   18.03    1.42
   2 -23  -4    2.66    1.69
   2 -16  -5   14.55    1.51
   2 -15  -5    6.32    1.35
   4 -30   1    8.37    0.91
   4 -29   0   -0.44    1.01
   4 -28  -1    6.74    1.42
   4 -26  -2    9.08    1.53
   4 -19  -4    7.77    1.86
   4 -18  -4   25.22    1.62
   4 -17  -4   38.19    1.61
   4 -14  -4    5.10    1.07
   4 -13  -4  140.86    1.78
   5 -26  -1   28.25    1.74
   5 -20  -3   77.62    1.93
   6 -26   1   16.37    1.25
   6 -19  -2    3.07    1.58
  -3 -24  -3   -1.49    1.28
  -2 -31   0   -0.10    0.81
  -2 -28  -2    1.13    1.33
  -2 -22  -4    2.75    1.34
  -1 -33   2    0.27    0.47
  -1 -27  -3    8.78    1.62
  -1 -16  -5    6.89    1.12
  -1 -15  -5  438.16    2.77
   0 -20  -5   16.14    1.89
   0 -19  -5   25.67    1.57
   1 -29  -2   56.08    1.58
   1 -20  -5   56.40    1.80
   1 -19  -5    6.58    1.45
   2 -27  -3    1.53    1.74
   2 -19  -5    0.05    1.79
   2 -17  -5    9.47    1.39
   2 -14  -5   30.09    1.21
   3 -32   2    0.83    0.63
   3 -28  -2   24.24    1.52
   3 -23  -4   41.73    2.17
   4 -31   2    3.94    0.76
   4 -24  -3    1.90    1.52
   4 -20  -4   10.31    1.58
   5 -30   3    0.04    0.60
   6 -25   0    2.98    1.21
   6 -20  -2    0.89    1.50
  -3 -30   0    1.14    0.68
  -3 -27  -2    6.33    1.20
  -3 -20  -4   79.28    1.67
  -2 -30  -1    5.10    1.05
  -2 -23  -4   50.04    1.68
  -1 -19  -5   -0.20    1.24
   0 -33   1    2.82    0.66
   0 -31  -1    6.42    0.94
   0 -25  -4    0.76    1.41
   1 -32   0    1.70    0.81
   1 -31  -1    0.03    0.97
   1 -25  -4    2.21    1.56
   1 -21  -5   25.93    1.70
   2 -33   2    1.82    0.56
   2 -29  -2    2.22    1.31
   2 -25  -4   10.93    1.96
   2 -20  -5    1.24    1.58
   3 -31   0    0.72    1.01
   3 -30  -1    0.85    1.23
   3 -15  -5   28.39    1.60
   4 -27  -2   30.16    1.52
   4 -21  -4    9.40    1.61
   5 -29   1    2.91    0.88
   5 -27  -1    2.15    1.43
   5 -25  -2    1.39    1.67
   5 -22  -3    3.44    1.53
   6 -27   1    6.20    1.03
   6 -21  -2    1.66    1.42
  -3 -21  -4   33.24    1.52
  -2 -24  -4   10.67    1.66
  -2 -16  -5   -0.56    1.15
  -1 -32   0    1.26    0.66
  -1 -31  -1    3.99    0.96
  -1 -25  -4   10.88    1.53
  -1 -21  -5  288.91    2.83
  -1 -20  -5   17.99    1.44
   0 -30  -2   10.15    1.22
   0 -28  -3    6.73    1.30
   0 -22  -5    7.48    1.90
   1 -33   1    4.73    0.62
   1 -30  -2   -0.62    1.14
   1 -28  -3    3.07    1.40
   1 -22  -5   87.66    2.06
   2 -32   0   17.61    0.99
   2 -28  -3   15.16    1.72
   2 -21  -5    5.03    1.66
   3 -32   1    0.06    0.65
   3 -29  -2   28.65    1.54
   3 -27  -3    2.09    1.52
   3 -24  -4   88.86    2.12
   3 -19  -5   33.14    1.75
   3 -18  -5  154.28    2.28
   3 -14  -5  106.44    1.75
   3 -13  -5  118.03    1.86
   4 -31   1   -0.17    0.81
   4 -30   0    6.40    0.94
   4 -29  -1    2.65    1.04
   4 -22  -4   11.37    1.63
   5 -30   2    0.59    0.69
   5 -23  -3   26.02    1.96
   6 -28   2    2.32    0.76
   6 -26   0   17.62    1.14
   6 -22  -2    0.06    1.44
  -3 -22  -4    4.48    1.44
  -2 -29  -2    3.64    0.97
  -2 -27  -3    3.18    1.24
  -2 -19  -5    2.07    1.42
  -2 -18  -5    9.89    1.16
  -2 -15  -5    9.67    0.98
  -1 -33   1    0.48    0.51
  -1 -30  -2    8.04    1.14
  -1 -28  -3    4.16    1.21
  -1 -22  -5   32.25    1.84
   0 -23  -5   20.51    1.98
   2 -33   1    0.76    0.62
   2 -22  -5   31.51    1.87
   3 -20  -5   51.42    1.93
   4 -28  -2    0.94    1.22
   4 -23  -4  135.72    2.27
   5 -29   0    4.82    1.03
   5 -26  -2   40.38    1.58
   5 -19  -4    1.08    1.83
   5 -18  -4  142.59    2.19
   5 -17  -4    4.25    1.37
   5 -16  -4    5.32    1.30
   5 -15  -4   52.45    1.55
   6 -25  -1   22.21    1.34
   6 -18  -3   13.89    1.63
   6 -17  -3    4.06    1.26
   6 -16  -3    7.08    1.26
   6 -15  -3   91.40    1.66
   6 -14  -3    1.04    1.25
  -3 -28  -2    9.49    1.07
  -3 -26  -3    4.10    1.29
  -2 -20  -5    5.37    1.26
   0 -27  -4    2.11    1.55
   1 -29  -3    3.59    1.24
   1 -27  -4   35.23    1.87
   1 -24  -5   73.83    2.19
   3 -31  -1    4.83    0.98
   3 -28  -3    2.97    1.57
   4 -18  -5  128.15    2.42
   4 -17  -5    9.45    1.53
   4 -16  -5    4.32    1.42
   5 -30   1    4.96    0.75
   5 -28  -1    1.43    1.07
   5 -13  -4  153.98    1.88
   6 -28   1    0.13    0.79
   6 -20  -3    2.61    1.76
   6 -19  -3    1.14    1.41
   6 -13  -3   16.86    1.28
  -3 -23  -4   23.44    1.31
  -2 -32   0    6.67    0.50
  -2 -32   0    2.96    0.31
  -2 -21  -5    9.50    1.37
  -1 -29  -3   22.14    1.38
  -1 -23  -5   19.08    1.65
   0 -31  -2    0.85    1.02
   0 -24  -5   18.05    1.63
   0 -17  -6    2.08    1.56
   0 -16  -6   60.36    1.78
   1 -33   0    2.96    0.51
   1 -31  -2    0.64    0.88
   1 -18  -6   23.19    1.58
   1 -17  -6   13.16    1.42
   1 -16  -6    3.92    1.35
   1 -15  -6   88.89    1.91
   2 -32  -1    4.46    0.89
   2 -29  -3    1.59    1.25
   2 -27  -4    5.51    1.54
   2 -24  -5   21.55    1.77
   3 -32   0    9.73    0.74
   3 -30  -2    1.37    1.08
   3 -26  -4   38.44    1.82
   3 -23  -5   -0.23    1.97
   4 -31   0    4.21    0.75
   4 -30  -1   15.36    0.99
   4 -29  -2    1.78    1.19
   4 -27  -3   -0.64    1.35
   4 -19  -5   10.21    1.61
   5 -27  -2    3.43    1.24
   5 -25  -3    6.25    1.68
   5 -12  -4  240.79    2.15
   6 -26  -1   14.67    1.18
   6 -24  -2    0.32    1.29
  -3 -27  -3    0.32    1.17
  -3 -24  -4    4.82    1.34
  -2 -30  -2    2.24    0.92
  -2 -26  -4    2.39    1.46
  -2 -22  -5    2.76    1.35
  -1 -33   0    2.29    0.54
  -1 -32  -1    1.10    0.66
  -1 -31  -2   -0.28    0.87
  -1 -27  -4    7.21    1.37
  -1 -24  -5    1.52    1.39
   0 -28  -4    1.49    1.46
   0 -20  -6    4.21    1.81
   0 -19  -6    2.27    1.52
   0 -18  -6   10.28    1.49
   0 -15  -6   16.72    1.26
   0 -14  -6  114.94    1.73
   1 -30  -3    8.93    1.23
   1 -28  -4    3.42    1.53
   1 -20  -6   14.84    1.65
   1 -19  -6   13.64    1.60
   1 -14  -6   46.83    1.44
   2 -33   0    0.32    0.57
   2 -31  -2    6.64    0.94
   2 -19  -6    4.18    1.62
   2 -18  -6  138.10    2.26
   2 -17  -6    5.43    1.48
   2 -15  -6    6.82    1.32
   2 -14  -6  188.26    2.32
   3 -29  -3    9.46    1.40
   4 -32   1   15.26    0.68
   4 -21  -5    1.35    1.64
   4 -12  -5    3.90    1.24
   5 -30   0    1.01    0.78
   5 -29  -1   29.85    1.19
   5 -22  -4   10.25    1.63
   7 -23  -1   30.09    1.47
  -2 -23  -5   -2.05    1.59
  -1 -18  -6  111.50    1.94
  -1 -17  -6   48.10    1.57
  -1 -16  -6   15.31    1.31
  -1 -15  -6    3.69    1.39
   0 -21  -6    2.49    1.84
   1 -21  -6    8.85    1.64
   2 -21  -6   78.44    2.37
   2 -20  -6   95.56    2.17
   2 -13  -6    5.61    1.10
   3 -24  -5    6.20    1.71
   3 -18  -6   26.37    2.09
   3 -17  -6    5.21    1.80
   3 -16  -6    5.65    1.69
   4 -28  -3    1.20    1.25
   4 -26  -4   23.40    1.80
   4 -22  -5   54.29    1.93
   5 -28  -2    1.37    1.25
   5 -26  -3   26.08    1.47
   6 -29   1    3.49    0.69
   6 -28   0    1.72    0.78
   7 -20  -2    0.75    1.15
  -2 -29  -3    2.11    1.04
  -2 -27  -4   22.69    1.49
  -1 -30  -3    4.71    1.04
  -1 -28  -4    0.22    1.17
  -1 -20  -6   82.81    1.86
  -1 -14  -6  136.83    1.81
   0 -33  -1    3.02    0.60
   0 -32  -2    1.31    0.80
   0 -26  -5   31.53    1.65
   0 -22  -6    9.89    1.64
   1 -32  -2    1.39    0.84
   1 -29  -4   11.37    1.37
   1 -22  -6   20.12    1.72
   2 -26  -5   16.20    1.69
   2 -12  -6  170.17    1.97
   3 -33   0    0.31    0.52
   3 -31  -2    9.11    0.90
   3 -19  -6    0.99    1.68
   3 -15  -6   13.98    1.43
   3 -14  -6    3.82    1.25
   4 -32   0    0.63    0.62
   4 -31  -1    1.98    0.71
   4 -30  -2    1.74    1.01
   4 -23  -5    6.51    1.65
   5 -31   1   -0.26    0.52
   5 -18  -5    3.25    1.54
   5 -17  -5    4.45    1.46
   5 -15  -5    7.12    1.66
   6 -26  -2   21.07    1.42
   6 -18  -4   13.86    1.51
   6 -16  -4    4.01    1.37
   6 -15  -4    3.96    1.54
   7 -24  -1   10.31    1.27
  -2 -32  -1    9.74    0.60
  -2 -31  -2   -0.19    0.69
  -1 -26  -5   11.95    1.63
  -1 -21  -6    8.17    1.47
   0 -29  -4   -0.35    1.13
   1 -31  -3   -1.45    0.98
   1 -27  -5    0.02    1.59
   1 -23  -6    3.71    1.60
   2 -33  -1    4.02    0.65
   2 -32  -2    8.57    0.87
   2 -29  -4    4.48    1.20
   2 -23  -6   19.07    1.79
   3 -30  -3   10.89    1.07
   3 -28  -4    0.93    1.31
   3 -21  -6    2.83    1.77
   3 -13  -6   21.16    1.36
   4 -29  -3   -0.51    1.14
   4 -27  -4    9.20    1.55
   5 -30  -1    4.58    0.82
   5 -27  -3   11.32    1.25
   5 -25  -4    0.24    1.55
   5 -20  -5    1.94    1.64
   6 -24  -3   -0.50    1.33
   6 -21  -4    9.22    1.76
   6 -20  -4   21.75    1.53
   6 -14  -4   31.90    1.38
   6 -13  -4   26.72    1.40
   7 -22  -2   20.10    1.26
  -2 -19  -6   -2.42    1.47
  -2 -18  -6   11.83    1.25
  -2 -17  -6   62.31    1.54
  -2 -16  -6    7.75    1.12
  -1 -29  -4    1.26    1.15
  -1 -22  -6    2.51    1.45
   0 -31  -3    1.12    0.85
   0 -24  -6   16.41    1.85
   1 -24  -6    1.02    1.54
   2 -27  -5   10.10    1.49
   3 -26  -5    4.03    1.57
   3 -12  -6   15.76    1.24
   4 -25  -5   14.23    1.84
   4 -19  -6    2.70    1.62
   4 -18  -6   39.78    1.82
   4 -16  -6    1.84    1.53
   5 -31   0    2.54    0.57
   5 -29  -2    1.89    0.92
   5 -22  -5    3.93    1.80
   5 -21  -5   14.67    1.68
   5 -13  -5  118.53    1.88
   6 -29   0    0.20    0.64
   6 -28  -1    3.54    0.82
   6 -27  -2    0.49    1.10
   6 -25  -3    5.09    1.41
   7 -25  -1    0.17    1.05
   7 -19  -3    1.92    1.55
   7 -17  -3    0.09    1.22
  -2 -28  -4    3.97    0.95
  -2 -21  -6   16.71    1.73
  -2 -14  -6   82.89    1.46
  -1 -31  -3    1.32    0.82
  -1 -27  -5   25.35    1.51
  -1 -23  -6   19.77    1.57
   1 -30  -4    0.21    0.92
   1 -28  -5   15.26    1.45
   1 -18  -7   59.44    2.19
   1 -17  -7   18.76    1.81
   1 -16  -7   12.80    1.69
   3 -32  -2    5.53    0.75
   3 -29  -4    2.80    1.13
   3 -27  -5    3.21    1.61
   3 -23  -6   33.26    1.86
   3 -11  -6   11.22    1.13
   4 -32  -1    3.94    0.62
   4 -31  -2    5.50    0.81
   4 -28  -4    4.93    1.31
   4 -21  -6  106.18    2.21
   4 -20  -6   38.43    1.88
   4 -14  -6   76.03    1.81
   4 -13  -6    7.03    1.52
   5 -28  -3    2.45    1.01
   5 -26  -4   12.83    1.29
   6 -12  -4    6.97    1.08
   7 -24  -2    6.58    1.20
  -2 -26  -5    7.34    1.33
  -2 -22  -6    6.55    1.61
   0 -28  -5    1.24    1.18
   0 -19  -7   44.04    2.00
   0 -18  -7   35.21    1.70
   0 -17  -7   73.63    1.86
   0 -16  -7    2.02    1.35
   0 -15  -7  112.19    2.04
   1 -33  -2    2.36    0.55
   1 -32  -3   17.86    0.84
   1 -20  -7    6.33    1.61
   1 -19  -7    4.12    1.58
   1 -15  -7   59.63    1.72
   1 -14  -7  152.91    2.25
   2 -28  -5    3.43    1.25
   2 -19  -7  117.18    2.27
   2 -18  -7   42.85    1.88
   2 -17  -7  152.38    2.34
   2 -16  -7    6.15    1.52
   2 -15  -7  598.11    3.69
   3 -33  -1    1.80    0.38
   3 -33  -1    0.22    0.24
   4 -26  -5    2.00    1.39
   4 -12  -6  441.83    3.12
   5 -24  -5    7.81    1.66
   6 -29  -1    2.49    0.69
   6 -26  -3   48.03    1.32
   6 -11  -4   30.67    1.27
   7 -22  -3   29.35    1.54
  -2 -23  -6   56.39    1.77
  -1 -30  -4    1.00    0.93
  -1 -28  -5   -0.73    1.24
   0 -32  -3    2.12    0.62
   0 -26  -6    0.64    1.57
   0 -21  -7  162.36    2.54
   0 -20  -7   96.04    2.06
   0 -14  -7   71.17    1.62
   1 -29  -5    2.38    1.15
   1 -26  -6    1.93    1.40
   1 -22  -7    2.00    1.91
   1 -21  -7   57.90    1.99
   1 -13  -7    3.79    1.20
   2 -33  -2    6.51    0.58
   2 -32  -3    6.05    0.77
   2 -26  -6    5.09    1.49
   2 -13  -7  108.24    2.01
   3 -30  -4    8.45    1.09
   3 -28  -5    2.33    1.38
   3 -25  -6    6.93    1.62
   3 -19  -7   33.77    2.17
   3 -18  -7   80.48    2.12
   3 -17  -7   10.74    1.66
   3 -16  -7   -0.40    1.50
   4 -29  -4   33.47    1.27
   5 -31  -1    6.06    0.60
   5 -30  -2   10.78    0.76
   5 -27  -4    5.16    1.14
   5 -19  -6    7.15    1.90
   5 -18  -6    8.11    1.88
   5 -16  -6   -0.76    1.80
   5 -10  -5   65.25    1.54
   6 -24  -4    0.76    1.21
   6 -20  -5   14.47    1.81
   6 -19  -5    4.63    1.53
   6 -17  -5   39.62    1.64
   6 -16  -5   40.00    1.60
   7 -25  -2    9.89    1.13
  -2 -27  -5   -0.25    1.12
  -1 -20  -7    8.27    1.79
  -1 -19  -7   -0.05    1.34
  -1 -16  -7   51.06    1.58
   0 -31  -4    0.49    0.82
   0 -22  -7    2.21    1.61
   1 -31  -4    1.53    0.75
   1 -23  -7    2.17    1.85
   1 -12  -7   19.45    1.24
   2 -31  -4    0.94    0.86
   2 -29  -5   16.66    1.12
   2 -22  -7    3.08    1.66
   2 -12  -7   62.30    1.69
   3 -26  -6   27.52    1.78
   3 -15  -7    4.84    1.48
   3 -14  -7   44.38    1.66
   4 -24  -6    6.65    1.60
   4 -11  -6  825.79    3.89
   5 -25  -5   11.65    1.34
   5 -21  -6   37.07    1.99
   5 -20  -6   61.08    1.89
   5 -15  -6    5.92    1.44
   5 -14  -6   46.04    1.88
   7 -19  -4    3.33    1.50
   7 -18  -4   13.20    1.61
   7 -17  -4    2.48    1.55
   7 -16  -4    8.22    1.50
  -2 -31  -3    0.76    0.61
  -1 -26  -6   31.05    1.38
  -1 -21  -7    0.32    1.46
  -1 -14  -7    7.86    1.19
   0 -23  -7    1.46    1.47
   0 -12  -7  186.56    2.03
   1 -11  -7    8.11    1.32
   2 -27  -6   16.81    1.38
   3 -32  -3    0.77    0.64
   3 -22  -7    3.50    1.68
   3 -13  -7   23.01    1.44
   4 -32  -2    0.74    0.42
   4 -32  -2    0.58    0.28
   4 -31  -3    1.06    0.65
   4 -25  -6    3.06    1.66
   4 -19  -7   15.48    2.01
   4 -18  -7   22.73    2.00
   4 -17  -7   18.40    1.95
   4 -16  -7   34.55    1.98
   4 -10  -6   64.11    1.42
   5 -28  -4    3.71    0.99
   5 -26  -5   -0.10    1.29
   6 -13  -5   26.25    1.40
   7 -26  -2    1.65    0.84
   7 -24  -3   42.58    1.35
  -1 -31  -4    0.74    0.67
  -1 -29  -5    9.92    0.95
  -1 -22  -7    0.83    1.42
  -1 -13  -7  160.74    1.94
   0 -11  -7   55.40    1.49
   1 -33  -3   -0.26    0.49
   1 -30  -5    0.93    0.85
   1 -28  -6    2.48    1.20
   2 -30  -5   -1.19    0.96
   2 -11  -7  732.32    3.72
   3 -31  -4    3.42    0.82
   3 -27  -6   10.25    1.31
   3 -12  -7   10.87    1.27
   4 -30  -4    7.20    0.84
   4 -21  -7   65.77    2.22
   4 -20  -7    2.34    1.65
   4 -15  -7  144.12    2.23
   4 -14  -7  176.34    2.52
   5 -31  -2   -0.37    0.54
   5 -30  -3    7.60    0.79
   5 -23  -6    6.99    1.49
   5 -12  -6   99.54    1.80
   6 -29  -2    0.12    0.58
   6 -28  -3    1.50    0.85
   6 -26  -4    0.01    1.03
   6 -23  -5   12.75    1.46
   6 -12  -5  313.91    2.54
   7 -22  -4   58.63    1.65
  -2 -19  -7    0.52    1.23
  -2 -16  -7    3.71    1.21
  -2 -15  -7   27.24    1.49
  -1 -27  -6   -0.02    1.09
  -1 -12  -7   14.06    1.08
   0 -30  -5    9.56    0.86
   0 -28  -6    2.54    1.18
   1 -32  -4   12.43    0.73
   1 -25  -7   -0.77    1.38
   1 -18  -8   10.81    1.84
   1 -17  -8   18.08    1.89
   2 -33  -3    0.69    0.43
   2 -28  -6    1.93    1.09
   2 -25  -7   63.23    1.79
   2 -10  -7   79.93    1.54
   3 -24  -7    7.65    1.54
   3 -11  -7    1.39    1.19
   4 -26  -6    1.63    1.28
   4 -13  -7   32.25    1.59
   5 -29  -4    0.16    0.88
   5 -27  -5    0.01    1.11
   5 -24  -6    3.96    1.55
   5 -11  -6   66.95    1.74
   6 -24  -5   14.64    1.48
   6 -11  -5   77.20    1.68
  -2 -14  -7   98.52    1.76
  -1 -24  -7    0.15    1.34
   0 -19  -8    6.40    1.79
   0 -18  -8   26.10    1.90
   1 -21  -8   21.65    1.89
   1 -19  -8   15.30    1.74
   1 -16  -8   14.69    1.55
   1 -15  -8   75.82    1.88
   2 -32  -4   15.20    0.58
   2 -26  -7    1.63    1.49
   2 -20  -8    2.40    1.68
   2 -19  -8    7.90    1.73
   2 -17  -8   11.43    1.68
   2 -16  -8    1.01    1.56
   2 -15  -8    5.18    1.51
   3 -30  -5    1.00    0.83
   3 -28  -6   14.34    1.15
   4 -32  -3    2.06    0.49
   4 -23  -7    4.69    1.62
   5 -18  -7   29.21    2.04
   5 -17  -7    1.48    1.86
   6 -27  -4    4.23    0.87
   6 -25  -5    5.24    1.26
   6 -19  -6    8.45    1.50
   6 -18  -6   25.49    1.68
   6 -17  -6   38.55    1.65
   6 -16  -6   40.11    1.61
   6 -15  -6  214.04    2.66
   7 -23  -4    1.36    1.07
  -2 -29  -5   -0.21    0.74
  -2 -22  -7    1.67    1.19
  -1 -30  -5   -0.02    0.68
  -1 -28  -6   -0.78    1.04
  -1 -25  -7   21.68    1.52
   0 -29  -6    0.76    0.99
   0 -26  -7   10.26    1.27
   0 -21  -8   22.92    1.91
   0 -20  -8   11.50    1.59
   0 -16  -8    7.15    1.49
   0 -15  -8  143.58    2.13
   1 -31  -5    0.73    0.66
   1 -29  -6    9.04    0.95
   1 -22  -8   -0.38    1.46
   1 -14  -8   39.76    1.64
   2 -29  -6    1.94    0.89
   2 -21  -8    8.52    1.67
   2 -14  -8   78.48    1.90
   3 -32  -4    3.65    0.59
   3 -20  -8    8.97    1.73
   3 -19  -8    5.73    1.74
   3 -18  -8    1.40    1.69
   3 -17  -8    1.25    1.66
   3 -16  -8   16.45    1.72
   3 -15  -8   45.85    2.05
   4 -31  -4    2.70    0.65
   4 -11  -7  105.47    2.00
   5 -31  -3    0.01    0.51
   5 -28  -5    2.40    0.97
   5 -25  -6    1.21    1.18
   5 -20  -7   10.03    1.53
   5 -19  -7    1.54    1.49
   5 -16  -7   18.80    1.65
   5 -15  -7    2.10    1.52
   5 -10  -6  428.95    2.88
   6 -29  -3    5.61    0.67
   6 -22  -6    2.66    1.59
   6 -14  -6   14.52    1.40
   6 -10  -5  215.55    2.15
   7 -26  -3    3.77    0.85
   7 -24  -4    8.30    1.14
   7 -19  -5    7.35    1.34
   7 -18  -5    5.50    1.36
   7 -17  -5    5.23    1.29
   7 -16  -5    2.89    1.54
   7 -15  -5    4.67    1.52
  -2 -27  -6   16.04    1.12
  -2 -12  -7   19.72    1.16
  -1 -19  -8    3.27    1.67
  -1 -17  -8   17.13    1.79
   0 -22  -8   14.03    1.61
   0 -14  -8    2.08    1.30
   1 -27  -7   14.81    1.15
   1 -13  -8    8.26    1.40
   2 -27  -7   10.60    1.24
   2 -13  -8   10.06    1.45
   3 -29  -6    9.19    1.05
   3 -26  -7   38.72    1.48
   3 -21  -8   48.58    1.92
   3 -14  -8   43.08    1.74
   3  -9  -7  895.69    4.10
   4 -30  -5    0.60    0.79
   4 -28  -6    1.87    1.08
   5 -30  -4    3.27    0.65
   5 -14  -7    4.91    1.47
   5 -13  -7  115.74    2.20
   6 -28  -4   -0.01    0.74
   6 -26  -5    2.15    1.05
   6 -13  -6    1.50    1.25
   7 -21  -5    2.58    1.25
   7 -14  -5    2.71    1.49
  -2 -24  -7    9.79    1.36
  -1 -26  -7    0.32    1.27
  -1 -21  -8   15.43    1.76
  -1 -20  -8   16.18    1.50
  -1 -15  -8   69.16    1.70
   0 -27  -7    2.62    1.06
   1 -30  -6    2.08    0.84
   1 -24  -8    3.97    1.39
   1 -12  -8   72.16    1.71
   2 -30  -6    1.11    0.87
   2 -12  -8  160.01    2.18
   3 -31  -5    1.73    0.64
   3 -23  -8    3.89    1.61
   3 -13  -8    0.99    1.44
   4 -20  -8   -1.48    1.61
   4 -18  -8   29.67    1.83
   4 -17  -8    2.71    1.64
   4 -16  -8    6.37    1.62
   4 -15  -8   12.00    1.96
   4 -10  -7  245.17    2.38
   5 -23  -7    0.36    1.36
   5  -9  -6   44.71    1.32
   7 -27  -3   -0.27    0.62
   7 -25  -4    4.90    0.91
  -1 -31  -5    0.54    0.55
  -1 -29  -6   14.25    0.81
   0 -30  -6    0.22    0.73
   0 -24  -8   14.66    1.41
   1 -32  -5    6.56    0.56
   1 -28  -7    2.76    0.90
   1 -11  -8  143.81    2.00
   2 -32  -5   -0.33    0.51
   2 -28  -7    0.79    0.93
   3 -24  -8    8.23    1.70
   3 -12  -8    5.12    1.41
   4 -26  -7   -0.13    1.14
   5 -29  -5   10.36    0.75
   5 -27  -6    2.77    0.88
   5 -24  -7   11.28    1.30
   5 -12  -7    1.52    1.32
   6 -27  -5   19.86    0.99
   6 -24  -6   15.73    1.24
   6 -11  -6  123.50    2.04
   7 -23  -5    5.08    1.07
  -2 -25  -7    1.17    1.02
  -2 -18  -8    3.38    1.51
  -1 -27  -7   15.38    1.13
  -1 -23  -8   -1.68    1.27
  -1 -13  -8    8.55    1.24
   0 -32  -5    1.25    0.47
   0 -28  -7    0.56    0.85
   0 -25  -8    9.48    1.44
   0 -11  -8  738.54    3.77
   1 -10  -8    7.22    1.42
   2 -18  -9   10.42    2.02
   2 -17  -9    8.05    1.98
   2 -10  -8  185.50    2.33
   3 -28  -7    7.76    1.09
   3 -25  -8    0.37    1.48
   3 -11  -8   61.40    1.69
   4 -27  -7    9.52    1.19
   4 -23  -8   39.84    1.69
   4 -13  -8   28.10    1.62
   5 -25  -7    2.82    1.26
   5 -11  -7  303.97    2.67
   5  -8  -6  220.00    2.11
   6 -29  -4    6.65    0.63
   6 -21  -7    4.88    1.64
   6 -19  -7   13.12    1.62
   6 -18  -7    2.95    1.47
   6 -16  -7   36.28    1.67
   6 -15  -7   53.35    2.01
   7 -26  -4    2.38    0.73
   7 -18  -6    0.25    1.64
   7 -17  -6    2.16    1.68
  -2 -21  -8   26.91    1.52
  -2 -20  -8   37.03    1.66
  -2 -19  -8    6.28    1.32
  -2 -16  -8   15.63    1.38
  -2 -15  -8   41.44    1.67
  -1 -24  -8    7.90    1.41
  -1 -12  -8  168.28    2.05
   0 -18  -9   13.58    1.83
   0 -10  -8  187.51    2.20
   1 -31  -6    0.57    0.58
   1 -29  -7    1.37    0.88
   1 -26  -8    4.40    1.08
   1 -20  -9   18.86    1.60
   1 -19  -9    0.38    1.52
   1 -17  -9   34.88    1.76
   1 -16  -9    0.65    1.54
   2 -31  -6   -0.87    0.61
   2 -29  -7    2.75    0.91
   2 -26  -8    0.89    1.13
   2 -20  -9    3.57    1.62
   2 -19  -9   42.67    1.89
   2 -15  -9    6.92    1.65
   3 -19  -9   12.64    2.05
   3 -18  -9  150.29    2.68
   4 -31  -5    0.04    0.25
   4 -24  -8    2.05    1.34
   4 -12  -8    3.74    1.48
   5 -28  -6    2.73    0.75
   5 -19  -8    2.79    1.60
   5 -18  -8   74.91    2.02
   5 -17  -8    3.23    1.52
   5 -16  -8   22.98    1.73
   5 -15  -8    5.40    1.98
   6 -28  -5    0.01    0.68
   6 -22  -7    1.34    1.50
   6 -14  -7    8.58    1.46
   7 -21  -6    2.05    1.47
   7 -20  -6    0.09    1.21
  -2 -14  -8    6.36    1.45
   0 -31  -6    0.35    0.54
   0 -29  -7    1.01    0.78
   0 -26  -8    1.60    1.10
   0 -20  -9    0.64    1.47
   0 -19  -9    4.63    1.53
   0 -17  -9    1.67    1.53
   0 -16  -9    0.52    1.49
   0 -15  -9    1.31    1.71
   1  -9  -8  350.11    2.71
   2 -22  -9    3.01    1.59
   2 -14  -9   35.07    1.77
   2  -9  -8  176.34    2.10
   3 -29  -7    0.98    0.83
   3 -26  -8   18.97    1.22
   3 -15  -9    3.09    1.69
   4 -30  -6    0.57    0.64
   4 -28  -7    7.14    0.96
   4 -11  -8    0.09    1.40
   4  -8  -7  419.46    2.90
   5 -30  -5    0.48    0.42
   5 -30  -5    0.22    0.27
   5 -26  -7    6.35    1.00
   5 -22  -8   29.43    1.74
   5 -14  -8   99.42    2.12
   6 -26  -6   15.42    0.96
   6 -23  -7    1.15    1.41
   6 -13  -7   17.38    1.51
   7 -25  -5   -0.36    0.83
   7 -14  -6    0.07    1.36
  -2 -23  -8   45.80    1.50
  -2 -13  -8    1.16    1.28
  -1 -25  -8    7.14    1.09
   0 -14  -9    3.55    1.46
   0  -9  -8  103.33    1.83
   1 -27  -8    1.67    1.01
   2 -27  -8    3.49    0.99
   2 -23  -9   97.28    1.92
   2 -13  -9   60.15    1.87
   3 -31  -6   -0.06    0.54
   3 -22  -9    1.65    1.47
   3 -14  -9  168.34    2.49
   3 -13  -9  109.80    2.40
   3  -9  -8   54.42    1.57
   4 -18  -9   87.91    2.14
   4 -17  -9  177.97    2.58
   4 -16  -9    4.83    1.99
   4 -10  -8   98.99    2.13
   5  -9  -7  261.56    2.60
   6 -24  -7    2.63    1.22
   6 -12  -7    5.46    1.36
   6  -9  -6  468.51    3.02
   7 -23  -6    0.79    1.15
   7 -13  -6    5.12    1.26
  -1 -26  -8   22.01    1.16
  -1 -20  -9   -0.44    1.62
  -1 -19  -9    4.96    1.37
  -1 -18  -9   67.97    1.82
  -1 -17  -9    3.37    1.43
  -1 -16  -9    7.49    1.55
  -1 -15  -9    2.29    1.61
  -1 -10  -8   39.65    1.31
   0 -27  -8    6.85    0.94
   0 -23  -9    0.36    1.32
   0 -13  -9   23.89    1.54
   1 -30  -7    4.27    0.63
   1 -24  -9   28.22    1.37
   1 -12  -9   75.69    1.88
   1  -8  -8  132.86    1.86
   2 -30  -7    0.10    0.59
   2 -24  -9   14.98    1.36
   2 -12  -9   17.29    1.57
   2  -8  -8  513.20    3.24
   3 -27  -8   -0.19    0.94
   3 -12  -9  256.13    2.96
   4 -26  -8   17.91    1.10
   4 -21  -9  142.46    2.27
   4 -15  -9   69.32    2.04
   4 -14  -9   22.07    2.03
   5 -27  -7    2.77    0.81
   5 -24  -8   21.55    1.39
   5 -12  -8   85.64    1.98
   6 -27  -6    7.11    0.76
   6 -11  -7   25.74    1.76
   7 -26  -5    9.83    0.71
   7 -24  -6    1.25    0.99
  -2 -24  -8    9.70    1.02
  -1 -22  -9    7.01    1.52
  -1 -14  -9   33.89    1.75
   0 -30  -7    0.74    0.59
   0 -24  -9    9.93    1.40
   0 -12  -9    3.31    1.35
   1 -28  -8    1.40    0.81
   1 -25  -9    1.77    1.22
   1 -11  -9  179.86    2.35
   2 -28  -8    5.48    0.83
   2 -11  -9   19.53    1.57
   3 -30  -7    3.65    0.65
   3 -24  -9   33.28    1.45
   3  -8  -8  150.26    2.05
   4 -29  -7    3.95    0.67
   4 -23  -9   20.11    1.62
   4 -13  -9   42.60    1.86
   4  -9  -8   54.77    1.66
   5 -25  -8    0.79    1.09
   5 -11  -8   46.08    1.73
   5  -8  -7  132.57    2.06
   6 -21  -8   29.68    1.69
   6 -20  -8    2.05    1.44
   6 -17  -8   18.43    1.62
   6 -16  -8    6.18    1.57
   6 -15  -8  217.53    2.77
   7 -20  -7   15.86    1.52
   7 -16  -7    8.02    1.78
  -2 -25  -8    0.50    1.01
  -2 -11  -8  286.90    2.41
  -1 -23  -9   -0.19    1.35
  -1 -13  -9   29.33    1.56
  -1  -9  -8   86.68    1.57
   0 -28  -8    0.94    0.78
   0 -11  -9   22.07    1.43
   1 -10  -9   46.49    1.93
   2 -18 -10   15.93    2.01
   2 -17 -10   24.98    2.11
   2 -10  -9  106.99    2.02
   2  -7  -8    6.11    1.11
   3 -28  -8    8.96    0.82
   3 -25  -9   12.39    1.18
   3 -11  -9    2.61    1.54
   4 -12  -9  130.18    2.29
   5 -28  -7    0.93    0.63
   5 -17  -9   33.32    1.75
   6 -28  -6   -0.27    0.59
   6 -22  -8   24.41    1.52
   6 -10  -7   70.03    1.69
   7 -27  -5    0.26    0.56
   7 -21  -7   12.26    1.27
  -2 -19  -9   -0.21    1.44
  -2 -17  -9   25.84    1.70
  -1 -12  -9   15.62    1.65
   0 -25  -9    9.08    1.07
   1 -29  -8    9.98    0.76
   1 -26  -9    4.50    0.96
   1 -21 -10    8.83    1.65
   1 -19 -10    0.67    1.58
   1 -17 -10   30.88    1.75
   1 -16 -10   31.39    1.74
   1 -15 -10    4.58    1.69
   2 -26  -9   11.28    0.99
   2 -21 -10   37.08    1.72
   2 -16 -10   57.89    2.04
   3 -18 -10    2.30    1.70
   3 -10  -9  164.61    2.36
   3  -7  -8  235.13    2.40
   4 -11  -9   14.85    1.93
   4  -8  -8    6.76    1.29
   5 -26  -8    2.58    0.96
   5 -22  -9   71.38    1.80
   5 -21  -9   28.47    1.55
   5 -15  -9  153.27    2.38
   5 -14  -9   54.42    1.87
   5 -10  -8    5.13    1.50
   7 -22  -7    0.09    1.08
  -2 -15  -9    0.95    1.56
  -2 -10  -8  276.16    2.34
  -1 -24  -9    1.03    1.08
   0 -26  -9    1.89    1.03
   0 -16 -10   15.44    1.63
   0 -10  -9    4.36    1.29
   1 -22 -10    3.13    1.30
   1 -14 -10   32.06    1.76
   1  -9  -9  179.14    2.28
   2 -27  -9    9.39    0.96
   2 -22 -10    6.10    1.41
   2 -14 -10    0.04    1.66
   2 -13 -10   13.43    2.01
   2  -9  -9  145.08    2.16
   3 -29  -8    1.43    0.67
   3 -22 -10   24.99    1.71
   4 -30  -7   -0.28    0.47
   4 -28  -8    2.00    0.68
   4 -25  -9    1.06    1.00
   5 -23  -9   21.85    1.39
   5 -13  -9   78.00    2.08
   5  -9  -8   13.74    1.64
   5  -7  -7  917.89    4.23
   6 -24  -8    0.87    1.11
   6 -12  -8    2.47    1.42
   6  -9  -7   11.91    1.25
   6  -7  -6   17.98    1.13
   7 -23  -7    5.91    0.96
  -2 -22  -9    4.46    1.31
  -2 -14  -9  148.57    2.10
  -1 -25  -9    0.76    1.06
  -1 -11  -9   60.82    1.63
   0 -22 -10   44.64    1.72
   0 -21 -10    5.47    1.44
   0 -14 -10  155.88    2.35
   0  -9  -9    8.27    1.51
   1 -23 -10    0.67    1.14
   1 -13 -10  117.54    2.21
   2 -23 -10   16.72    1.32
   2 -12 -10   38.57    2.10
   3 -23 -10    2.21    1.42
   3 -13 -10   33.47    1.93
   4 -26  -9   -1.58    0.98
   4 -21 -10   19.17    1.73
   4 -20 -10   -0.27    1.55
   4 -17 -10   46.60    1.93
   4 -16 -10   89.15    2.16
   4 -15 -10   14.83    2.10
   4 -10  -9  101.48    2.06
   5 -29  -7    0.68    0.49
   5 -27  -8    2.88    0.69
   5 -24  -9    6.50    1.12
   5 -12  -9    7.62    1.67
   6 -27  -7    4.60    0.62
   6 -11  -8   13.24    1.62
  -2 -23  -9    8.11    1.16
  -1 -18 -10   95.09    2.17
  -1 -17 -10   10.16    1.79
  -1 -16 -10   -0.02    1.69
  -1 -10  -9    2.02    1.40
   0 -27  -9    1.19    0.81
   0 -23 -10   39.47    1.51
   1 -30  -8    3.32    0.50
   1 -24 -10   15.53    1.34
   1 -12 -10  231.14    2.68
   1  -8  -9   77.30    1.74
   2 -30  -8    1.03    0.51
   2 -24 -10    0.83    1.06
   2 -11 -10   50.73    2.10
   2  -8  -9  100.66    1.91
   3 -24 -10    1.03    1.26
   3 -12 -10   15.25    1.77
   3  -8  -9  340.26    3.08
   3  -6  -8  221.87    2.33
   4 -29  -8    1.09    0.55
   4 -22 -10   19.96    1.40
   4 -14 -10   41.56    1.96
   4  -9  -9  203.94    2.74
   5 -11  -9  223.18    2.69
   5  -8  -8  732.09    3.98
   5  -6  -7  183.40    2.09
   6 -20  -9    0.38    1.33
   6 -15  -9  117.60    2.41
   7 -15  -8    5.42    1.74
  -2 -12  -9    8.98    1.47
  -1 -26  -9    1.35    0.85
  -1 -21 -10    2.98    1.51
  -1 -15 -10    4.55    1.45
   0 -12 -10   12.46    1.56
   0  -8  -9   14.59    1.51
   2 -28  -9    1.14    0.61
   2 -25 -10   -0.30    1.00
   3 -11 -10   78.06    2.09
   4 -27  -9    2.72    0.76
   4 -23 -10   -0.66    1.12
   5 -28  -8    4.69    0.61
   5 -25  -9    1.78    0.84
   5 -18 -10   14.59    1.66
   5 -16 -10  105.96    2.41
   6 -28  -7    2.99    0.50
   6 -22  -9   26.28    1.40
   6 -21  -9    3.32    1.22
   6 -14  -9    0.94    1.58
   6 -10  -8   23.98    1.55
   6  -6  -6   18.61    1.13
   7 -25  -7    0.61    0.68
  -2 -11  -9   19.25    1.40
  -1 -22 -10   10.25    1.33
  -1 -13 -10   21.20    1.84
   0 -24 -10   17.07    1.09
   0 -11 -10  179.38    2.57
   1 -25 -10   -0.09    0.94
   1 -10 -10   10.75    1.59
   1  -7  -9    4.61    1.25
   2 -19 -11   10.30    1.83
   2 -17 -11   52.80    1.92
   2 -10 -10    9.26    1.58
   2  -7  -9  231.08    2.47
   3 -25 -10    7.29    0.95
   3 -10 -10    3.62    1.91
   3  -7  -9    9.66    1.61
   3  -5  -8   75.92    1.77
   4 -24 -10    2.76    1.13
   4 -12 -10  177.73    2.58
   4  -8  -9   29.92    1.66
   4  -6  -8  339.32    2.79
   5 -21 -10    1.62    1.24
   5 -20 -10    0.05    1.35
   5 -15 -10   10.78    1.63
   5 -14 -10    3.26    1.95
   5 -10  -9   13.70    1.66
   5  -7  -8    8.39    1.68
   6 -26  -8    3.99    0.67
   6 -23  -9    7.35    1.10
   6 -13  -9   14.98    1.67
   6  -9  -8  359.55    3.12
   6  -7  -7   51.85    1.71
   7 -13  -8   -0.28    1.49
   7 -10  -7    0.48    1.32
  -1 -27  -9    1.13    0.62
  -1 -23 -10    0.47    1.13
   0 -25 -10    2.50    0.93
   1 -20 -11    6.47    1.37
   1 -19 -11   11.72    1.50
   1 -17 -11    1.84    1.50
   1 -16 -11   -1.17    1.53
   1 -15 -11   -0.49    1.55
   2 -29  -9    5.85    0.57
   2 -26 -10    3.62    0.77
   2 -21 -11    0.96    1.30
   2 -20 -11   -0.09    1.43
   2 -15 -11    3.77    1.69
   2  -9 -10   55.09    2.07
   3 -15 -11   -0.26    2.02
   5 -22 -10   21.40    1.20
   5  -9  -9    7.21    1.56
   5  -5  -7   31.56    1.26
   6 -12  -9    7.66    1.60
   7 -26  -7    2.23    0.55
   7 -23  -8   -0.04    0.81
  -2 -17 -10    7.29    1.44
  -2 -16 -10    4.95    1.55
  -1  -8  -9    5.11    1.16
   0 -20 -11    1.57    1.55
   0 -19 -11    2.72    1.69
   0 -17 -11   10.19    1.65
   0 -16 -11    1.53    1.78
   0 -10 -10   12.56    1.52
   0  -7  -9  313.14    2.70
   1 -29  -9    0.72    0.48
   1 -22 -11   15.85    1.38
   1 -21 -11    3.20    1.27
   1 -14 -11    4.11    1.59
   1 -13 -11   60.11    2.18
   1  -6  -9   90.21    1.93
   2 -22 -11    0.23    1.14
   2  -6  -9  307.62    2.74
   3 -29  -9   -0.18    0.44
   3 -26 -10    0.62    0.74
   3 -22 -11   44.00    1.58
   3 -21 -11    8.59    1.35
   3 -14 -11   36.69    1.96
   3  -9 -10   13.19    1.67
   4 -28  -9   10.75    0.59
   4 -25 -10   13.09    0.91
   4 -19 -11    2.66    1.72
   4 -18 -11    5.04    1.63
   4  -7  -9  115.47    2.11
   5 -23 -10    0.36    0.91
   5 -12 -10  172.86    2.49
   6 -27  -8   11.00    0.60
   6  -8  -8   10.41    1.73
   7 -24  -8   13.55    0.84
   7 -18  -9   -0.30    1.38
   7 -17  -9    3.44    1.49
   7 -11  -8    7.57    1.79
   7  -9  -7    2.74    1.28
  -2 -20 -10   13.33    1.17
  -2 -15 -10   18.93    1.40
  -2 -14 -10    8.81    1.70
  -1 -11 -10    7.19    1.40
   0 -26 -10    1.33    0.75
   0 -15 -11   28.66    1.72
   0 -14 -11    3.26    1.86
   0  -9 -10  272.84    2.87
   1 -23 -11    6.15    1.21
   1 -12 -11    5.09    1.89
   2 -23 -11    0.84    0.98
   2 -12 -11    6.08    1.75
   2  -8 -10   -1.28    1.47
   3 -23 -11   -0.21    1.13
   3 -12 -11   36.95    2.27
   3  -6  -9  185.26    2.33
   4 -20 -11    2.66    1.36
   4 -15 -11   61.43    2.03
   4  -9 -10    6.17    1.92
   5 -24 -10    0.45    0.93
   5  -8  -9   51.21    1.79
   5  -6  -8  158.27    2.17
   6 -25  -9    0.05    0.68
   6 -20 -10    1.24    1.32
   6 -19 -10   -0.21    1.27
   6 -18 -10    6.73    1.42
   6 -17 -10    8.49    1.52
   6 -10  -9   27.54    1.95
   7 -20  -9    1.42    1.19
   7 -19  -9    0.32    1.10
   7 -16  -9    1.63    1.39
  -2 -13 -10   51.67    1.90
  -2  -9  -9    5.92    1.34
  -1 -25 -10    1.16    0.75
  -1 -10 -10    6.57    1.65
   0 -22 -11   11.11    1.11
   0  -6  -9  264.15    2.51
   1  -8 -10  110.60    2.11
   3 -27 -10    0.68    0.31
   3  -8 -10  109.25    2.20
   4 -22 -11    0.77    1.11
   4 -13 -11    7.52    1.77
   5 -17 -11   69.62    2.07
   5 -10 -10   10.60    2.02
   6 -21 -10   40.22    1.25
   6 -14 -10   13.68    1.61
   6  -7  -8  224.39    2.61
   7 -25  -8    0.90    0.56
   7 -14  -9    1.91    1.43
   8 -18  -8    1.71    1.17
  -1 -16 -11   10.18    1.50
   0  -8 -10   50.00    1.69
   1 -24 -11    0.08    0.87
   1 -11 -11    3.93    1.62
   1  -5  -9   52.40    1.59
   2  -7 -10   12.58    1.56
   2  -5  -9  136.47    2.05
   3 -24 -11   -0.09    0.88
   4 -23 -11   22.84    1.07
   4 -12 -11  206.01    2.76
   4  -8 -10    6.26    1.61
   4  -4  -8   88.44    1.70
   5 -20 -11   43.42    1.46
   5 -19 -11    1.90    1.30
   5 -18 -11    7.44    1.44
   5  -7  -9   49.70    1.75
   6 -22 -10    0.33    0.87
   6 -13 -10   41.65    1.80
   6  -9  -9    5.32    1.50
   7 -22  -9    2.20    0.80
   7 -13  -9   17.82    1.64
   8 -19  -8   -0.60    0.94
   8 -16  -8    0.80    1.15
   4 -27 -10    0.46    0.27
   2  17   2    9.12    1.21
   3  12   5   22.96    1.15
   3  19   2   -0.36    1.40
   3  20   1   24.39    1.50
   3  21   0   12.33    1.21
   4   9   6  120.71    1.68
   4  17   4  112.90    2.12
   4  19   3    7.94    1.46
   4  22   0    8.90    1.64
   5  12   6    7.64    1.39
   5  16   5    2.78    1.49
   5  18   4   66.13    2.08
   5  20   3   27.29    1.68
   6  13   6   23.69    1.58
   7  13   6   15.25    1.49
   7  24  -1   10.00    1.16
   8  12   6    8.79    1.44
   8  16   5   35.60    1.65
   8  20   3   91.95    1.85
   8  24  -2    1.37    0.90
   9  22   1    7.66    0.97
  10  12   5    1.61    1.40
  10  16   4    0.40    1.09
  10  18   3   -0.04    1.23
  10  21   1   15.60    0.91
  11  13   4   10.52    1.16
  11  18   2   11.42    0.96
  12  13   3    1.56    0.78
  13  11   2    3.59    0.54
  13  14   1   -0.47    0.46
   3  15   4  168.97    1.99
   4   8   6   30.52    1.14
   4  20   2   25.96    1.50
   4  21   1   64.79    1.89
   5  15   5   25.44    1.59
   5  23  -1   76.81    1.77
   6  12   6    1.10    1.43
   6  16   5   11.38    1.60
   6  20   3    4.45    1.48
   7  12   6   11.32    1.52
   7  16   5   15.55    1.64
   7  20   3   17.96    1.58
   8  11   6   21.22    1.53
   8  15   5    3.27    1.69
   8  21   2    0.52    1.30
   8  22   1    8.09    1.35
   8  23   0    2.31    1.07
   9   6   6  126.99    1.72
   9   7   6    9.16    1.23
   9  19   3    1.92    1.28
   9  23  -1    6.80    0.95
  10  11   5   15.49    1.46
  11  20   0    0.47    0.72
  11  21  -1    5.46    0.48
  12  12   3    9.46    0.86
  12  17   1    9.72    0.64
  12  19  -1    2.13    0.49
  13  10   2    0.62    0.54
   4  13   5   49.12    1.46
   4  16   4    8.26    1.30
   4  18   3  189.00    2.49
   5   9   6    6.97    1.37
   5  10   6   98.42    1.73
   5  19   3    8.56    1.55
   6  15   5   88.61    1.97
   6  22   1    8.59    1.42
   7  11   6   14.41    1.48
   8  10   6  102.63    1.85
   9  20   2   37.03    1.39
   9  22   0   10.55    1.18
  10  15   4    4.79    1.17
  10  17   3   12.53    1.36
  10  22  -1    0.31    0.70
  11  12   4    0.14    0.92
  11  15   3   12.75    1.08
  11  21  -2   -0.87    0.57
  13   9   2   27.39    0.73
  13  13   1    0.66    0.53
  13  15   0    0.85    0.40
   3  14   4   11.28    1.12
   3  16   3   20.81    1.37
   3  18   2  150.05    1.94
   3  19   1   19.39    1.37
   3  20   0    5.13    1.38
   4  12   5   40.82    1.48
   5   6   6  135.07    1.73
   5   7   6    0.10    1.13
   5   8   6    4.18    1.09
   5  14   5   13.98    1.43
   5  20   2    9.76    1.75
   6   9   6    3.62    1.40
   6  10   6   85.75    1.73
   6  19   3    2.34    1.76
   7   9   6    2.50    1.51
   7  10   6   26.93    1.49
   7  17   4   72.89    2.16
   7  19   3    0.97    1.75
   8   7   6    5.71    1.41
   8   8   6   69.34    1.64
   8  14   5  191.95    2.29
   9  16   4    2.68    1.47
   9  21   1   21.46    1.20
   9  23  -2   16.28    0.83
  10  20   1   11.98    1.03
  10  21   0   37.25    1.03
  10  22  -2    1.88    0.74
  11  17   2   10.68    0.94
  12  11   3    0.18    0.80
  12  16   1    0.21    0.72
  13  16  -1    0.28    0.30
   2  17   1    1.51    0.86
   3  13   4   12.17    1.04
   4  15   4  431.52    2.93
   4  19   2    8.62    1.36
   4  20   1   55.05    1.84
   5  13   5    6.53    1.33
   5  16   4   10.83    1.66
   5  21   1   88.76    1.86
   6   5   6    4.56    1.10
   6   8   6   12.35    1.22
   6  20   2   20.10    1.74
   7   5   6    7.88    1.25
   7   6   6    4.97    1.29
   7   8   6    6.69    1.31
   7  23  -1   29.45    1.36
   8  13   5   22.54    1.71
   8  16   4    1.48    1.74
   8  22   0   13.16    1.46
   9  12   5   63.79    1.67
  10   6   5    9.69    1.31
  11  10   4    4.75    1.05
  11  14   3   17.10    1.03
  11  19   0    0.80    0.89
  11  20  -1    1.34    0.77
  11  21  -3    3.36    0.54
  12  10   3    8.52    0.81
  12  19  -2    0.15    0.34
  12  19  -2    0.29    0.22
   3  17   2    4.07    1.35
   5  22  -1   19.56    1.63
   6   6   6  158.22    1.80
   6  13   5  214.77    2.36
   6  16   4    0.95    1.76
   6  21   1   16.05    1.52
   7  13   5    4.80    1.41
   7  16   4    3.73    1.81
   9  11   5   20.04    1.44
   9  17   3   93.72    1.87
   9  19   2   10.26    1.37
   9  20   1   -0.72    1.39
  10  13   4    1.40    1.27
  10  22  -5    0.22    0.42
  10  22  -4    0.12    0.56
  10  22  -3    1.42    0.60
  11   9   4   65.09    1.36
  12   8   3   14.92    0.98
  12   9   3   34.31    1.00
  12  15   1   10.03    0.87
  12  18  -1    4.74    0.49
  12  18  -1    1.93    0.31
  13  11   1   10.06    0.67
  13  15  -1   -0.54    0.44
   3  15   3   20.34    1.14
   3  18   1    9.71    1.24
   4  10   5   23.28    1.12
   4  18   2   11.62    1.57
   5  12   5   14.41    1.26
   5  15   4   21.92    1.47
   5  19   2   10.75    1.51
   5  21   0   14.42    1.69
   6  18   3    2.96    1.49
   8  12   5   36.34    1.62
   8  15   4    2.33    1.74
   8  22  -1    5.84    1.36
   8  23  -4   17.84    0.95
   8  23  -3   10.44    1.05
   9  10   5    4.67    1.39
  10  12   4   22.02    1.42
  10  15   3   46.92    1.65
  10  17   2    4.31    1.40
  10  20   0    1.80    0.94
  11   7   4   17.76    1.25
  11  13   3    3.33    1.08
  11  20  -2   16.61    0.77
  12  12   2    9.25    0.99
  13  13   0    0.52    0.60
   3  19   0   39.79    1.31
   4  19   1   14.28    1.58
   4  20   0    2.39    1.45
   5  11   5  129.37    1.83
   5  22  -2    4.16    1.49
   6  12   5   87.07    1.75
   6  15   4    7.76    1.50
   6  22  -1   33.53    1.60
   7  15   4    1.38    1.50
   7  19   2   13.28    1.77
   8  17   3    0.58    1.49
   8  21   0   76.38    1.84
   9   8   5   56.03    1.79
   9  18   2    7.82    1.43
   9  22  -2    1.15    0.92
  10  21  -2   15.05    0.98
  11  12   3   48.69    1.33
  11  15   2    7.44    1.03
  11  19  -1    1.38    0.88
  12  14   1   26.59    1.02
  12  16   0    0.19    0.70
  12  17  -1    7.77    0.76
  12  18  -2    0.79    0.52
  13  10   1    6.12    0.62
   3  14   3    5.97    0.95
   6  17   3   37.28    1.68
   6  20   1    4.55    1.48
   6  21   0    2.64    1.40
   7  17   3   24.78    1.66
   7  20   1    0.33    1.36
   8  10   5    5.77    1.40
   8  22  -2    2.98    1.26
   9   5   5    4.63    1.32
   9   6   5    6.83    1.20
   9   7   5    5.04    1.29
   9  13   4   85.57    1.84
   9  19   1    7.78    1.36
   9  21  -1    6.32    1.11
  10  14   3    6.61    1.30
  10  20  -1    7.80    1.07
  11  11   3   68.84    1.58
  11  20  -3    1.22    0.60
  12  11   2   14.80    0.95
  13  12   0    1.55    0.65
  13  15  -2    0.56    0.47
   4  12   4  967.09    3.90
   5   9   5    1.96    1.00
   5  16   3    2.87    1.30
   5  18   2    4.51    1.44
   5  21  -1   29.76    1.68
   6  10   5   52.14    1.50
   6  14   4   66.81    1.72
   6  22  -2    0.96    1.28
   7  10   5    0.83    1.31
   8   8   5   82.52    1.89
   8   9   5   97.64    1.76
   8  16   3   20.50    1.60
   9  20   0    4.09    1.22
   9  22  -4    0.59    0.83
  10  16   2   27.06    1.42
  10  21  -6    1.17    0.46
  11  10   3    3.18    1.30
  11  14   2    3.90    1.06
  11  16   1   11.65    1.06
  11  20  -5    1.60    0.47
  12  13   1   -0.33    0.94
  12  15   0    0.52    0.87
  13   7   1    6.64    0.73
   3  15   2    7.16    1.16
   3  18   0   51.52    1.30
   4  18   1   36.11    1.61
   5   8   5    4.89    0.96
   5  13   4  131.63    1.86
   5  19   1   33.75    1.56
   5  20   0    1.66    1.34
   6   9   5   31.41    1.29
   6  18   2  177.39    2.27
   7   9   5  112.42    1.80
   7  16   3    1.88    1.51
   7  18   2    3.93    1.52
   8   6   5  219.12    2.21
   8   7   5  121.52    1.79
   8  13   4   17.30    1.51
   8  22  -3    0.34    1.17
  10  17   1   18.82    1.53
  10  21  -5    7.71    0.64
  10  21  -4   36.39    0.85
  11  13   2    4.54    1.24
  11  17   0    9.45    1.01
  11  19  -2    2.50    0.74
  12   9   2    4.86    1.13
  12  16  -1    0.31    0.73
  12  17  -2    0.61    0.62
  12  18  -4    5.51    0.54
  13  11   0   49.07    0.89
  13  13  -1    4.69    0.59
  13  15  -3    0.60    0.44
   4  14   3   91.66    1.57
   4  19   0   -0.17    1.13
   5  15   3   35.79    1.45
   5  17   2   38.06    1.56
   6  13   4   24.25    1.43
   6  20   0   13.73    1.52
   7   7   5   20.94    1.51
   7   8   5   -0.21    1.18
   7  13   4   41.46    1.61
   7  19   1   14.05    1.49
   7  20   0    9.09    1.78
   7  21  -1   10.13    1.48
   8   4   5   46.11    1.25
   8   5   5    9.92    1.19
   8  12   4   -0.33    1.34
   8  15   3   11.90    1.57
   8  22  -4    7.85    1.08
   9  14   3    6.44    1.43
   9  18   1   20.81    1.57
   9  19   0    3.16    1.52
   9  20  -1    0.38    1.32
  10   6   4   43.23    1.58
  10   7   4   15.20    1.30
  10  15   2    2.55    1.33
  10  19  -1    1.25    1.20
  10  20  -2    5.50    0.89
  11   8   3   10.88    1.34
  11   9   3    3.42    1.12
  11  19  -3    1.37    0.80
  12   8   2   12.88    1.15
  12  12   1    6.55    0.92
  12  14   0    0.82    0.91
  12  18  -5    0.70    0.33
  13  10   0    0.65    0.71
  13  14  -2    0.70    0.50
   3  16   1   18.63    1.19
   6   6   5  331.12    2.29
   6   7   5  194.77    1.93
   6  12   4  112.66    1.95
   6  15   3    4.24    1.38
   6  17   2    3.82    1.41
   7   6   5   56.25    1.33
   7  12   4    3.88    1.35
   7  15   3   32.83    1.66
   7  17   2  100.55    2.00
   8  11   4    0.20    1.69
   8  21  -2   25.20    1.58
   9  21  -3    6.44    0.99
  10  20  -3   14.37    1.09
  11  12   2   13.48    1.19
  12   7   2    5.24    1.05
  12  15  -1   43.86    1.13
  12  17  -3    0.90    0.59
  13  12  -1    7.88    0.66
  13  15  -4    1.59    0.37
   3  18  -1   26.76    1.25
   4  13   3    6.57    1.02
   4  17   1   37.11    1.37
   5  11   4    3.41    1.08
   5  14   3   89.29    1.66
   6  18   1    3.49    1.70
   6  21  -2    4.14    1.40
   8  14   3   99.58    1.96
   8  16   2    0.19    1.77
   8  18   1   13.89    1.52
   9   8   4    2.70    1.42
   9   9   4    6.59    1.33
   9  13   3   12.35    1.52
   9  20  -2   53.45    1.57
   9  21  -6    1.32    0.68
   9  21  -5    1.04    0.85
   9  21  -4    1.37    1.04
  10  11   3   24.62    1.52
  10  16   1    0.60    1.32
  10  20  -7    0.71    0.44
  11  14   1    5.84    1.15
  11  17  -1   37.82    1.17
  11  18  -2   21.48    0.95
  11  19  -6    0.41    0.48
  11  19  -5    2.36    0.63
  11  19  -4    6.12    0.68
  12   5   2    0.65    1.04
  12  11   1    7.63    0.98
  12  13   0    0.04    0.96
  12  16  -2    5.55    0.74
  12  17  -4   16.20    0.71
  13   9   0    5.79    0.61
  13  14  -3    3.47    0.50
   4  15   2   19.21    1.17
   4  19  -1   35.86    1.32
   5  10   4    1.29    1.15
   6  19   0    4.81    1.43
   7  11   4   39.03    1.53
   7  16   2   19.40    1.88
   7  19   0    2.71    1.46
   7  20  -1    5.63    1.40
   8  10   4    8.22    1.37
   8  21  -3    0.91    1.12
   9   7   4   59.00    1.78
   9  12   3    6.58    1.46
   9  15   2    2.39    1.44
   9  19  -1   -0.93    1.46
  10  10   3   29.12    1.43
  10  17   0   26.72    1.41
  10  19  -2    4.16    1.01
  11  15   0    8.60    1.32
  13  11  -1    9.78    0.72
   4  12   3  215.92    1.91
   5  13   3   19.31    1.20
   5  17   1   88.34    1.75
   5  20  -2   51.82    1.74
   6  10   4    1.61    1.13
   8   9   4   60.45    1.56
   8  13   3    5.38    1.44
   8  15   2    6.57    1.78
   9   5   4    3.76    1.43
   9   6   4   39.53    1.44
   9  14   2    2.81    1.67
   9  20  -3   11.04    1.32
  10   9   3   31.77    1.40
  10  15   1   36.15    1.57
  11  10   2    5.76    1.22
  11  13   1   19.31    1.25
  11  16  -1   13.12    1.28
  11  17  -2    0.34    1.08
  11  18  -3    6.98    0.81
  12   9   1   53.39    1.43
  12  12   0    6.14    0.90
  12  14  -1    1.02    0.83
  12  16  -3    8.53    0.73
  13   6   0    1.52    0.78
  13   7   0   13.83    0.77
  13  12  -2    4.33    0.63
  13  13  -3   -0.60    0.60
  13  14  -4    2.37    0.49
   3  16   0   96.33    1.48
   4  16   1   42.42    1.27
   4  19  -2   18.87    1.36
   5  15   2  320.77    2.54
   5  19  -1    1.51    1.25
   6   9   4   35.51    1.41
   6  13   3   16.91    1.32
   6  21  -4    6.04    1.12
   7   9   4   18.60    1.27
   7  13   3    8.06    1.39
   7  20  -2    0.85    1.59
   8   8   4    4.19    1.19
   8  18   0   47.81    1.66
   8  19  -1    2.89    1.41
   8  21  -5   60.14    1.25
   9   4   4    0.94    1.08
  10   8   3   11.56    1.31
  10  12   2    7.33    1.34
  11   9   2    8.19    1.27
  11  12   1   63.92    1.63
  11  14   0   15.31    1.41
  12   8   1    4.14    1.12
  13  14  -5    3.99    0.43
   4  17   0    4.55    1.08
   5  12   3   16.24    1.09
   5  20  -3   73.67    1.78
   6  15   2   36.74    1.50
   6  18   0  164.19    2.18
   6  19  -1    1.54    1.37
   7   8   4   10.95    1.32
   7  21  -5    1.20    1.06
   8   6   4   39.42    1.46
   8   7   4    0.15    1.22
   8  20  -3    5.55    1.54
   9  10   3   27.44    1.52
   9  13   2    9.00    1.71
   9  19  -2    9.46    1.27
   9  20  -7   24.93    0.79
   9  20  -4    8.57    0.99
  10   7   3   10.87    1.35
  10  17  -1   10.52    1.32
  10  18  -2    1.61    1.13
  10  19  -7    0.85    0.57
  10  19  -4    3.04    1.10
  11  17  -3    0.06    1.06
  11  18  -6   24.17    0.76
  12   7   1    1.07    1.21
  12  11   0   13.64    1.06
  12  13  -1    4.93    0.92
  12  16  -4   -1.20    0.62
  13   9  -1    0.62    0.75
  13  11  -2   -0.85    0.66
   4  13   2   26.51    1.21
   6   8   4  382.38    2.47
   6  20  -3    1.47    1.64
   7   7   4  132.19    1.83
   7  12   3  262.64    2.42
   7  16   1    1.44    1.69
   8   4   4  167.53    1.86
   8   5   4    7.66    1.27
   8  11   3   33.72    1.51
   8  14   2    4.45    1.48
   9   9   3   36.67    1.76
   9  20  -5    3.76    0.96
  10   5   3   72.51    1.72
  10   6   3   70.10    1.59
  10  11   2   28.45    1.41
  10  19  -6    2.35    0.82
  10  19  -5    1.48    0.79
  11  11   1   24.32    1.31
  11  15  -1   20.92    1.24
  11  16  -2    3.32    1.06
  12   6   1    0.27    1.14
  12  16  -6    0.71    0.49
  12  16  -5    0.42    0.58
  13  12  -3   53.20    0.91
   5  11   3  148.65    1.68
   5  17   0   15.81    1.29
   5  18  -1  139.75    2.16
   5  19  -2   -0.49    1.24
   6   7   4   59.32    1.27
   6  14   2    7.43    1.28
   6  16   1    3.23    1.30
   7   6   4    5.16    1.01
   7  14   2   55.84    1.70
   8   3   4   24.34    1.13
   8  13   2  112.64    2.17
   8  17   0   44.28    1.69
   8  18  -1    1.66    1.44
   8  20  -4   35.88    1.34
   9   8   3    9.41    1.52
   9  19  -3    7.80    1.27
  10   4   3    4.67    1.13
  10  10   2    6.57    1.43
  10  16  -1    1.89    1.56
  10  17  -2    3.56    1.44
  11  17  -8    0.77    0.43
  11  17  -4    0.60    0.94
  12   5   1   76.15    1.31
  13   7  -1   18.68    0.97
  13  10  -2    4.78    0.75
  13  13  -6    0.51    0.42
  13  13  -5   -0.43    0.46
   4  17  -1   43.88    1.39
   4  18  -2   39.69    1.36
   5  15   1  207.84    2.21
   6   6   4  298.67    2.11
   6  11   3   28.09    1.23
   6  17   0   14.32    1.48
   6  18  -1   34.38    1.76
   6  19  -2    0.32    1.34
   6  20  -4   18.94    1.26
   7   3   4  528.30    2.66
   7   4   4   71.48    1.40
   7  17   0    5.03    1.41
   7  18  -1    3.25    1.45
   8  15   1  118.60    2.05
   8  20  -5   -0.02    1.08
   9   7   3    3.78    1.44
   9  14   1   80.53    1.84
   9  19  -4   17.78    1.44
  10   9   2    1.16    1.56
  10  12   1   78.65    1.90
  10  18  -8   -0.75    0.55
  10  18  -4   14.37    1.19
  11  12   0    6.52    1.45
  11  14  -1    4.68    1.15
  11  15  -2    3.26    1.32
  11  17  -7   10.79    0.66
  11  17  -5    1.85    0.85
  12   9   0    1.01    1.04
  12  11  -1   12.73    1.18
  12  13  -2    1.05    0.91
  12  14  -3   25.56    0.99
  13   9  -2    2.25    0.89
  13  11  -3   -0.14    0.65
  13  12  -4   -0.22    0.58
  14   6  -4    0.24    0.43
   4  14   1    4.61    0.90
   5  10   3   74.14    1.32
   5  19  -3    1.44    1.40
   6  10   3   59.80    1.38
   6  13   2   10.60    1.24
   6  15   1    3.92    1.24
   7  10   3  200.47    2.11
   7  13   2   15.07    1.41
   7  15   1   22.86    1.51
   8   9   3   -0.76    1.26
   8  16   0   13.62    1.54
   9   6   3   37.21    1.58
   9  11   2  125.87    1.96
   9  19  -7    0.94    0.81
  10  18  -5   60.59    1.36
  11  17  -6   -0.34    0.69
  12   8   0   11.78    1.13
  12  15  -7    0.56    0.52
  12  15  -6   19.67    0.75
  13   5  -1    0.32    0.85
  13  12  -5    4.76    0.62
   5  16   0    2.08    1.12
   5  18  -2    5.11    1.45
   7   9   3   28.24    1.48
   7  16   0    2.13    1.70
   8   8   3  109.28    1.74
   8  14   1    9.56    1.49
   8  17  -1   22.34    1.51
   8  18  -2    0.83    1.34
   9  16  -1   19.81    1.81
   9  18  -3   24.63    1.31
   9  19  -6   -0.98    0.87
  10   8   2    5.92    1.32
  10  17  -3    3.04    1.20
  10  18  -7   24.63    0.84
  10  18  -6   18.88    1.03
  11  13  -1    1.33    1.25
  11  16  -4    5.46    0.96
  12   7   0    4.82    1.23
  12  12  -2   15.70    1.05
  12  13  -3    3.35    1.06
  12  14  -4    3.56    0.84
  13   8  -2    2.41    0.78
  13  11  -4    4.41    0.66
  13  12  -6    5.93    0.48
   4  15   0    6.18    0.96
   5  12   2  434.95    2.61
   5  14   1  422.87    2.71
   5  17  -1   47.61    1.47
   5  19  -4   -0.74    1.20
   6   9   3  160.30    1.76
   6  12   2  115.41    1.70
   6  16   0   41.63    1.57
   6  17  -1   66.15    1.91
   7  17  -1   29.68    1.60
   7  18  -2    0.62    1.35
   8   7   3   82.15    1.70
   8  11   2   42.83    1.56
   9   3   3   88.03    1.65
   9   4   3   24.08    1.21
  10   7   2   33.10    1.40
  10  13   0    3.52    1.38
  10  17  -9   18.01    0.59
  10  17  -4   86.70    1.65
  11  14  -2   74.24    1.51
  11  16  -8    0.95    0.54
  11  16  -5   -0.85    0.96
  12   6   0   16.25    1.29
  12  14  -8   -0.20    0.44
  12  14  -5    9.48    0.87
  13   7  -2   11.16    0.84
  13   9  -3    0.26    0.87
  14   3  -4   -0.17    0.45
   4  16  -1    0.97    0.91
   6   8   3  172.12    1.85
   6  14   1   36.29    1.38
   6  19  -4   10.03    1.33
   7   8   3  285.41    2.25
   7  19  -4    2.82    1.39
   8   6   3  272.16    2.37
   8  13   1   19.15    1.52
   8  15   0   31.75    1.62
   8  18  -3    0.04    1.33
   8  19  -7    0.06    1.04
   9   9   2    3.95    1.34
   9  12   1   15.21    1.49
   9  14   0   16.57    1.54
   9  18  -4   17.92    1.34
  10   5   2    4.17    1.41
  10   6   2   56.81    1.51
  10  10   1    0.90    1.26
  10  16  -3    2.15    1.48
  11   6   1   28.96    1.56
  11  12  -1   21.08    1.40
  11  16  -7    0.70    0.76
  12   5   0   13.31    1.27
  12   9  -1   82.08    1.47
  12  12  -3   15.58    1.19
  12  13  -4    4.78    0.99
  12  14  -6    5.10    0.78
  13   6  -2    9.46    0.95
  13  10  -4    1.36    0.68
  14   5  -5    0.28    0.35
  14   5  -5    0.12    0.20
   5  11   2  691.08    3.14
   6  11   2   42.68    1.27
   6  15   0   10.02    1.49
   7   7   3  119.14    1.59
   7  11   2  119.24    1.78
   7  13   1   28.95    1.66
   7  15   0   46.19    1.61
   7  18  -3  138.77    2.24
   7  19  -5    6.88    1.26
   8   5   3    6.87    1.20
   8  10   2   34.95    1.51
   8  17  -2   10.64    1.48
   9  11   1    3.76    1.61
   9  15  -1   52.98    1.71
   9  18  -8    2.18    0.73
   9  18  -5    2.32    1.16
  10   4   2   32.46    1.51
  10   9   1   50.98    1.85
  10  12   0    5.18    1.39
  10  17  -8    5.32    0.66
  10  17  -6    9.84    1.16
  10  17  -5   12.14    1.13
  11   5   1    2.71    1.41
  11  14  -3    2.08    1.32
  12   4   0    9.06    1.04
  12  10  -2    2.91    1.20
  13   5  -2   -0.01    0.92
   5  13   1   60.88    1.34
   5  16  -1   50.71    1.48
   5  17  -2    5.23    1.15
   6  13   1   68.11    1.50
   6  17  -2    8.09    1.52
   6  18  -3    9.60    1.34
   7   6   3    1.02    0.95
   7  17  -2   78.95    1.79
   8   4   3   86.45    1.43
   8   9   2  156.44    2.15
   8  12   1   38.14    1.56
   8  14   0   63.71    1.75
   8  18  -4   64.48    1.70
   9   7   2   86.63    1.82
   9  13   0    7.33    1.49
   9  18  -7   37.94    1.04
   9  18  -6   11.48    1.08
  10   3   2   25.91    1.28
  10  13  -1   14.23    1.47
  10  16  -4    5.15    1.41
  10  17  -7   31.44    0.97
  11   4   1   23.03    1.27
  11  11  -1   77.49    1.64
  12   7  -1   16.79    1.35
  12  11  -3    1.52    1.18
  12  13  -5   11.19    0.86
  13   3  -2    4.33    0.88
  13   4  -2    1.82    0.76
  13   7  -3    4.00    0.95
  13   9  -4    9.53    0.78
  13  10  -5    3.72    0.67
   4  16  -2   23.09    1.21
   4  17  -3   23.10    1.13
   5  18  -4  138.56    2.01
   6  10   2   67.27    1.36
   7   5   3    3.87    1.04
   8   2   3  184.35    1.74
   8  15  -1    5.49    1.45
   8  17  -3    0.46    1.62
   9  14  -1    2.92    1.46
   9  17  -9    1.64    0.69
  10  16  -9    0.85    0.63
  11   2   1   28.84    1.13
  11  12  -2   12.32    1.37
  11  14  -4   39.82    1.50
  11  15  -8    0.40    0.69
  11  15  -7   32.73    1.03
  11  15  -6    1.12    0.97
  12   9  -2    0.31    1.22
  12  12  -4    7.60    0.99
  12  13  -8   -0.11    0.52
  12  13  -6   13.88    0.82
  13   2  -2   12.15    0.82
  13   8  -4    2.77    0.88
  13   9  -5    2.77    0.78
  13  10  -8    6.25    0.36
  13  10  -7   15.40    0.62
  13  10  -6    0.00    0.57
   5  14   0   75.90    1.43
   6  14   0  162.22    1.97
   7   4   3   84.07    1.31
   7  12   1    8.13    1.25
   8   8   2    8.99    1.23
   8  11   1  121.42    1.89
   8  16  -2    1.86    1.37
   8  18  -7   10.82    1.23
   8  18  -6    9.19    1.42
   9  12   0   83.24    1.84
   9  15  -2   62.40    1.74
   9  16  -3    4.00    1.44
  10   7   1   12.60    1.36
  10  16  -5    2.99    1.12
  11   7   0    8.20    1.36
  12   6  -1   41.20    1.33
  12  10  -3   29.93    1.37
  12  12  -5    1.31    1.04
  13   5  -3    0.20    0.91
   5  15  -1   48.47    1.32
   5  16  -2    2.15    1.36
   6   9   2  187.72    1.83
   6  15  -1   98.61    1.94
   6  17  -3   -0.76    1.48
   6  18  -5  100.99    1.96
   7  15  -1   -0.09    1.31
   7  16  -2    5.94    1.42
   7  17  -3    3.18    1.39
   7  18  -5    2.51    1.27
   8   7   2   60.99    1.63
   8  17  -4   19.19    1.65
   9   5   2   65.01    1.45
   9   9   1   76.02    1.73
   9  17  -7    2.33    1.12
   9  17  -6    6.44    1.38
  10   6   1   36.47    1.59
  10  15 -10   -0.78    0.49
  10  15  -4   44.03    1.53
  10  16  -8    1.38    0.73
  10  16  -7   17.55    1.13
  10  16  -6    1.10    1.07
  11   6   0   30.82    1.57
  11  14  -5    5.03    1.09
  12   4  -1    7.82    1.27
  12   5  -1   65.29    1.41
  12   8  -2   12.29    1.13
  12  11  -4   19.10    1.11
  12  12  -9    5.12    0.39
  12  12  -6    8.07    0.97
  13   4  -3    9.77    1.00
  13   7  -4    0.62    0.79
  13   8  -5    9.40    0.86
  13   9  -8    1.28    0.45
  13   9  -6   10.62    0.67
   6  16  -2   18.80    1.35
   6  18  -6   21.93    1.50
   7   8   2   17.25    1.12
   7  11   1    8.79    1.21
   7  13   0   53.80    1.55
   7  18  -6    0.63    1.19
   8  10   1   15.75    1.32
   8  14  -1    2.60    1.42
   8  15  -2   42.97    1.84
   9  14  -2   88.47    2.15
   9  15  -3    3.01    1.63
  10   9   0  167.89    2.05
  10  11  -1   14.41    1.68
  10  14 -11    0.52    0.38
  11   5   0    0.78    1.45
  11  12  -3    8.29    1.28
  11  13  -4   12.61    1.22
  11  14  -8    1.84    0.80
  11  14  -7   18.19    1.06
  11  14  -6   76.68    1.37
  12   7  -2   34.26    1.48
  12   9  -3   43.00    1.45
  12  12  -7    0.86    0.71
  13   3  -3    8.87    0.99
  13   6  -4    5.45    0.97
   4  15  -2  655.80    3.12
   4  16  -3    1.50    0.86
   5  13   0    5.39    0.96
   5  17  -4    4.10    1.13
   6   8   2  126.94    1.52
   6  17  -4    1.12    1.44
   7   7   2    2.64    1.11
   7  17  -4    4.43    1.32
   8   6   2   11.93    1.17
   8  17  -5  105.89    1.84
   9   2   2   18.13    1.06
  10   4   1   12.66    1.42
  10   8   0    5.47    1.62
  10  15  -9   50.53    1.05
  10  15  -5   20.82    1.33
  11  13 -10    1.47    0.44
  12   2  -1    5.61    0.98
  12   6  -2   19.01    1.39
  12  10  -4    1.30    1.06
  12  11  -5    1.36    0.97
  13   1  -3    2.24    0.90
  13   7  -5    2.95    0.71
  13   8  -8    1.41    0.48
   5  14  -1   12.74    1.03
   5  16  -3    8.58    1.34
   6  14  -1   39.99    1.41
   7  10   1   45.06    1.35
   7  12   0   13.70    1.49
   7  15  -2   77.52    1.77
   7  16  -3    4.32    1.36
   8   5   2   68.05    1.40
   8   9   1   30.22    1.41
   8  13  -1   13.04    1.45
   8  17  -8    0.09    0.92
   8  17  -7   15.43    1.44
   9   7   1   39.77    1.45
   9  10   0    7.37    1.39
   9  12  -1    4.54    1.45
  10   3   1   66.74    1.45
  10  10  -1   74.91    1.75
  10  12  -2   10.83    1.47
  10  15  -6    0.03    1.10
  11   2   0    7.68    1.31
  11   3   0    2.06    1.19
  11   7  -1    1.97    1.55
  11  13  -9    2.08    0.72
  11  13  -5   36.33    1.35
  12  11  -9    3.48    0.42
  12  11  -8   30.94    0.90
  12  11  -7    1.11    0.89
  12  11  -6    4.32    0.90
  13   4  -4    6.75    0.96
  13   6  -5    6.23    0.88
  13   7  -6    2.07    0.77
   5  12   0    7.02    1.06
   5  15  -2   18.25    1.17
   5  17  -5    3.89    1.09
   6  10   1   48.93    1.19
   6  15  -2    1.89    1.19
   6  16  -3    3.46    1.20
   6  17  -5   35.36    1.64
   7   6   2  133.35    1.59
   8   4   2   72.18    1.34
   8   8   1    9.65    1.45
   8  14  -2    2.47    1.39
   9   6   1   92.62    1.85
   9  13  -2    5.99    1.50
   9  14  -3   54.00    1.70
   9  16  -8    3.14    0.96
   9  16  -7    5.09    1.19
  10   1   1   18.29    1.30
  10   2   1    3.31    1.16
  10   7   0    1.89    1.31
  10  14 -10   17.52    0.75
  11  13  -8    0.17    0.86
  11  13  -7   12.69    1.12
  11  13  -6   -0.05    1.06
  12   5  -2    1.79    1.18
  12   9  -4    5.84    1.12
  12  10 -10    0.12    0.32
  12  10 -10    0.12    0.20
  12  10  -5    0.69    1.06
  13   3  -4    5.92    0.95
  13   7  -8    0.08    0.52
   6  17  -6   36.46    1.65
   7   9   1    1.40    1.07
   7  13  -1   50.32    1.51
   7  16  -4    6.84    1.59
   8   3   2  243.66    1.95
   8  16  -5   11.97    1.40
   9   9   0   14.68    1.39
   9  11  -1    4.16    1.42
   9  15 -10    9.09    0.81
  10   6   0   49.40    1.71
  10  11  -2    9.28    1.46
  10  14  -5   16.72    1.41
  11   6  -1    2.74    1.25
  11  11  -4   45.87    1.77
  11  12 -10   -0.76    0.58
  11  12  -5   17.94    1.33
  12   3  -2   37.37    1.46
  12   4  -2    1.67    1.13
  12   8  -4   12.95    1.34
  12  10  -9    0.27    0.60
  12  10  -6    1.28    1.00
  13   2  -4   -0.59    0.92
  13   5  -5    1.15    0.82
  13   6  -9    0.26    0.41
  13   6  -6   25.42    0.85
   4  15  -3   68.00    1.26
   5  13  -1  185.00    1.81
   6  13  -1    0.86    1.11
   6  16  -4    4.19    1.23
   7  11   0    7.82    1.16
   7  15  -3    8.39    1.40
   8   2   2   29.20    1.02
   8   7   1    4.45    1.13
   8  10   0    7.03    1.27
   8  12  -1    4.00    1.37
   8  15  -4    6.02    1.64
   8  16  -9    0.95    1.01
   9   5   1  129.12    1.74
   9   8   0   25.42    1.75
   9  12  -2   50.72    1.72
   9  14  -4    9.43    1.67
  10   5   0   87.36    1.82
  10  14  -9    3.47    0.82
  10  14  -8    1.60    1.17
  10  14  -7   10.47    1.30
  10  14  -6   20.45    1.32
  11   5  -1  128.38    1.82
  11  11 -11    9.01    0.46
  11  12  -6   26.78    1.45
  12   2  -2   22.53    1.41
  12   9  -5    5.38    1.09
  12  10  -8   -0.13    0.70
  13   1  -4    5.64    0.80
  13   5  -6   10.16    0.88
  13   6  -7    3.75    0.64
   5  14  -2   43.49    1.26
   5  15  -3  123.84    1.68
   6  11   0   66.03    1.32
   6  14  -2    5.61    1.17
   7   4   2  239.50    1.85
   7   8   1    9.23    1.06
   8  13  -2    6.39    1.41
   8  16  -8    0.80    1.06
   9   4   1   27.32    1.24
   9  10  -1   12.27    1.45
   9  13  -3    1.91    1.46
   9  15  -9    0.87    0.86
  10   8  -1    1.57    1.29
  10  10  -2   10.27    1.47
  11   4  -1   27.38    1.38
  11   7  -2    1.22    1.24
  11  10  -4   56.47    1.86
  11  11  -5    3.05    1.52
  11  12  -9   15.08    0.82
  11  12  -7   21.40    1.19
  12   0  -2    4.87    1.26
  12   1  -2    0.94    1.07
  12   5  -3    7.13    1.21
  12   7  -4    0.14    1.11
  12   8  -5    4.53    1.27
  13   3  -5   -0.47    0.82
  13   5  -7    2.36    0.72
   5  16  -5    3.39    1.31
   6  16  -5   36.38    1.41
   7  10   0    0.09    1.07
   7  12  -1    4.00    1.20
   7  15  -4   10.90    1.57
   7  16  -6    9.85    1.68
   8   6   1    6.93    1.08
   8   9   0  116.38    1.77
   8  11  -1   23.15    1.43
   8  15 -10   36.32    1.09
   8  15  -5  155.24    2.32
   9   3   1  221.77    2.00
   9   7   0   22.18    1.40
   9  14  -5   30.33    1.77
  10   4   0    0.53    1.14
  10  11  -3   14.05    1.51
  10  12  -4   36.86    1.63
  10  13 -10    3.63    0.72
  11   3  -1    2.45    1.29
  11  11 -10    1.53    0.71
  12   4  -3   19.53    1.46
  12   9  -9    2.20    0.64
  12   9  -8   31.13    1.04
  12   9  -7    1.15    0.95
  13   1  -5    1.08    0.88
  13   4  -6    0.52    0.78
  13   5  -8    0.57    0.55
   5  12  -1  488.11    2.65
   6  10   0    1.31    1.02
   7  13  -2   16.08    1.30
   7  14  -3  255.83    2.44
   7  16  -7   11.46    1.46
   8   5   1    3.75    1.23
   8  14  -4  165.94    2.33
   9   1   1    8.56    1.23
   9   2   1    2.97    1.01
   9   9  -1   -0.97    1.31
   9  12  -3   15.71    1.54
   9  14 -10    7.16    0.83
  10   2   0   78.16    1.70
  10   3   0   18.38    1.25
  10  11 -12    1.03    0.46
  10  12 -11   -0.28    0.64
  10  13  -9    0.00    1.06
  10  13  -7   10.83    1.42
  10  13  -6   -0.43    1.33
  11   1  -1   16.59    1.41
  11   2  -1    2.78    1.23
  11   6  -2   14.15    1.38
  11   9 -12    4.83    0.33
  11  10 -11    2.58    0.55
  11  10  -5   -1.04    1.56
  11  11  -9    7.97    0.91
  12   3  -3  124.32    1.85
  12   8 -10    2.14    0.51
  12   8  -6   14.24    1.15
  13  -2  -5    0.27    0.75
  13   0  -5   10.92    0.79
  13   3  -6   16.60    0.86
  13   4  -9   -0.30    0.44
  13   4  -8   14.76    0.70
   5  13  -2    2.95    1.15
   5  15  -4   51.21    1.35
   6  13  -2   11.13    1.16
   6  14  -3   -0.16    1.31
   7   9   0  334.62    2.40
   7  15  -5    2.76    1.53
   8   8   0  142.53    1.86
   8  15  -9    5.15    1.15
   8  15  -6    9.44    1.37
   9   6   0   80.75    1.63
   9  13 -11    5.90    0.76
   9  14  -9    5.21    1.14
  10   1   0   92.33    1.69
  10   6  -1   80.05    1.72
  10   8  -2    9.68    1.65
  10  10  -3    0.87    1.43
  10  11  -4   53.27    1.72
  10  13  -8   22.70    1.22
  11   0  -1  172.89    1.84
  11   5  -2   51.65    1.54
  11  11  -8    4.85    0.97
  11  11  -7   48.02    1.37
  12   2  -3    0.22    1.27
  12   5  -4    4.64    1.17
  12   8  -8    0.94    0.92
  13   1  -6    0.70    0.82
  13   2  -6   10.65    0.81
  13   3  -9   11.76    0.56
  13   3  -8    4.56    0.68
  13   3  -7    2.18    0.70
   8   4   1    5.46    1.01
   8  14  -5    9.18    1.79
   9   5   0    7.10    1.20
   9   8  -1   14.05    1.37
   9  10  -2    2.58    1.41
   9  13  -5    8.36    1.43
   9  14  -8   -0.75    1.22
  10   0   0   54.22    1.35
  11   4  -2    0.22    1.47
  11  10 -10    3.19    0.70
  12   0  -3   12.69    1.28
  12   1  -3    0.44    1.13
  12   6 -11   17.96    0.52
  13  -3  -6   11.33    0.70
  13  -2  -6    9.51    0.75
  13  -1  -6    0.88    0.77
  13   2  -9   -0.19    0.48
  13   2  -7    3.09    0.70
   5  15  -5    5.20    1.21
   6   9   0    4.23    0.84
   6  11  -1  344.63    2.39
   7   5   1    3.38    0.87
   7   8   0   91.86    1.63
   7  13  -3    8.55    1.35
   7  14  -4    6.11    1.36
   7  15  -6    9.20    1.35
   8   3   1   13.44    0.98
   8   7   0   58.02    1.46
   8   9  -1   11.49    1.46
   8  11  -2   16.13    1.38
   8  12  -3    5.11    1.69
   8  14 -10   48.70    1.29
   9   4   0  321.69    2.48
   9  11  -3   64.65    1.79
   9  12  -4   38.46    1.68
  10   7  -2    5.25    1.58
  10   9 -13    0.79    0.31
  10   9  -3    2.26    1.46
  10  10 -12   20.44    0.66
  10  11 -11    2.89    0.75
  10  12  -9    4.44    1.23
  10  12  -8    1.27    1.29
  10  12  -7   67.16    1.63
  11   6  -3    4.21    1.29
  11   8 -12    0.95    0.35
  11   8 -12    0.32    0.20
  11   9 -11    8.32    0.62
  11   9  -5    8.45    1.45
  11  10  -9    2.83    0.85
  11  10  -8   17.40    1.23
  11  10  -7    4.52    1.22
  12   3  -4   12.75    1.46
  12   5  -5    3.49    1.30
  12   6  -6   11.18    1.31
  12   7  -8    6.18    1.00
  12   7  -7    0.91    0.99
  13   0  -7    8.33    0.75
  13   1  -8    6.58    0.68
  13   1  -7    0.57    0.70
   4  14  -4    5.97    0.86
   6  14  -4   28.64    1.37
   6  15  -6  196.78    2.30
   7  10  -1    7.38    1.12
   7  15  -8    4.36    1.41
   7  15  -7   91.88    1.74
   9   7  -1    5.98    1.34
   9   9  -2    2.03    1.38
   9  13  -6    3.68    1.44
  10   4  -1   24.28    1.37
  11   9  -6   24.94    1.50
  12   2  -4   22.15    1.52
  12   5 -11    1.52    0.46
  13  -4  -7    1.85    0.53
  13  -3  -7    0.09    0.61
  13  -2  -7    0.90    0.65
  13  -1  -9    5.32    0.48
  13  -1  -7    1.60    0.62
  13   0  -9   -0.02    0.48
  13   0  -8   41.19    0.84
   5  12  -2    2.84    0.87
   5  14  -4  299.97    2.30
   5  15  -6    5.89    1.05
   6  10  -1    1.80    1.10
   6  13  -3   14.97    1.18
   6  15  -8  204.71    2.21
   6  15  -7   53.96    1.78
   7   7   0  140.86    1.76
   7  11  -2  108.99    1.72
   7  14  -5    3.46    1.34
   8   1   1   15.77    0.90
   8   8  -1   15.32    1.43
   8  13 -11    0.71    0.98
   8  13  -5   -1.55    1.74
   8  14  -9   11.07    1.19
   8  14  -7    1.90    1.30
   9  10  -3    7.07    1.46
   9  12 -11    1.69    0.89
   9  12  -5   47.18    1.69
  10   3  -1    3.82    1.18
  10   6  -2    2.73    1.26
  10   8  -3    3.16    1.45
  10  11 -10    6.84    1.09
  11   1  -2   14.08    1.54
  11   7 -12    0.34    0.49
  12   1  -4    0.42    1.30
  12   5  -6    0.83    1.10
  12   6  -9    5.22    0.81
  12   6  -8    0.72    1.05
  12   6  -7   37.15    1.23
  13  -4  -8    8.03    0.52
  13  -3  -8    3.22    0.51
  13  -2  -9    0.27    0.38
  13  -2  -8   13.26    0.63
  13  -1  -8    6.20    0.55
   6  14  -5  378.35    2.85
   7   9  -1    7.36    1.07
   7  12  -3  150.35    1.98
   7  13  -4   34.51    1.53
   7  14 -10    0.16    1.10
   8   5   0   32.59    1.21
   8  11  -3   10.30    1.39
   8  12  -4   87.07    1.84
   9   2   0   16.22    1.12
   9   8  -2   13.49    1.40
   9  12  -6    3.73    1.73
  10   2  -1   28.92    1.33
  10   5  -2    6.16    1.60
  10   9  -4   39.36    1.67
  10  10 -11    0.14    0.85
  10  10  -5    4.83    1.49
  10  11  -9   81.49    1.45
  10  11  -7    5.71    1.42
  11  -1  -2   14.09    1.42
  11   0  -2    9.65    1.24
  11   8  -6   34.34    1.78
  11   9  -8    3.81    1.14
  12  -1  -4    2.41    1.24
  12   0  -4   17.33    1.20
  12   3  -5    2.04    1.19
  12   4 -11   13.50    0.59
  12   5  -7    1.50    1.20
   7  14  -9    0.66    1.29
   7  14  -7    5.18    1.63
   8   7  -1   56.50    1.64
   8   9  -2   19.02    1.60
   8  13 -10   11.75    1.31
   8  13  -6   10.82    1.49
   9   1   0   71.12    1.37
   9   5  -1    4.34    1.24
   9   9  -3    3.85    1.44
   9  11  -5   77.87    2.10
   9  12 -10    7.17    1.05
  10   7  -3    3.63    1.41
  10   9 -12    3.15    0.61
  11   3  -3   61.19    1.60
  11   5  -4    3.47    1.62
  11   8 -10    9.88    0.97
  11   8  -7    2.13    1.48
  12  -3  -4   14.78    1.24
  12   2  -5    0.14    1.16
  12   5  -9    7.93    0.85
  12   5  -8   40.19    1.15
   6  12  -3  124.49    1.70
   6  13  -4   26.65    1.26
   6  14  -6   13.38    1.51
   7   8  -1   25.33    1.27
   7  10  -2   13.20    1.18
   7  13  -5    4.24    1.32
   7  14  -8    6.43    1.26
   8   4   0   36.32    1.22
   8  13  -8    2.13    1.56
   8  13  -7    2.78    1.40
   9   0   0 1008.16    3.69
   9   7  -2   23.34    1.43
   9  10  -4    3.70    1.49
   9  11 -11    1.73    1.01
   9  12  -9   19.77    1.33
  10  -1  -1  113.44    1.82
  10   0  -1  187.47    1.92
  10   4  -2   30.66    1.48
  10   6  -3    9.83    1.71
  10   8  -4   20.13    1.59
  10   9  -5   18.61    1.60
  10  10 -10    0.85    0.97
  11   2  -3   -0.08    1.53
  11   6 -12    0.93    0.53
  11   7 -11    1.33    0.66
  11   7  -6   10.28    1.49
  11   8  -9    6.17    1.04
  11   8  -8    1.95    1.20
  12   1  -5    1.79    1.19
  12   3 -11   17.74    0.59
  12   3  -6  205.42    1.98
  12   4 -10   -0.34    0.63
  12   4  -9    2.24    0.94
  12   4  -8   -0.46    1.14
  12   4  -7    4.10    1.07
   5  12  -3  304.63    2.19
   5  14  -6   41.72    1.47
   7   5   0  174.18    1.77
   7  11  -3  116.71    1.82
   7  12  -4   14.34    1.41
   8   6  -1   12.21    1.39
   8  10  -3    9.92    1.36
   8  11  -4    2.98    1.37
   9   8  -3   49.57    1.87
   9   9 -13    1.68    0.58
   9  10 -12    1.10    0.86
   9  11  -6   68.37    1.89
  10  -2  -1   29.94    1.22
  10   3  -2  206.43    2.34
  10   7 -13    5.86    0.54
  10   9  -6   35.91    1.99
  10  10  -9    3.87    1.16
  10  10  -8   40.61    1.55
  11   1  -3   11.58    1.53
  11   4 -13    3.79    0.35
  11   4  -4   33.03    1.47
  12  -1  -5    0.50    1.32
  12   0  -5   17.98    1.23
  12   2 -11    3.42    0.55
  12   2  -6   -0.86    1.14
  12   3  -7    5.12    1.12
   5  14  -7    6.07    1.29
   6  10  -2  208.62    1.93
   6  13  -5   21.49    1.33
   6  14  -8   20.16    1.37
   7   9  -2  163.77    1.98
   7  13  -6    6.46    1.36
   8   8  -2    0.86    1.20
   8  11 -12    5.16    0.95
   8  12  -6   -0.07    1.45
   9   3  -1    8.74    1.16
   9   9  -4   62.59    1.79
   9  10  -5    4.02    1.52
   9  11 -10    2.34    1.17
  10   2  -2    3.75    1.45
  10   5  -3   23.99    1.46
  10   7  -4    4.69    1.50
  10   8 -12   18.47    0.75
  10   8  -5   17.78    1.60
  11   0  -3    2.11    1.31
  11   5 -12    5.25    0.62
  11   6 -11   11.58    0.85
  11   7  -9   29.49    1.28
  11   7  -8    0.32    1.27
  12  -3  -5    2.68    1.14
  12  -2  -5    1.40    1.07
  12   1  -6   90.88    1.58
  12   2  -7   19.38    1.29
  12   3  -8   25.83    1.10
   6  12  -4    5.30    1.12
   7   7  -1    6.89    1.00
   7  13  -9   12.64    1.49
   7  13  -8    1.45    1.54
   7  13  -7   -0.67    1.35
   8   2   0   75.25    1.31
   8   5  -1   10.86    1.34
   8  10  -4   18.96    1.68
   8  11  -5  106.36    1.94
   8  12  -7    1.32    1.67
   9   2  -1   12.16    1.40
   9   5  -2    3.55    1.50
   9   7  -3    0.84    1.65
  10   9 -10   -0.45    1.00
  11  -3  -3   64.39    1.55
  11  -2  -3   -0.31    1.42
  11  -1  -3   14.27    1.33
  11   2  -4   24.44    1.64
  11   6 -10    5.64    1.06
  12   1 -11    2.72    0.42
  12   1  -7    7.61    1.27
  12   2 -10    1.57    0.66
  12   2  -9    9.43    0.96
  12   2  -8    2.60    1.15
   5  12  -4  235.72    2.08
   6  13  -6    0.23    1.15
   7  10  -3   27.26    1.29
   7  12 -11   24.31    1.26
   8   1   0   21.07    0.98
   8   7  -2   17.74    1.25
   8  12  -8    1.01    1.46
   9   8 -13   13.31    0.79
   9   8  -4    8.35    1.74
   9   9 -12   40.48    1.10
   9   9  -5   12.63    1.89
   9  10 -11    2.03    0.98
   9  10  -6   63.53    1.84
  10   1  -2    6.88    1.24
  10   4  -3    5.49    1.39
  10   7 -12    5.84    0.83
  10   7  -5    2.38    1.50
  10   8 -11    1.25    0.88
  10   8  -6    4.80    1.54
  11   1  -4    2.84    1.59
  11   2 -13    1.65    0.42
  11   4 -12    3.52    0.59
  11   5 -11    2.22    0.87
  11   6  -8   69.22    1.65
  12  -2  -6   -1.19    1.21
  12  -1  -6   92.85    1.55
  12   1 -10    1.51    0.69
  12   1  -9    1.47    0.91
  12   1  -8    1.24    1.07
   6   9  -2    1.91    0.90
   6  12  -5  280.74    2.47
   6  13  -9   16.89    1.42
   6  13  -7   19.39    1.48
   7   6  -1  341.66    2.31
   7   8  -2    4.18    1.02
   7  12  -6  100.47    1.82
   8   0   0   29.47    0.99
   8   4  -1   13.72    1.08
   8   8 -14    1.94    0.54
   8   8  -3   14.78    1.58
   8  11  -6   14.19    1.48
   9   1  -1   10.74    1.09
   9   4  -2    1.19    1.25
   9   6  -3    3.10    1.62
   9  10 -10    7.12    1.25
  10   0  -2   14.31    1.26
  10   5  -4   16.54    1.50
  11   0  -4  110.55    1.95
  11   3  -5    8.03    1.37
  11   5  -7   33.53    1.59
  12  -5  -6    0.73    0.91
  12  -4  -6    3.42    1.01
  12  -2 -11    3.45    0.53
  12  -1 -11    1.21    0.27
  12  -1  -7    5.14    1.23
  12   0 -10    5.94    0.70
  12   0  -9   17.72    1.01
   5  13  -7  110.96    1.78
   6  10  -3  136.41    1.68
   6  11  -4   27.27    1.37
   6  13  -8   32.82    1.37
   7   9  -3   17.44    1.36
   7  11 -12    2.25    1.04
   7  11  -5    1.23    1.63
   7  12  -7   80.23    1.98
   8  -1   0   18.66    0.89
   8   6  -2  220.79    2.14
   8   9 -13    6.74    0.82
   8   9  -4    1.05    1.31
   8  10 -12   59.01    1.16
   8  10  -5   11.33    1.45
   8  11  -7    1.82    1.49
   9   7  -4   70.43    1.99
   9   9  -6   34.25    1.71
   9  10  -8   10.04    1.45
  10  -2  -2    6.57    1.31
  10   2  -3   15.82    1.59
  10   3 -14    7.18    0.47
  10   5 -13   16.65    0.73
  10   6  -5   55.86    1.79
  10   7  -6    3.22    1.53
  10   8  -9    3.30    1.33
  11  -1  -4    2.27    1.55
  11   1 -13    3.92    0.47
  11   2  -5    0.73    1.38
  11   3 -12    5.11    0.60
  11   5  -9   11.44    1.24
  11   5  -8    0.31    1.34
  12  -7  -7   -1.73    0.76
  12  -6  -7   33.55    1.06
  12  -5 -11    0.46    0.39
  12  -4 -11    8.06    0.51
  12  -4  -7    4.50    1.08
  12  -3 -11   16.97    0.55
  12  -1 -10    1.26    0.63
  12  -1  -9    1.90    0.95
  12  -1  -8    5.25    1.17
   7  10  -4    2.98    1.24
   7  12  -8  158.09    2.09
   8   3  -1   36.10    1.16
   8  11  -8   42.44    1.64
   9  -2  -1   12.86    1.17
   9  -1  -1    6.92    1.00
   9   3  -2   21.68    1.30
   9   7 -13    0.20    0.75
   9   8  -5   21.51    1.60
   9   9  -7    7.61    1.78
  10  -3  -2  210.92    2.00
  10   4  -4    0.41    1.37
  10   7 -10    4.26    1.36
  10   7  -7   47.17    1.86
  11  -2  -4   25.81    1.44
  11   0 -13    4.26    0.47
  11   1  -5    9.75    1.69
  11   4  -7   11.36    1.49
  12  -8  -9    9.44    0.55
  12  -7 -10    2.94    0.45
  12  -7  -9    0.92    0.54
  12  -7  -8    3.19    0.73
  12  -6 -10    0.00    0.50
  12  -5  -7    1.56    0.87
  12  -4 -10   -0.50    0.61
  12  -2  -9   10.67    0.98
  12  -2  -8    0.88    0.93
   7   7  -2    5.27    0.96
   7  11  -6   35.16    1.74
   8   5  -2   41.16    1.35
   8   7 -14    4.08    0.65
   8  10 -11    2.12    1.30
   9   2  -2    6.78    1.38
   9   9  -8    7.60    1.49
  10   1  -3    4.07    1.29
  10   2 -14    3.74    0.48
  10   3  -4   51.63    1.87
  10   4 -13   -0.36    0.68
  10   6  -6   40.62    1.73
  10   7  -9    4.00    1.39
  11  -4  -4   33.28    1.27
  11   3 -11    5.08    0.80
  11   3  -7   12.95    1.71
  11   4  -9   15.42    1.29
  12  -6  -9    2.95    0.68
  12  -6  -8    1.00    0.69
  12  -5 -10    1.22    0.45
  12  -5 -10   -0.02    0.26
  12  -5  -9    7.10    0.78
  12  -5  -8   40.70    1.02
  12  -4  -9    0.70    0.79
  12  -4  -8   -2.03    0.82
  12  -3  -9    7.60    0.80
   5  12  -6   82.16    1.62
   6  11  -5   69.51    1.49
   6  12 -10   25.69    1.26
   6  12  -9    6.80    1.42
   6  12  -8    2.17    1.41
   7   4  -1  219.38    1.92
   7   8  -3  436.52    2.72
   7  10  -5   68.78    1.89
   8   5 -15    1.84    0.46
   8   8 -13    7.11    0.93
   8   8  -4   39.70    1.52
   8   9 -12   27.33    1.23
   8   9  -5  226.59    2.38
   8  10  -7   37.36    1.64
   9   5 -14    2.84    0.52
   9   6  -4   16.50    1.47
   9   7  -5    4.64    1.49
   9   8 -11   -0.11    1.31
   9   8  -6   11.04    1.58
  10   0  -3    0.88    1.20
  10   4  -5    4.53    1.72
  10   5 -12    0.42    0.80
  10   6 -11    1.64    1.02
  10   6  -7   52.06    1.80
  11  -1 -13    3.46    0.36
  11   3 -10   16.78    1.12
  11   3  -8   24.46    1.49
   4  12  -6  399.37    2.40
   6  10  -4  135.63    1.70
   7   9  -4   16.50    1.21
   7  10 -12   28.56    1.09
   7  11 -10    5.85    1.31
   7  11  -9   11.36    1.67
   7  11  -8    8.83    1.67
   7  11  -7  225.93    2.36
   8   4  -2  230.96    2.09
   8   6  -3   10.90    1.22
   8  10  -8    2.56    1.49
   9   1  -2   -1.05    1.11
   9   6 -13    2.60    0.74
   9   7 -12    9.77    1.04
   9   8 -10    0.01    1.48
   9   8  -7   78.71    1.95
  10  -1  -3    6.26    1.25
  10   1 -14    2.12    0.48
  10   2  -4    3.97    1.41
  10   3 -13    7.04    0.74
  10   5  -6   45.23    1.74
  10   6 -10   10.01    1.29
  10   6  -9    3.29    1.44
  11  -3 -13    1.55    0.42
  11  -2 -13    0.59    0.33
  11  -2 -13    0.38    0.21
  11   2 -10    3.63    1.23
  11   2  -8    8.19    1.60
  11   2  -7    2.41    1.43
   5  12  -8   75.90    1.70
   6  11 -11   31.35    1.37
   6  11  -6  119.37    1.79
   7  10  -6   10.82    1.70
   8   6 -14    0.08    0.71
   8   7  -4   10.30    1.32
   8   8  -5    2.29    1.35
   8   9 -11    0.31    1.42
   9   5  -4   19.74    1.45
   9   6  -5  101.83    1.99
   9   7  -6   65.40    1.87
   9   8  -8   14.14    1.58
  10  -3  -3   68.38    1.75
  10  -2  -3   22.03    1.32
  10   3  -5    5.39    1.45
  10   4 -12   19.78    0.91
  10   4  -6    9.33    1.82
  10   5  -7    2.03    1.53
  11  -4 -13    3.43    0.36
  11  -1 -12    1.70    0.70
  11   1 -11    2.04    0.81
  11   1  -7    5.83    1.43
  11   2  -9   16.24    1.32
   6   8  -3   59.14    1.25
   6  11  -7   20.92    1.50
   7   5  -2  112.47    1.61
   7   7  -3  224.12    2.03
   7   8  -4    6.57    1.32
   7   9  -5   81.66    1.83
   8   3  -2  152.67    1.76
   8   4 -15    1.29    0.51
   8   5  -3   25.68    1.26
   8   8 -12    8.05    1.22
   8   9  -7   68.24    1.80
   9   2  -3    1.82    1.44
   9   5 -13   13.41    0.99
   9   7 -11   -0.23    1.18
   9   7  -7   26.58    1.97
  10  -4  -3    3.88    1.21
  10   0  -4    1.15    1.58
  10   2 -13    0.24    0.71
  10   5 -10    4.13    1.30
  10   5  -9   38.62    1.68
  11  -2 -12    0.59    0.66
  11   0 -11   18.39    1.05
  11   0  -7    8.28    1.39
  11   1 -10    3.33    1.04
  11   1  -9   30.36    1.38
  11   1  -8   13.11    1.34
   6   9  -4   18.34    1.10
   6  11 -10    9.32    1.22
   6  11  -9   30.12    1.60
   6  11  -8    9.14    1.54
   7   9 -12   12.49    1.32
   7  10 -10   79.15    1.93
   7  10  -7    3.80    1.38
   8  -1  -1   87.40    1.31
   8   6  -4   17.34    1.55
   8   8  -6   41.39    1.64
   8   9  -9   10.30    1.50
   8   9  -8   12.80    1.57
   9   1 -15   11.06    0.47
   9   3 -14   19.69    0.79
   9   5  -5   10.99    1.51
   9   6 -12    9.87    1.11
   9   6  -6    8.54    1.57
   9   7  -8    2.13    1.54
  10  -1 -14    3.47    0.50
  10  -1  -4    3.25    1.51
  10   2  -5   -0.43    1.35
  10   3  -6   31.39    1.68
  10   4  -7   84.73    1.96
  11  -1  -7    7.66    1.41
  11   0 -10    8.07    1.10
  11   0  -9  131.11    1.94
   7   5 -15    2.74    0.59
   7   6  -3  338.70    2.37
   7   8 -13    2.23    0.91
   7   9  -6   13.44    1.71
   7  10  -9   15.52    1.41
   7  10  -8   48.39    1.66
   8  -2  -1   -0.49    0.76
   8   2  -2  307.73    2.24
   8   4  -3   14.03    1.23
   8   7  -5    5.42    1.35
   8   8 -11   12.53    1.42
   9  -3  -2   25.60    1.13
   9   1  -3   22.31    1.32
   9   3  -4  113.85    2.05
   9   6 -11    2.63    1.39
  10  -2 -14    3.55    0.51
  10  -2  -4    1.72    1.50
  10   1  -5    2.81    1.53
  10   4 -10   10.59    1.38
  10   4  -9   10.71    1.60
  11  -8 -12   -0.08    0.41
  11  -8  -6   30.86    1.17
  11  -7 -12   -0.36    0.47
  11  -7  -6   11.93    1.29
  11  -6  -6   55.64    1.60
  11  -5 -12    4.51    0.58
  11  -5  -6   28.94    1.40
  11  -4 -12    2.59    0.57
  11  -2  -7    1.01    1.36
  11  -1 -10    3.40    1.19
  11  -1  -9   28.83    1.49
  11  -1  -8   14.85    1.36
   5  10  -5   73.13    1.31
   5  11  -7  280.74    2.28
   6  10 -11  148.99    1.91
   7   4  -2    8.44    0.90
   7   7  -4   47.04    1.35
   7   8  -5  130.37    1.89
   8  -3  -1   33.43    1.00
   8   1  -2   69.67    1.54
   8   6 -13   57.66    1.34
   8   7 -12   95.19    1.73
   8   8 -10   10.59    1.67
   8   8  -8    0.96    1.77
   8   8  -7    1.13    1.44
   9   0  -3   95.75    1.87
   9   4 -13    1.52    0.83
   9   4  -5   34.38    1.61
   9   5 -12   29.18    1.15
   9   5  -6   23.76    1.64
   9   6  -8    7.77    1.87
   9   6  -7   39.58    1.78
  10  -3 -14    7.51    0.52
  10  -3  -4   53.94    1.80
  10   0 -13    2.60    0.80
  10   2  -6   41.37    1.76
  10   3  -7  129.52    2.15
  11 -11 -10   -0.05    0.46
  11 -10 -11    0.88    0.45
  11  -9  -7   34.17    1.25
  11  -3  -7   15.01    1.38
  11  -2 -10    3.09    1.12
  11  -2  -9   14.56    1.37
   5  11  -9  191.70    1.97
   5  11  -8   46.30    1.39
   6   8  -4    7.96    1.00
   6   9  -5  157.17    1.82
   6  10 -10   48.97    1.70
   6  10  -7   66.66    1.59
   7   2 -16    2.68    0.45
   7   6 -14   -0.07    0.88
   7   8 -12    5.33    1.37
   7   9 -10    1.31    1.58
   8   5  -4    8.94    1.26
   9   2 -14    7.09    0.68
   9   2  -4    3.36    1.36
  10  -5  -4   19.32    1.54
  10  -4 -14    0.32    0.43
  10  -4  -4   -0.15    1.29
  10  -1  -5    1.54    1.65
  10   1 -12    1.51    1.04
  10   1  -6   22.14    1.54
  10   2 -11    2.13    1.26
  10   2  -7    2.07    1.77
  10   3 -10    9.08    1.41
  10   3  -8    3.27    1.58
  11 -10 -10    0.89    0.57
  11 -10  -9    1.19    0.74
  11 -10  -8   13.90    0.92
  11  -9 -11    7.67    0.54
  11  -8 -11   37.20    0.80
  11  -8  -7    2.46    0.92
  11  -7 -11    1.35    0.69
  11  -7  -7   -0.27    1.31
  11  -6 -11    9.97    0.82
  11  -6  -7    0.03    1.16
  11  -5 -11    2.62    0.83
  11  -5  -7   30.75    1.36
  11  -4 -11   -0.19    0.73
  11  -3 -10   15.02    1.00
  11  -3  -8   26.87    1.36
   5  10  -6  368.98    2.44
   6   8 -13    3.17    1.18
   6  10  -8   13.89    1.32
   7   3  -2  104.26    1.39
   7   5  -3   81.00    1.37
   7   7 -13    5.14    1.04
   7   8  -6    8.81    1.56
   7   9  -9    2.18    1.43
   7   9  -8   11.75    1.46
   8   0  -2  366.06    2.37
[truncated: 1,101,210 more chars]
