# Supplementary material for: Window[1]resorcin[3]arenes: A Novel Macrocycle Able to Self-Assemble to a Catalytically Active Hexameric Cage
Source: JACS Au. 2024 May 3;4(5):1901–10. doi: 10.1021/jacsau.4c00097 (PMC11134363; doi:10.1021/jacsau.4c00097)
Supplement: Supplementary file 3 — au4c00097_si_003.cif [file au4c00097_si_003.cif]

data_ltr1398_150k
_audit_creation_date               2021-07-02
_audit_creation_method
;
Olex2 1.3
(compiled 2020.11.12 svn.r5f609507 for OlexSys, GUI svn.r6272)
;
_shelx_SHELXL_version_number       '2018/3'
loop_
  _audit_author_name
  _audit_author_email
  _audit_author_address
 'Li, T.' t.li@unibas.ch
;
University of Basel
Department of Chemistry
Basel
Switzerland
;
 'Prescimone, A.' alessandro.prescimone@unibas.ch
;
University of Basel
Department of Chemistry
Basel
Switzerland
;

_audit_contact_author_address
;
University of Basel
Department of Chemistry
Basel
Switzerland
;
_audit_contact_author_email        alessandro.prescimone@unibas.ch
_audit_contact_author_name         'Prescimone, A.'
_audit_contact_author_phone        ''
_publ_contact_author_id_orcid      https://orcid.org/0000-0002-3631-5210
_publ_section_references
;
Dolomanov, O.V., Bourhis, L.J., Gildea, R.J, Howard, J.A.K. & Puschmann, H.
 (2009), J. Appl. Cryst. 42, 339-341.

Sheldrick, G.M. (2015). Acta Cryst. A71, 3-8.

Sheldrick, G.M. (2015). Acta Cryst. C71, 3-8.
;
_chemical_name_common              ?
_chemical_name_systematic          ?
_chemical_formula_moiety           'C75 H76 O7, 0.7[C7H8]'
_chemical_formula_sum              'C79.90 H81.60 O7'
_chemical_formula_weight           1153.85
_chemical_melting_point            ?
loop_
  _atom_type_symbol
  _atom_type_description
  _atom_type_scat_dispersion_real
  _atom_type_scat_dispersion_imag
  _atom_type_scat_source
 'C' 'C' 0.0137 0.0067 'International Tables Vol C Tables 4.2.6.8 and 6.1.1.4'
 'H' 'H' 0.0000 0.0000 'International Tables Vol C Tables 4.2.6.8 and 6.1.1.4'
 'O' 'O' 0.0389 0.0241 'International Tables Vol C Tables 4.2.6.8 and 6.1.1.4'

_shelx_space_group_comment
;
The symmetry employed for this shelxl refinement is uniquely defined
by the following loop, which should always be used as a source of
symmetry information in preference to the above space-group names.
They are only intended as comments.
;
_space_group_crystal_system        'monoclinic'
_space_group_IT_number             14
_space_group_name_H-M_alt          'P 1 21/c 1'
_space_group_name_Hall             '-P 2ybc'
loop_
  _space_group_symop_operation_xyz
 'x, y, z'
 '-x, y+1/2, -z+1/2'
 '-x, -y, -z'
 'x, -y-1/2, z-1/2'

_cell_length_a                     9.7121(3)
_cell_length_b                     35.1657(10)
_cell_length_c                     19.9152(6)
_cell_angle_alpha                  90
_cell_angle_beta                   102.349(2)
_cell_angle_gamma                  90
_cell_volume                       6644.3(3)
_cell_formula_units_Z              4
_cell_measurement_reflns_used      55574
_cell_measurement_temperature      150
_cell_measurement_theta_max        55.84
_cell_measurement_theta_min        1.98
_shelx_estimated_absorpt_T_max     0.955
_shelx_estimated_absorpt_T_min     0.925
_exptl_absorpt_coefficient_mu      0.359
_exptl_absorpt_correction_T_max    0.6443
_exptl_absorpt_correction_T_min    0.2869
_exptl_absorpt_correction_type     multi-scan
_exptl_absorpt_process_details
;
STOE X-Red32, absorption correction by Gaussian integration, analogous to
P. Coppens in: F. R. Ahmed (Editor), "Crystallographic Computing", Munksgaard,
Copenhagen (1970), 255 - 270. Afterwards scaling of reflection intensities was
performed within STOE LANA. J. Koziskova, F. Hahn, J. Richter, J. Kozisek, Acta
Chimica Slovaca, vol. 9, no. 2, 2016, pp. 136 - 140.
Finally a spherical absorption correction was done within STOE LANA.
;
_exptl_absorpt_special_details     ?
_exptl_crystal_colour              colourless
_exptl_crystal_colour_primary      colourless
_exptl_crystal_density_diffrn      1.153
_exptl_crystal_density_meas        ?
_exptl_crystal_density_method      ?
_exptl_crystal_description         block
_exptl_crystal_F_000               2468
loop_
  _exptl_crystal_face_index_h
  _exptl_crystal_face_index_k
  _exptl_crystal_face_index_l
  _exptl_crystal_face_perp_dist
 1 8 30 1.3851
 -1 -5 -15 1.3670
 -2 30 1 4.1922
 1 -15 0 4.2265
 30 2 -11 2.8061
 -10 1 3 2.8740

_exptl_crystal_size_max            0.22
_exptl_crystal_size_mid            0.17
_exptl_crystal_size_min            0.13
_exptl_transmission_factor_max     ?
_exptl_transmission_factor_min     ?
_diffrn_reflns_av_R_equivalents    0.0589
_diffrn_reflns_av_unetI/netI       0.0465
_diffrn_reflns_Laue_measured_fraction_full  0.992
_diffrn_reflns_Laue_measured_fraction_max  0.974
_diffrn_reflns_limit_h_max         11
_diffrn_reflns_limit_h_min         -10
_diffrn_reflns_limit_k_max         26
_diffrn_reflns_limit_k_min         -42
_diffrn_reflns_limit_l_max         24
_diffrn_reflns_limit_l_min         -24
_diffrn_reflns_number              41164
_diffrn_reflns_point_group_measured_fraction_full  0.992
_diffrn_reflns_point_group_measured_fraction_max  0.974
_diffrn_reflns_theta_full          53.597
_diffrn_reflns_theta_max           55.289
_diffrn_reflns_theta_min           2.186
_diffrn_ambient_temperature        150
_diffrn_detector                   Pilatus300K
_diffrn_detector_area_resol_mean   5.81
_diffrn_detector_type              'DECTRIS PILATUS 300K'
_diffrn_measured_fraction_theta_full  0.992
_diffrn_measured_fraction_theta_max  0.974
_diffrn_measurement_device         'Eulerian 4-circle diffractometer'
_diffrn_measurement_device_type    'STOE STADIVARI'
_diffrn_measurement_method         'rotation method, \w scans'
_diffrn_radiation_collimation      '1.2 0.6 mm diameter'
_diffrn_radiation_monochromator    'Graded multilayer mirror'
_diffrn_radiation_polarisn_norm    0
_diffrn_radiation_probe            x-ray
_diffrn_radiation_type             GaK\a
_diffrn_radiation_wavelength       1.34143
_diffrn_source                     'Metaljet D2'
_diffrn_source_current             3.570
_diffrn_source_power               0.250
_diffrn_source_voltage             70
_diffrn_special_details            ?
_reflns_Friedel_coverage           0.000
_reflns_Friedel_fraction_full      .
_reflns_Friedel_fraction_max       .
_reflns_number_gt                  9097
_reflns_number_total               12471
_reflns_special_details
;
 Reflections were merged by SHELXL according to the crystal
 class for the calculation of statistics and refinement.
 
 Structure factors included contributions from the .fab file.
 
 _reflns_Friedel_fraction is defined as the number of unique
 Friedel pairs measured divided by the number that would be
 possible theoretically, ignoring centric projections and
 systematic absences.
;
_reflns_threshold_expression       'I > 2\s(I)'
_computing_cell_refinement
;
X-Area Recipe 1.34.0.0 (STOE, 2019)
;
_computing_data_collection
;
X-Area Pilatus3_SV 1.31.154.0 (STOE, 2019)
;
_computing_data_reduction
;
X-Area Integrate 1.77.0.0 (STOE, 2019)
X-Area LANA 1.77.1.0 (STOE, 2019)
X-Area X-Red32 1.65.0.0 (STOE, 2018)
;
_computing_molecular_graphics      'Olex2 1.3 (Dolomanov et al., 2009)'
_computing_publication_material
;
STOE & Cie GmbH, X-Area, software package for collecting single-crystal or
multi-domain crystal data on STOE area-detector diffractometers, for image 
processing, for the correction and scaling of reflection intensities and 
for outlier rejection, version 1.88, Darmstadt 2019
;
_computing_structure_refinement    'SHELXL 2018/3 (Sheldrick, 2015)'
_computing_structure_solution      'SHELXT 2018/2 (Sheldrick, 2018)'
_refine_diff_density_max           0.314
_refine_diff_density_min           -0.418
_refine_diff_density_rms           0.071
_refine_ls_extinction_coef         .
_refine_ls_extinction_method       none
_refine_ls_goodness_of_fit_ref     0.987
_refine_ls_hydrogen_treatment      constr
_refine_ls_matrix_type             full
_refine_ls_number_parameters       749
_refine_ls_number_reflns           12471
_refine_ls_number_restraints       18
_refine_ls_R_factor_all            0.1170
_refine_ls_R_factor_gt             0.0994
_refine_ls_restrained_S_all        0.987
_refine_ls_shift/su_max            0.000
_refine_ls_shift/su_mean           0.000
_refine_ls_structure_factor_coef   Fsqd
_refine_ls_weighting_details      
 'w=1/[\s^2^(Fo^2^)+(0.3500P)^2^] where P=(Fo^2^+2Fc^2^)/3'
_refine_ls_weighting_scheme        calc
_refine_ls_wR_factor_gt            0.3253
_refine_ls_wR_factor_ref           0.3873
_refine_special_details
;
one isopropyle subsituent is disordered over 2 orientations with
50-50 occupancies. SADI and EADP restraints were used with an
isotropic refinement.
A solvent mask was used to treat the solvent region and
0.7 Tolune were found. All the formulae and numebers take this
result into account.
;
_olex2_refinement_description
;
1. Fixed Uiso
 At 1.2 times of:
  All C(H) groups, All C(H,H) groups, All C(H,H,H,H) groups
 At 1.5 times of:
  All C(H,H,H) groups
2. Restrained distances
 C24-C23 \\sim C27-C23 \\sim C31-C30
 with sigma of 0.02
 C25-C24 \\sim C29-C27 \\sim C26-C24 \\sim C27-C28 \\sim C33-C31 \\sim C32-C31
 with sigma of 0.02
3. Uiso/Uaniso restraints and constraints
Uiso(C25) = Uiso(C29) = Uiso(C26) = Uiso(C28)
4. Others
 Fixed Sof: H23A(0.5) H23B(0.5) H23C(0.5) H23D(0.5) C24(0.5) H24(0.5) C25(0.5)
 H25A(0.5) H25B(0.5) H25C(0.5) C26(0.5) H26A(0.5) H26B(0.5) H26C(0.5) C28(0.5)
 H28A(0.5) H28B(0.5) H28C(0.5) C27(0.5) H27(0.5) C29(0.5) H29A(0.5) H29B(0.5)
 H29C(0.5)
5.a Riding coordinates:
 C23(H23C,H23D), C72(H72A,H72B)
5.b Ternary CH refined with riding coordinates:
 C7(H7), C14(H14), C31(H31), C24(H24), C27(H27)
5.c Secondary CH2 refined with riding coordinates:
 C30(H30A,H30B), C2(H2A,H2B), C51(H51A,H51B), C22(H22A,H22B), C3(H3A,H3B),
 C58(H58A,H58B), C23(H23A,H23B), C44(H44A,H44B), C21(H21A,H21B), C37(H37A,H37B),
  C65(H65A,H65B)
5.d Aromatic/amide H refined with riding coordinates:
 C5(H5), C13(H13), C10(H10), C20(H20), C35(H35), C17(H17), C74(H74), C78(H78),
 C77(H77), C67(H67), C46(H46), C60(H60), C69(H69), C68(H68), C76(H76), C64(H64),
  C50(H50), C47(H47), C71(H71), C70(H70), C48(H48), C53(H53), C57(H57),
 C39(H39), C75(H75), C62(H62), C49(H49), C55(H55), C61(H61), C63(H63), C54(H54),
  C43(H43), C56(H56), C40(H40), C42(H42), C41(H41)
5.e Idealised Me refined as rotating group:
 C32(H32A,H32B,H32C), C33(H33A,H33B,H33C), C25(H25A,H25B,H25C), C26(H26A,H26B,
 H26C), C28(H28A,H28B,H28C), C29(H29A,H29B,H29C)
;
_atom_sites_solution_hydrogens     mixed
_atom_sites_solution_primary       dual
_atom_sites_solution_secondary     ?
loop_
  _atom_site_label
  _atom_site_type_symbol
  _atom_site_fract_x
  _atom_site_fract_y
  _atom_site_fract_z
  _atom_site_U_iso_or_equiv
  _atom_site_adp_type
  _atom_site_occupancy
  _atom_site_site_symmetry_order
  _atom_site_calc_flag
  _atom_site_refinement_flags_posn
  _atom_site_refinement_flags_adp
  _atom_site_refinement_flags_occupancy
  _atom_site_disorder_assembly
  _atom_site_disorder_group
 O4 O 0.8080(2) 0.62254(6) 0.63691(9) 0.0762(5) Uani 1 1 d . . . . .
 O5 O 1.0462(2) 0.59060(6) 0.45309(10) 0.0729(5) Uani 1 1 d . . . . .
 O3 O 0.8755(2) 0.71278(5) 0.65655(10) 0.0732(5) Uani 1 1 d . . . . .
 O6 O 0.7098(2) 0.60215(6) 0.30741(11) 0.0789(6) Uani 1 1 d . . . . .
 O1 O 0.7167(2) 0.78886(7) 0.37591(12) 0.0888(6) Uani 1 1 d . . . . .
 O7 O 0.4246(2) 0.70381(6) 0.18690(11) 0.0851(6) Uani 1 1 d . . . . .
 O2 O 0.7603(3) 0.84167(5) 0.57571(12) 0.0860(6) Uani 1 1 d . . . . .
 C7 C 0.9192(2) 0.65055(7) 0.37161(12) 0.0582(5) Uani 1 1 d . . . . .
 H7 H 0.942613 0.625457 0.353237 0.070 Uiso 1 1 calc R U . . .
 C5 C 0.7638(3) 0.70372(7) 0.30599(12) 0.0616(6) Uani 1 1 d . . . . .
 H5 H 0.832656 0.721636 0.327275 0.074 Uiso 1 1 calc R U . . .
 C4 C 0.6449(3) 0.71741(7) 0.26063(12) 0.0602(6) Uani 1 1 d . . . . .
 C8 C 0.8922(2) 0.64327(7) 0.44257(12) 0.0586(5) Uani 1 1 d . . . . .
 C6 C 0.7885(2) 0.66544(7) 0.32224(12) 0.0584(5) Uani 1 1 d . . . . .
 C9 C 0.9577(3) 0.61314(7) 0.48285(13) 0.0621(6) Uani 1 1 d . . . . .
 C13 C 0.8012(2) 0.66555(7) 0.47127(12) 0.0589(5) Uani 1 1 d . . . . .
 H13 H 0.755611 0.686323 0.445100 0.071 Uiso 1 1 calc R U . . .
 C11 C 0.8415(3) 0.62904(8) 0.57414(12) 0.0628(6) Uani 1 1 d . . . . .
 C12 C 0.7731(3) 0.65926(7) 0.53569(12) 0.0605(5) Uani 1 1 d . . . . .
 C15 C 0.6912(3) 0.72458(8) 0.56238(12) 0.0645(6) Uani 1 1 d . . . . .
 C30 C 1.0506(3) 0.67603(8) 0.37744(13) 0.0641(6) Uani 1 1 d D . . . .
 H30A H 1.027568 0.701501 0.393161 0.077 Uiso 1 1 calc R U . . .
 H30B H 1.126637 0.665327 0.413669 0.077 Uiso 1 1 calc R U . . .
 C34 C 0.6834(3) 0.63987(8) 0.29118(13) 0.0639(6) Uani 1 1 d . . . . .
 C10 C 0.9358(3) 0.60653(8) 0.54830(13) 0.0666(6) Uani 1 1 d . . . . .
 H10 H 0.985083 0.586617 0.575516 0.080 Uiso 1 1 calc R U . . .
 C16 C 0.7992(3) 0.73934(8) 0.61336(12) 0.0646(6) Uani 1 1 d . . . . .
 C1 C 0.5892(3) 0.78915(8) 0.35450(14) 0.0685(6) Uani 1 1 d . . . . .
 C36 C 0.5447(3) 0.69050(8) 0.23097(13) 0.0660(6) Uani 1 1 d . . . . .
 C2 C 0.5250(3) 0.77913(8) 0.28059(15) 0.0706(7) Uani 1 1 d . . . . .
 H2A H 0.441631 0.762771 0.279653 0.085 Uiso 1 1 calc R U . . .
 H2B H 0.491671 0.802808 0.255405 0.085 Uiso 1 1 calc R U . . .
 C20 C 0.6148(3) 0.75050(8) 0.51599(14) 0.0700(6) Uani 1 1 d . . . . .
 H20 H 0.541729 0.740971 0.480417 0.084 Uiso 1 1 calc R U . . .
 C14 C 0.6602(3) 0.68228(8) 0.56028(13) 0.0656(6) Uani 1 1 d . . . . .
 H14 H 0.661900 0.674146 0.608557 0.079 Uiso 1 1 calc R U . . .
 C31 C 1.1081(3) 0.68111(9) 0.31265(15) 0.0732(7) Uani 1 1 d D . . . .
 H31 H 1.029816 0.691074 0.275816 0.088 Uiso 1 1 calc R U . . .
 C35 C 0.5621(3) 0.65217(9) 0.24599(16) 0.0748(7) Uani 1 1 d . . . . .
 H35 H 0.491832 0.634409 0.225599 0.090 Uiso 1 1 calc R U . . .
 C17 C 0.8230(3) 0.77797(8) 0.61981(14) 0.0712(7) Uani 1 1 d . . . . .
 H17 H 0.893826 0.787633 0.656270 0.085 Uiso 1 1 calc R U . . .
 C59 C 1.1804(3) 0.53448(8) 0.44569(17) 0.0740(7) Uani 1 1 d . . . . .
 C19 C 0.6392(3) 0.78947(8) 0.51872(14) 0.0716(7) Uani 1 1 d . . . . .
 C18 C 0.7425(3) 0.80269(8) 0.57257(14) 0.0711(7) Uani 1 1 d . . . . .
 C73 C 0.2547(3) 0.70397(11) 0.08142(15) 0.0823(8) Uani 1 1 d . . . . .
 C52 C 0.8188(3) 0.58963(9) 0.74146(14) 0.0753(7) Uani 1 1 d . . . . .
 C51 C 0.8796(3) 0.59372(9) 0.67917(14) 0.0741(7) Uani 1 1 d . . . . .
 H51A H 0.980952 0.600129 0.692990 0.089 Uiso 1 1 calc R U . . .
 H51B H 0.870604 0.569388 0.653591 0.089 Uiso 1 1 calc R U . . .
 C22 C 0.4897(3) 0.80101(9) 0.39822(15) 0.0761(7) Uani 1 1 d . . . . .
 H22A H 0.432787 0.778633 0.405560 0.091 Uiso 1 1 calc R U . . .
 H22B H 0.424193 0.820193 0.372677 0.091 Uiso 1 1 calc R U . . .
 C3 C 0.6236(3) 0.75891(8) 0.24319(14) 0.0695(7) Uani 1 1 d . . . . .
 H3A H 0.585995 0.761351 0.193102 0.083 Uiso 1 1 calc R U . . .
 H3B H 0.716311 0.771797 0.254043 0.083 Uiso 1 1 calc R U . . .
 C58 C 1.0968(3) 0.55650(8) 0.48758(15) 0.0717(7) Uani 1 1 d . . . . .
 H58A H 1.016382 0.540962 0.495025 0.086 Uiso 1 1 calc R U . . .
 H58B H 1.156928 0.562567 0.533043 0.086 Uiso 1 1 calc R U . . .
 C23 C 0.5135(3) 0.67222(9) 0.51728(19) 0.0826(8) Uani 1 1 d D . . . .
 H23A H 0.510480 0.675347 0.467583 0.099 Uiso 0.5 1 calc R U P A 1
 H23B H 0.440024 0.688538 0.530055 0.099 Uiso 0.5 1 calc R U P A 1
 H23C H 0.448190 0.687843 0.535866 0.099 Uiso 0.5 1 d R U P B 2
 H23D H 0.514990 0.680653 0.471056 0.099 Uiso 0.5 1 d R U P B 2
 C66 C 0.6660(3) 0.53568(9) 0.29433(18) 0.0814(8) Uani 1 1 d . . . . .
 C45 C 1.0695(3) 0.69150(9) 0.74147(16) 0.0787(8) Uani 1 1 d . . . . .
 C44 C 0.9955(3) 0.72567(9) 0.70678(16) 0.0788(7) Uani 1 1 d . . . . .
 H44A H 0.964592 0.742277 0.740900 0.095 Uiso 1 1 calc R U . . .
 H44B H 1.059663 0.740400 0.684153 0.095 Uiso 1 1 calc R U . . .
 C21 C 0.5575(4) 0.81743(9) 0.46770(17) 0.0871(9) Uani 1 1 d . . . . .
 H21A H 0.622101 0.838117 0.460657 0.104 Uiso 1 1 calc R U . . .
 H21B H 0.482770 0.828928 0.488039 0.104 Uiso 1 1 calc R U . . .
 C74 C 0.2406(4) 0.74321(13) 0.0791(2) 0.0991(11) Uani 1 1 d . . . . .
 H74 H 0.310675 0.758753 0.106593 0.119 Uiso 1 1 calc R U . . .
 C78 C 0.1494(4) 0.68170(13) 0.04022(19) 0.0954(10) Uani 1 1 d . . . . .
 H78 H 0.155789 0.654745 0.041819 0.114 Uiso 1 1 calc R U . . .
 C77 C 0.0364(4) 0.69922(14) -0.00268(19) 0.0981(11) Uani 1 1 d . . . . .
 H77 H -0.033272 0.684190 -0.031597 0.118 Uiso 1 1 calc R U . . .
 C67 C 0.7960(4) 0.52875(9) 0.33446(17) 0.0871(9) Uani 1 1 d . . . . .
 H67 H 0.850976 0.549240 0.356945 0.105 Uiso 1 1 calc R U . . .
 C46 C 1.1691(4) 0.67239(10) 0.7129(2) 0.0871(9) Uani 1 1 d . . . . .
 H46 H 1.188833 0.681197 0.670860 0.105 Uiso 1 1 calc R U . . .
 C37 C 0.8619(4) 0.85704(9) 0.63044(17) 0.0859(8) Uani 1 1 d . . . . .
 H37A H 0.954860 0.845044 0.632154 0.103 Uiso 1 1 calc R U . . .
 H37B H 0.834245 0.852308 0.674743 0.103 Uiso 1 1 calc R U . . .
 C60 C 1.1830(4) 0.54311(11) 0.3793(2) 0.0928(9) Uani 1 1 d . . . . .
 H60 H 1.128555 0.563836 0.357362 0.111 Uiso 1 1 calc R U . . .
 C69 C 0.7697(4) 0.46204(10) 0.3126(2) 0.0952(10) Uani 1 1 d . . . . .
 H69 H 0.804797 0.436798 0.319016 0.114 Uiso 1 1 calc R U . . .
 C68 C 0.8489(4) 0.49164(9) 0.3427(2) 0.0938(10) Uani 1 1 d . . . . .
 H68 H 0.940758 0.487161 0.369569 0.113 Uiso 1 1 calc R U . . .
 C76 C 0.0241(4) 0.73792(14) -0.00387(19) 0.1007(11) Uani 1 1 d . . . . .
 H76 H -0.054656 0.749568 -0.033149 0.121 Uiso 1 1 calc R U . . .
 C64 C 1.2590(4) 0.50418(10) 0.4764(2) 0.0946(10) Uani 1 1 d . . . . .
 H64 H 1.259854 0.498130 0.522987 0.113 Uiso 1 1 calc R U . . .
 C38 C 0.8701(4) 0.89940(10) 0.61792(17) 0.0882(9) Uani 1 1 d . . . . .
 C32 C 1.1592(4) 0.64411(12) 0.2868(2) 0.0985(11) Uani 1 1 d D . . . .
 H32A H 1.230008 0.632454 0.323541 0.148 Uiso 1 1 calc R U . . .
 H32B H 1.201157 0.649355 0.247199 0.148 Uiso 1 1 calc R U . . .
 H32C H 1.079407 0.626681 0.273105 0.148 Uiso 1 1 calc R U . . .
 C65 C 0.6059(4) 0.57494(9) 0.2784(2) 0.0902(9) Uani 1 1 d . . . . .
 H65A H 0.578169 0.578576 0.228016 0.108 Uiso 1 1 calc R U . . .
 H65B H 0.521055 0.578192 0.297923 0.108 Uiso 1 1 calc R U . . .
 C33 C 1.2250(4) 0.71051(13) 0.3248(2) 0.1005(11) Uani 1 1 d D . . . .
 H33A H 1.189852 0.734309 0.340510 0.151 Uiso 1 1 calc R U . . .
 H33B H 1.256274 0.715057 0.281860 0.151 Uiso 1 1 calc R U . . .
 H33C H 1.304383 0.701165 0.359886 0.151 Uiso 1 1 calc R U . . .
 C50 C 1.0432(5) 0.67800(12) 0.8026(2) 0.1002(11) Uani 1 1 d . . . . .
 H50 H 0.975008 0.690406 0.822636 0.120 Uiso 1 1 calc R U . . .
 C47 C 1.2395(4) 0.64098(11) 0.7446(3) 0.1006(11) Uani 1 1 d . . . . .
 H47 H 1.306146 0.628080 0.724178 0.121 Uiso 1 1 calc R U . . .
 C71 C 0.5866(4) 0.50522(10) 0.2625(2) 0.0967(10) Uani 1 1 d . . . . .
 H71 H 0.496589 0.509639 0.233768 0.116 Uiso 1 1 calc R U . . .
 C70 C 0.6377(5) 0.46888(11) 0.2725(3) 0.1048(12) Uani 1 1 d . . . . .
 H70 H 0.581612 0.448188 0.251584 0.126 Uiso 1 1 calc R U . . .
 C48 C 1.2124(5) 0.62845(12) 0.8059(3) 0.1081(13) Uani 1 1 d . . . . .
 H48 H 1.261662 0.607042 0.828265 0.130 Uiso 1 1 calc R U . . .
 C72 C 0.3749(4) 0.68323(15) 0.12753(19) 0.1102(14) Uani 1 1 d . . . . .
 H72A H 0.450709 0.679872 0.103322 0.132 Uiso 1 1 d R U . . .
 H72B H 0.342529 0.658552 0.139522 0.132 Uiso 1 1 d R U . . .
 C53 C 0.7294(5) 0.61605(11) 0.76108(19) 0.0965(10) Uani 1 1 d . . . . .
 H53 H 0.705251 0.638415 0.734395 0.116 Uiso 1 1 calc R U . . .
 C57 C 0.8465(6) 0.55672(12) 0.78115(19) 0.1142(14) Uani 1 1 d . . . . .
 H57 H 0.903013 0.537252 0.767880 0.137 Uiso 1 1 calc R U . . .
 C39 C 0.8690(5) 0.92502(10) 0.6700(2) 0.1015(11) Uani 1 1 d . . . . .
 H39 H 0.859771 0.916010 0.713768 0.122 Uiso 1 1 calc R U . . .
 C75 C 0.1237(5) 0.75986(14) 0.0365(2) 0.1116(13) Uani 1 1 d . . . . .
 H75 H 0.113530 0.786732 0.035695 0.134 Uiso 1 1 calc R U . . .
 C62 C 1.3392(5) 0.49149(14) 0.3741(3) 0.1241(16) Uani 1 1 d . . . . .
 H62 H 1.392917 0.476596 0.349229 0.149 Uiso 1 1 calc R U . . .
 C49 C 1.1143(6) 0.64671(14) 0.8352(2) 0.1169(14) Uani 1 1 d . . . . .
 H49 H 1.095540 0.637902 0.877421 0.140 Uiso 1 1 calc R U . . .
 C55 C 0.7116(6) 0.57933(14) 0.8595(2) 0.1177(14) Uani 1 1 d . . . . .
 H55 H 0.680678 0.576729 0.901386 0.141 Uiso 1 1 calc R U . . .
 C61 C 1.2643(5) 0.52203(15) 0.3431(3) 0.1186(14) Uani 1 1 d . . . . .
 H61 H 1.267719 0.528769 0.297279 0.142 Uiso 1 1 calc R U . . .
 C63 C 1.3374(5) 0.48232(13) 0.4399(3) 0.1242(16) Uani 1 1 d . . . . .
 H63 H 1.389502 0.461033 0.461045 0.149 Uiso 1 1 calc R U . . .
 C54 C 0.6747(6) 0.61036(14) 0.8192(2) 0.1162(14) Uani 1 1 d . . . . .
 H54 H 0.610762 0.628369 0.830858 0.139 Uiso 1 1 calc R U . . .
 C24 C 0.4914(9) 0.6295(3) 0.5351(5) 0.089(3) Uani 0.5 1 d D . P C 1
 H24 H 0.584360 0.616618 0.551352 0.106 Uiso 0.5 1 calc R U P C 1
 C43 C 0.8812(7) 0.91323(13) 0.5539(2) 0.1274(17) Uani 1 1 d . . . . .
 H43 H 0.880661 0.895981 0.517170 0.153 Uiso 1 1 calc R U . . .
 C56 C 0.7929(7) 0.55206(15) 0.8394(2) 0.1354(19) Uani 1 1 d . . . . .
 H56 H 0.813150 0.529457 0.865798 0.162 Uiso 1 1 calc R U . . .
 C40 C 0.8812(6) 0.96383(13) 0.6597(3) 0.1296(16) Uani 1 1 d . . . . .
 H40 H 0.881388 0.981030 0.696512 0.155 Uiso 1 1 calc R U . . .
 C42 C 0.8929(9) 0.95175(17) 0.5432(3) 0.168(3) Uani 1 1 d . . . . .
 H42 H 0.901032 0.960886 0.499341 0.201 Uiso 1 1 calc R U . . .
 C41 C 0.8930(9) 0.97735(14) 0.5970(3) 0.160(3) Uani 1 1 d . . . . .
 H41 H 0.901091 1.003902 0.589914 0.192 Uiso 1 1 calc R U . . .
 C25 C 0.4065(11) 0.6283(4) 0.5899(6) 0.1235(15) Uiso 0.5 1 d D . P C 1
 H25A H 0.408418 0.653411 0.611594 0.185 Uiso 0.5 1 calc R U P C 1
 H25B H 0.446850 0.609401 0.624711 0.185 Uiso 0.5 1 calc R U P C 1
 H25C H 0.308876 0.621435 0.569267 0.185 Uiso 0.5 1 calc R U P C 1
 C26 C 0.4132(12) 0.6121(3) 0.4678(6) 0.1235(15) Uiso 0.5 1 d D . P C 1
 H26A H 0.312456 0.617962 0.461071 0.185 Uiso 0.5 1 calc R U P C 1
 H26B H 0.426544 0.584505 0.469341 0.185 Uiso 0.5 1 calc R U P C 1
 H26C H 0.450031 0.622749 0.429698 0.185 Uiso 0.5 1 calc R U P C 1
 C28 C 0.5011(13) 0.6067(3) 0.4619(6) 0.1235(15) Uiso 0.5 1 d D . P C 2
 H28A H 0.494406 0.619202 0.417336 0.185 Uiso 0.5 1 calc R U P C 2
 H28B H 0.444557 0.583393 0.455673 0.185 Uiso 0.5 1 calc R U P C 2
 H28C H 0.599786 0.600343 0.481508 0.185 Uiso 0.5 1 calc R U P C 2
 C27 C 0.4475(11) 0.6328(3) 0.5093(5) 0.101(3) Uani 0.5 1 d D . P C 2
 H27 H 0.346121 0.637145 0.487244 0.122 Uiso 0.5 1 calc R U P C 2
 C29 C 0.4453(13) 0.6132(3) 0.5765(6) 0.1235(15) Uiso 0.5 1 d D . P C 2
 H29A H 0.535715 0.617173 0.608624 0.185 Uiso 0.5 1 calc R U P C 2
 H29B H 0.429690 0.585880 0.568363 0.185 Uiso 0.5 1 calc R U P C 2
 H29C H 0.369104 0.623746 0.596009 0.185 Uiso 0.5 1 calc R U P C 2

loop_
  _atom_site_aniso_label
  _atom_site_aniso_U_11
  _atom_site_aniso_U_22
  _atom_site_aniso_U_33
  _atom_site_aniso_U_23
  _atom_site_aniso_U_13
  _atom_site_aniso_U_12
 O4 0.0908(12) 0.0786(12) 0.0644(10) 0.0163(8) 0.0278(9) 0.0175(10)
 O5 0.0773(11) 0.0713(11) 0.0763(11) 0.0146(8) 0.0303(8) 0.0250(9)
 O3 0.0824(12) 0.0636(11) 0.0707(10) 0.0003(8) 0.0099(9) 0.0102(9)
 O6 0.0760(11) 0.0597(11) 0.0928(13) 0.0002(9) -0.0007(9) 0.0002(9)
 O1 0.0662(11) 0.1085(17) 0.0859(13) -0.0063(11) 0.0034(9) 0.0020(10)
 O7 0.0822(12) 0.0831(13) 0.0774(12) -0.0078(10) -0.0113(9) 0.0211(10)
 O2 0.1114(16) 0.0544(11) 0.0867(13) -0.0030(9) 0.0092(11) 0.0004(10)
 C7 0.0572(12) 0.0591(13) 0.0604(12) 0.0013(9) 0.0176(9) 0.0029(10)
 C5 0.0586(12) 0.0621(14) 0.0653(13) 0.0042(10) 0.0155(10) -0.0019(10)
 C4 0.0603(12) 0.0637(14) 0.0590(11) 0.0038(10) 0.0179(9) 0.0061(10)
 C8 0.0594(11) 0.0588(13) 0.0589(11) 0.0026(9) 0.0153(9) 0.0035(10)
 C6 0.0588(12) 0.0594(13) 0.0594(11) 0.0023(9) 0.0181(9) 0.0051(10)
 C9 0.0605(12) 0.0586(13) 0.0695(13) 0.0011(10) 0.0191(10) 0.0052(10)
 C13 0.0596(12) 0.0554(12) 0.0624(12) 0.0030(9) 0.0150(9) 0.0061(10)
 C11 0.0651(12) 0.0640(14) 0.0603(12) 0.0036(10) 0.0158(10) 0.0009(11)
 C12 0.0650(12) 0.0559(12) 0.0620(12) -0.0021(9) 0.0171(10) 0.0019(10)
 C15 0.0727(14) 0.0627(14) 0.0617(12) -0.0024(10) 0.0224(11) 0.0038(11)
 C30 0.0570(12) 0.0685(15) 0.0662(13) 0.0069(10) 0.0119(9) 0.0002(11)
 C34 0.0663(13) 0.0611(14) 0.0631(12) -0.0030(10) 0.0113(10) 0.0034(11)
 C10 0.0686(14) 0.0659(14) 0.0666(13) 0.0101(11) 0.0176(10) 0.0106(11)
 C16 0.0727(14) 0.0637(14) 0.0598(12) -0.0001(10) 0.0193(10) 0.0091(11)
 C1 0.0668(14) 0.0631(14) 0.0736(14) 0.0087(11) 0.0109(11) 0.0048(11)
 C36 0.0625(13) 0.0712(16) 0.0620(12) 0.0012(11) 0.0080(10) 0.0050(11)
 C2 0.0637(13) 0.0660(15) 0.0785(15) 0.0020(12) 0.0071(11) 0.0046(11)
 C20 0.0774(15) 0.0648(15) 0.0668(13) -0.0015(11) 0.0133(11) 0.0081(12)
 C14 0.0746(15) 0.0620(14) 0.0655(13) 0.0016(10) 0.0267(11) 0.0061(11)
 C31 0.0627(13) 0.0846(18) 0.0748(15) 0.0130(13) 0.0204(11) -0.0012(13)
 C35 0.0712(15) 0.0683(16) 0.0792(16) -0.0038(12) 0.0033(12) 0.0008(12)
 C17 0.0836(16) 0.0638(15) 0.0664(13) -0.0023(11) 0.0162(12) -0.0011(13)
 C59 0.0627(14) 0.0648(15) 0.0956(19) -0.0003(13) 0.0194(12) 0.0086(12)
 C19 0.0885(18) 0.0632(15) 0.0641(13) -0.0028(11) 0.0188(12) 0.0094(13)
 C18 0.0850(17) 0.0593(14) 0.0706(14) -0.0002(11) 0.0203(12) 0.0054(12)
 C73 0.0697(15) 0.114(3) 0.0616(14) 0.0012(14) 0.0108(12) 0.0124(16)
 C52 0.0928(19) 0.0698(16) 0.0627(13) 0.0089(11) 0.0152(12) 0.0039(14)
 C51 0.0852(17) 0.0690(16) 0.0704(14) 0.0115(12) 0.0215(12) 0.0095(13)
 C22 0.0793(16) 0.0724(16) 0.0752(16) 0.0076(12) 0.0133(13) 0.0116(13)
 C3 0.0679(14) 0.0720(16) 0.0698(14) 0.0124(11) 0.0175(11) 0.0045(12)
 C58 0.0705(14) 0.0647(15) 0.0819(16) 0.0110(12) 0.0210(12) 0.0119(12)
 C23 0.0730(16) 0.0759(18) 0.104(2) -0.0032(15) 0.0293(15) -0.0032(14)
 C66 0.0818(18) 0.0692(17) 0.097(2) 0.0012(14) 0.0271(15) 0.0003(14)
 C45 0.0775(16) 0.0690(17) 0.0846(18) -0.0079(13) 0.0063(13) 0.0027(13)
 C44 0.0794(17) 0.0723(17) 0.0810(17) -0.0033(13) 0.0089(13) 0.0073(14)
 C21 0.113(2) 0.0686(17) 0.0766(17) 0.0013(13) 0.0146(16) 0.0225(16)
 C74 0.085(2) 0.115(3) 0.087(2) 0.0149(19) -0.0032(16) -0.0088(19)
 C78 0.086(2) 0.109(3) 0.085(2) -0.0040(17) 0.0045(16) 0.0093(18)
 C77 0.0752(18) 0.132(3) 0.0819(19) 0.000(2) 0.0049(14) -0.003(2)
 C67 0.109(2) 0.0634(16) 0.0842(18) 0.0042(14) 0.0099(16) -0.0064(16)
 C46 0.0800(18) 0.0740(18) 0.105(2) -0.0109(16) 0.0139(16) 0.0007(15)
 C37 0.112(2) 0.0706(18) 0.0758(17) -0.0030(13) 0.0214(16) -0.0066(16)
 C60 0.097(2) 0.088(2) 0.099(2) -0.0044(17) 0.0323(17) 0.0171(18)
 C69 0.100(2) 0.0660(18) 0.117(3) -0.0017(16) 0.0182(19) 0.0048(16)
 C68 0.103(2) 0.0641(17) 0.105(2) 0.0066(15) 0.0022(18) 0.0022(16)
 C76 0.0796(19) 0.131(3) 0.084(2) 0.024(2) 0.0007(15) 0.006(2)
 C64 0.088(2) 0.079(2) 0.118(3) 0.0030(18) 0.0249(18) 0.0242(17)
 C38 0.116(2) 0.0708(18) 0.0774(17) 0.0008(14) 0.0204(16) -0.0090(17)
 C32 0.095(2) 0.120(3) 0.092(2) 0.0078(19) 0.0466(18) 0.016(2)
 C65 0.0793(18) 0.0645(17) 0.123(3) -0.0048(16) 0.0126(17) -0.0032(14)
 C33 0.0767(19) 0.117(3) 0.111(3) 0.022(2) 0.0255(17) -0.0181(18)
 C50 0.112(3) 0.103(3) 0.084(2) 0.0051(18) 0.0165(18) 0.018(2)
 C47 0.084(2) 0.077(2) 0.134(3) -0.016(2) 0.009(2) 0.0085(17)
 C71 0.0760(18) 0.0727(19) 0.136(3) -0.0098(18) 0.0117(18) -0.0023(15)
 C70 0.100(2) 0.0692(19) 0.143(3) -0.016(2) 0.020(2) -0.0043(18)
 C48 0.104(3) 0.081(2) 0.122(3) 0.002(2) -0.013(2) 0.008(2)
 C72 0.097(2) 0.143(4) 0.0783(19) -0.022(2) -0.0083(17) 0.039(2)
 C53 0.133(3) 0.079(2) 0.0866(19) 0.0108(16) 0.045(2) 0.016(2)
 C57 0.180(4) 0.089(2) 0.0803(19) 0.0208(18) 0.041(2) 0.032(3)
 C39 0.139(3) 0.075(2) 0.095(2) -0.0078(17) 0.034(2) -0.010(2)
 C75 0.108(3) 0.113(3) 0.102(3) 0.031(2) -0.004(2) 0.007(2)
 C62 0.122(3) 0.104(3) 0.161(4) -0.020(3) 0.062(3) 0.028(3)
 C49 0.142(4) 0.103(3) 0.097(3) 0.016(2) 0.007(2) 0.008(3)
 C55 0.168(4) 0.119(3) 0.077(2) 0.017(2) 0.050(2) 0.014(3)
 C61 0.132(3) 0.118(3) 0.120(3) -0.011(3) 0.060(3) 0.016(3)
 C63 0.114(3) 0.092(3) 0.173(5) -0.003(3) 0.045(3) 0.040(2)
 C54 0.158(4) 0.110(3) 0.096(2) 0.009(2) 0.060(3) 0.014(3)
 C24 0.070(4) 0.091(5) 0.098(6) 0.020(4) 0.003(4) -0.020(4)
 C43 0.201(5) 0.093(3) 0.088(2) 0.0025(19) 0.029(3) -0.035(3)
 C56 0.216(6) 0.112(3) 0.090(2) 0.042(2) 0.058(3) 0.032(3)
 C40 0.177(5) 0.077(2) 0.133(4) -0.013(2) 0.031(3) -0.025(3)
 C42 0.274(8) 0.113(4) 0.107(3) 0.021(3) 0.020(4) -0.065(4)
 C41 0.253(8) 0.079(3) 0.139(4) 0.011(3) 0.021(4) -0.041(4)
 C27 0.095(7) 0.093(6) 0.111(8) -0.005(5) 0.009(5) -0.024(5)

_geom_special_details
;
 All esds (except the esd in the dihedral angle between two l.s. planes)
 are estimated using the full covariance matrix.  The cell esds are taken
 into account individually in the estimation of esds in distances, angles
 and torsion angles; correlations between esds in cell parameters are only
 used when they are defined by crystal symmetry.  An approximate (isotropic)
 treatment of cell esds is used for estimating esds involving l.s. planes.
;
loop_
  _geom_bond_atom_site_label_1
  _geom_bond_atom_site_label_2
  _geom_bond_distance
  _geom_bond_site_symmetry_2
  _geom_bond_publ_flag
 O4 C11 1.376(3) . ?
 O4 C51 1.403(3) . ?
 O5 C9 1.391(3) . ?
 O5 C58 1.417(3) . ?
 O3 C16 1.374(3) . ?
 O3 C44 1.437(4) . ?
 O6 C34 1.376(3) . ?
 O6 C65 1.420(4) . ?
 O1 C1 1.220(3) . ?
 O7 C36 1.383(3) . ?
 O7 C72 1.382(4) . ?
 O2 C18 1.381(3) . ?
 O2 C37 1.412(4) . ?
 C7 H7 1.0000 . ?
 C7 C8 1.513(3) . ?
 C7 C6 1.522(3) . ?
 C7 C30 1.543(3) . ?
 C5 H5 0.9500 . ?
 C5 C4 1.391(3) . ?
 C5 C6 1.393(4) . ?
 C4 C36 1.395(4) . ?
 C4 C3 1.504(4) . ?
 C8 C9 1.398(3) . ?
 C8 C13 1.392(3) . ?
 C6 C34 1.401(4) . ?
 C9 C10 1.385(4) . ?
 C13 H13 0.9500 . ?
 C13 C12 1.385(3) . ?
 C11 C12 1.393(4) . ?
 C11 C10 1.390(4) . ?
 C12 C14 1.525(3) . ?
 C15 C16 1.395(4) . ?
 C15 C20 1.393(4) . ?
 C15 C14 1.516(4) . ?
 C30 H30A 0.9900 . ?
 C30 H30B 0.9900 . ?
 C30 C31 1.522(4) . ?
 C34 C35 1.389(4) . ?
 C10 H10 0.9500 . ?
 C16 C17 1.379(4) . ?
 C1 C2 1.512(4) . ?
 C1 C22 1.492(4) . ?
 C36 C35 1.384(4) . ?
 C2 H2A 0.9900 . ?
 C2 H2B 0.9900 . ?
 C2 C3 1.511(4) . ?
 C20 H20 0.9500 . ?
 C20 C19 1.390(4) . ?
 C14 H14 1.0000 . ?
 C14 C23 1.539(4) . ?
 C31 H31 1.0000 . ?
 C31 C32 1.521(5) . ?
 C31 C33 1.516(4) . ?
 C35 H35 0.9500 . ?
 C17 H17 0.9500 . ?
 C17 C18 1.392(4) . ?
 C59 C58 1.498(4) . ?
 C59 C60 1.363(5) . ?
 C59 C64 1.376(4) . ?
 C19 C18 1.383(4) . ?
 C19 C21 1.511(4) . ?
 C73 C74 1.386(6) . ?
 C73 C78 1.405(5) . ?
 C73 C72 1.509(4) . ?
 C52 C51 1.491(4) . ?
 C52 C53 1.383(5) . ?
 C52 C57 1.395(5) . ?
 C51 H51A 0.9900 . ?
 C51 H51B 0.9900 . ?
 C22 H22A 0.9900 . ?
 C22 H22B 0.9900 . ?
 C22 C21 1.514(4) . ?
 C3 H3A 0.9900 . ?
 C3 H3B 0.9900 . ?
 C58 H58A 0.9900 . ?
 C58 H58B 0.9900 . ?
 C23 H23A 0.9900 . ?
 C23 H23B 0.9900 . ?
 C23 H23C 0.9700 . ?
 C23 H23D 0.9702 . ?
 C23 C24 1.569(9) . ?
 C23 C27 1.521(9) . ?
 C66 C67 1.364(5) . ?
 C66 C65 1.506(5) . ?
 C66 C71 1.391(5) . ?
 C45 C44 1.492(4) . ?
 C45 C46 1.395(5) . ?
 C45 C50 1.380(5) . ?
 C44 H44A 0.9900 . ?
 C44 H44B 0.9900 . ?
 C21 H21A 0.9900 . ?
 C21 H21B 0.9900 . ?
 C74 H74 0.9500 . ?
 C74 C75 1.392(5) . ?
 C78 H78 0.9500 . ?
 C78 C77 1.383(5) . ?
 C77 H77 0.9500 . ?
 C77 C76 1.366(6) . ?
 C67 H67 0.9500 . ?
 C67 C68 1.399(5) . ?
 C46 H46 0.9500 . ?
 C46 C47 1.378(6) . ?
 C37 H37A 0.9900 . ?
 C37 H37B 0.9900 . ?
 C37 C38 1.515(5) . ?
 C60 H60 0.9500 . ?
 C60 C61 1.391(5) . ?
 C69 H69 0.9500 . ?
 C69 C68 1.356(5) . ?
 C69 C70 1.378(6) . ?
 C68 H68 0.9500 . ?
 C76 H76 0.9500 . ?
 C76 C75 1.358(6) . ?
 C64 H64 0.9500 . ?
 C64 C63 1.392(6) . ?
 C38 C39 1.375(5) . ?
 C38 C43 1.390(5) . ?
 C32 H32A 0.9800 . ?
 C32 H32B 0.9800 . ?
 C32 H32C 0.9800 . ?
 C65 H65A 0.9900 . ?
 C65 H65B 0.9900 . ?
 C33 H33A 0.9800 . ?
 C33 H33B 0.9800 . ?
 C33 H33C 0.9800 . ?
 C50 H50 0.9500 . ?
 C50 C49 1.385(6) . ?
 C47 H47 0.9500 . ?
 C47 C48 1.377(7) . ?
 C71 H71 0.9500 . ?
 C71 C70 1.370(5) . ?
 C70 H70 0.9500 . ?
 C48 H48 0.9500 . ?
 C48 C49 1.377(7) . ?
 C72 H72A 0.9700 . ?
 C72 H72B 0.9700 . ?
 C53 H53 0.9500 . ?
 C53 C54 1.387(5) . ?
 C57 H57 0.9500 . ?
 C57 C56 1.379(6) . ?
 C39 H39 0.9500 . ?
 C39 C40 1.389(6) . ?
 C75 H75 0.9500 . ?
 C62 H62 0.9500 . ?
 C62 C61 1.368(7) . ?
 C62 C63 1.353(8) . ?
 C49 H49 0.9500 . ?
 C55 H55 0.9500 . ?
 C55 C54 1.356(6) . ?
 C55 C56 1.355(7) . ?
 C61 H61 0.9500 . ?
 C63 H63 0.9500 . ?
 C54 H54 0.9500 . ?
 C24 H24 1.0000 . ?
 C24 C25 1.503(11) . ?
 C24 C26 1.520(10) . ?
 C43 H43 0.9500 . ?
 C43 C42 1.380(7) . ?
 C56 H56 0.9500 . ?
 C40 H40 0.9500 . ?
 C40 C41 1.363(8) . ?
 C42 H42 0.9500 . ?
 C42 C41 1.399(9) . ?
 C41 H41 0.9500 . ?
 C25 H25A 0.9800 . ?
 C25 H25B 0.9800 . ?
 C25 H25C 0.9800 . ?
 C26 H26A 0.9800 . ?
 C26 H26B 0.9800 . ?
 C26 H26C 0.9800 . ?
 C28 H28A 0.9800 . ?
 C28 H28B 0.9800 . ?
 C28 H28C 0.9800 . ?
 C28 C27 1.489(11) . ?
 C27 H27 1.0000 . ?
 C27 C29 1.509(11) . ?
 C29 H29A 0.9800 . ?
 C29 H29B 0.9800 . ?
 C29 H29C 0.9800 . ?

loop_
  _geom_angle_atom_site_label_1
  _geom_angle_atom_site_label_2
  _geom_angle_atom_site_label_3
  _geom_angle
  _geom_angle_site_symmetry_1
  _geom_angle_site_symmetry_3
  _geom_angle_publ_flag
 C11 O4 C51 118.8(2) . . ?
 C9 O5 C58 117.2(2) . . ?
 C16 O3 C44 118.0(2) . . ?
 C34 O6 C65 118.3(2) . . ?
 C72 O7 C36 117.3(2) . . ?
 C18 O2 C37 118.3(2) . . ?
 C8 C7 H7 106.9 . . ?
 C8 C7 C6 111.99(18) . . ?
 C8 C7 C30 109.5(2) . . ?
 C6 C7 H7 106.9 . . ?
 C6 C7 C30 114.2(2) . . ?
 C30 C7 H7 106.9 . . ?
 C4 C5 H5 117.9 . . ?
 C4 C5 C6 124.3(2) . . ?
 C6 C5 H5 117.9 . . ?
 C5 C4 C36 116.6(2) . . ?
 C5 C4 C3 122.7(2) . . ?
 C36 C4 C3 120.7(2) . . ?
 C9 C8 C7 121.0(2) . . ?
 C13 C8 C7 122.7(2) . . ?
 C13 C8 C9 116.3(2) . . ?
 C5 C6 C7 124.1(2) . . ?
 C5 C6 C34 116.4(2) . . ?
 C34 C6 C7 119.5(2) . . ?
 O5 C9 C8 115.7(2) . . ?
 C10 C9 O5 122.6(2) . . ?
 C10 C9 C8 121.6(2) . . ?
 C8 C13 H13 118.0 . . ?
 C12 C13 C8 123.9(2) . . ?
 C12 C13 H13 118.0 . . ?
 O4 C11 C12 116.6(2) . . ?
 O4 C11 C10 123.0(2) . . ?
 C10 C11 C12 120.4(2) . . ?
 C13 C12 C11 117.8(2) . . ?
 C13 C12 C14 120.7(2) . . ?
 C11 C12 C14 121.3(2) . . ?
 C16 C15 C14 119.9(2) . . ?
 C20 C15 C16 116.7(2) . . ?
 C20 C15 C14 123.3(2) . . ?
 C7 C30 H30A 108.1 . . ?
 C7 C30 H30B 108.1 . . ?
 H30A C30 H30B 107.3 . . ?
 C31 C30 C7 116.9(2) . . ?
 C31 C30 H30A 108.1 . . ?
 C31 C30 H30B 108.1 . . ?
 O6 C34 C6 115.7(2) . . ?
 O6 C34 C35 122.8(2) . . ?
 C35 C34 C6 121.5(2) . . ?
 C9 C10 C11 120.0(2) . . ?
 C9 C10 H10 120.0 . . ?
 C11 C10 H10 120.0 . . ?
 O3 C16 C15 115.1(2) . . ?
 O3 C16 C17 123.6(2) . . ?
 C17 C16 C15 121.3(2) . . ?
 O1 C1 C2 121.0(3) . . ?
 O1 C1 C22 122.3(3) . . ?
 C22 C1 C2 116.7(2) . . ?
 O7 C36 C4 117.2(2) . . ?
 O7 C36 C35 121.0(2) . . ?
 C35 C36 C4 121.8(2) . . ?
 C1 C2 H2A 108.6 . . ?
 C1 C2 H2B 108.6 . . ?
 H2A C2 H2B 107.6 . . ?
 C3 C2 C1 114.6(2) . . ?
 C3 C2 H2A 108.6 . . ?
 C3 C2 H2B 108.6 . . ?
 C15 C20 H20 118.1 . . ?
 C19 C20 C15 123.9(3) . . ?
 C19 C20 H20 118.1 . . ?
 C12 C14 H14 107.0 . . ?
 C12 C14 C23 110.1(2) . . ?
 C15 C14 C12 112.2(2) . . ?
 C15 C14 H14 107.0 . . ?
 C15 C14 C23 113.3(2) . . ?
 C23 C14 H14 107.0 . . ?
 C30 C31 H31 107.7 . . ?
 C32 C31 C30 113.1(3) . . ?
 C32 C31 H31 107.7 . . ?
 C33 C31 C30 110.0(3) . . ?
 C33 C31 H31 107.7 . . ?
 C33 C31 C32 110.5(3) . . ?
 C34 C35 H35 120.3 . . ?
 C36 C35 C34 119.4(3) . . ?
 C36 C35 H35 120.3 . . ?
 C16 C17 H17 120.2 . . ?
 C16 C17 C18 119.6(3) . . ?
 C18 C17 H17 120.2 . . ?
 C60 C59 C58 123.4(3) . . ?
 C60 C59 C64 118.7(3) . . ?
 C64 C59 C58 117.9(3) . . ?
 C20 C19 C21 123.7(3) . . ?
 C18 C19 C20 116.8(3) . . ?
 C18 C19 C21 119.5(3) . . ?
 O2 C18 C17 122.9(3) . . ?
 O2 C18 C19 115.6(2) . . ?
 C19 C18 C17 121.6(3) . . ?
 C74 C73 C78 118.7(3) . . ?
 C74 C73 C72 124.0(3) . . ?
 C78 C73 C72 117.2(4) . . ?
 C53 C52 C51 123.7(3) . . ?
 C53 C52 C57 117.0(3) . . ?
 C57 C52 C51 119.3(3) . . ?
 O4 C51 C52 109.6(2) . . ?
 O4 C51 H51A 109.8 . . ?
 O4 C51 H51B 109.8 . . ?
 C52 C51 H51A 109.8 . . ?
 C52 C51 H51B 109.8 . . ?
 H51A C51 H51B 108.2 . . ?
 C1 C22 H22A 108.4 . . ?
 C1 C22 H22B 108.4 . . ?
 C1 C22 C21 115.5(3) . . ?
 H22A C22 H22B 107.5 . . ?
 C21 C22 H22A 108.4 . . ?
 C21 C22 H22B 108.4 . . ?
 C4 C3 C2 114.4(2) . . ?
 C4 C3 H3A 108.7 . . ?
 C4 C3 H3B 108.7 . . ?
 C2 C3 H3A 108.7 . . ?
 C2 C3 H3B 108.7 . . ?
 H3A C3 H3B 107.6 . . ?
 O5 C58 C59 109.9(2) . . ?
 O5 C58 H58A 109.7 . . ?
 O5 C58 H58B 109.7 . . ?
 C59 C58 H58A 109.7 . . ?
 C59 C58 H58B 109.7 . . ?
 H58A C58 H58B 108.2 . . ?
 C14 C23 H23A 110.9 . . ?
 C14 C23 H23B 110.9 . . ?
 C14 C23 H23C 105.1 . . ?
 C14 C23 H23D 104.9 . . ?
 C14 C23 C24 104.4(4) . . ?
 H23A C23 H23B 108.9 . . ?
 H23C C23 H23D 109.5 . . ?
 C24 C23 H23A 110.9 . . ?
 C24 C23 H23B 110.9 . . ?
 C27 C23 C14 125.9(5) . . ?
 C27 C23 H23C 105.1 . . ?
 C27 C23 H23D 105.7 . . ?
 C67 C66 C65 123.8(3) . . ?
 C67 C66 C71 118.9(3) . . ?
 C71 C66 C65 117.2(3) . . ?
 C46 C45 C44 120.4(3) . . ?
 C50 C45 C44 121.6(3) . . ?
 C50 C45 C46 118.0(3) . . ?
 O3 C44 C45 107.9(2) . . ?
 O3 C44 H44A 110.1 . . ?
 O3 C44 H44B 110.1 . . ?
 C45 C44 H44A 110.1 . . ?
 C45 C44 H44B 110.1 . . ?
 H44A C44 H44B 108.4 . . ?
 C19 C21 C22 115.4(2) . . ?
 C19 C21 H21A 108.4 . . ?
 C19 C21 H21B 108.4 . . ?
 C22 C21 H21A 108.4 . . ?
 C22 C21 H21B 108.4 . . ?
 H21A C21 H21B 107.5 . . ?
 C73 C74 H74 120.0 . . ?
 C73 C74 C75 120.1(4) . . ?
 C75 C74 H74 120.0 . . ?
 C73 C78 H78 120.2 . . ?
 C77 C78 C73 119.7(4) . . ?
 C77 C78 H78 120.2 . . ?
 C78 C77 H77 119.7 . . ?
 C76 C77 C78 120.6(4) . . ?
 C76 C77 H77 119.7 . . ?
 C66 C67 H67 119.8 . . ?
 C66 C67 C68 120.4(3) . . ?
 C68 C67 H67 119.8 . . ?
 C45 C46 H46 119.4 . . ?
 C47 C46 C45 121.2(4) . . ?
 C47 C46 H46 119.4 . . ?
 O2 C37 H37A 110.2 . . ?
 O2 C37 H37B 110.2 . . ?
 O2 C37 C38 107.6(3) . . ?
 H37A C37 H37B 108.5 . . ?
 C38 C37 H37A 110.2 . . ?
 C38 C37 H37B 110.2 . . ?
 C59 C60 H60 119.5 . . ?
 C59 C60 C61 121.0(4) . . ?
 C61 C60 H60 119.5 . . ?
 C68 C69 H69 120.3 . . ?
 C68 C69 C70 119.5(3) . . ?
 C70 C69 H69 120.3 . . ?
 C67 C68 H68 119.9 . . ?
 C69 C68 C67 120.3(3) . . ?
 C69 C68 H68 119.9 . . ?
 C77 C76 H76 119.8 . . ?
 C75 C76 C77 120.5(3) . . ?
 C75 C76 H76 119.8 . . ?
 C59 C64 H64 119.7 . . ?
 C59 C64 C63 120.6(4) . . ?
 C63 C64 H64 119.7 . . ?
 C39 C38 C37 120.7(3) . . ?
 C39 C38 C43 118.5(4) . . ?
 C43 C38 C37 120.8(3) . . ?
 C31 C32 H32A 109.5 . . ?
 C31 C32 H32B 109.5 . . ?
 C31 C32 H32C 109.5 . . ?
 H32A C32 H32B 109.5 . . ?
 H32A C32 H32C 109.5 . . ?
 H32B C32 H32C 109.5 . . ?
 O6 C65 C66 108.8(3) . . ?
 O6 C65 H65A 109.9 . . ?
 O6 C65 H65B 109.9 . . ?
 C66 C65 H65A 109.9 . . ?
 C66 C65 H65B 109.9 . . ?
 H65A C65 H65B 108.3 . . ?
 C31 C33 H33A 109.5 . . ?
 C31 C33 H33B 109.5 . . ?
 C31 C33 H33C 109.5 . . ?
 H33A C33 H33B 109.5 . . ?
 H33A C33 H33C 109.5 . . ?
 H33B C33 H33C 109.5 . . ?
 C45 C50 H50 119.4 . . ?
 C45 C50 C49 121.3(4) . . ?
 C49 C50 H50 119.4 . . ?
 C46 C47 H47 120.3 . . ?
 C48 C47 C46 119.5(4) . . ?
 C48 C47 H47 120.3 . . ?
 C66 C71 H71 119.9 . . ?
 C70 C71 C66 120.3(4) . . ?
 C70 C71 H71 119.9 . . ?
 C69 C70 H70 119.7 . . ?
 C71 C70 C69 120.6(4) . . ?
 C71 C70 H70 119.7 . . ?
 C47 C48 H48 119.8 . . ?
 C47 C48 C49 120.5(4) . . ?
 C49 C48 H48 119.8 . . ?
 O7 C72 C73 110.5(3) . . ?
 O7 C72 H72A 109.0 . . ?
 O7 C72 H72B 109.3 . . ?
 C73 C72 H72A 109.1 . . ?
 C73 C72 H72B 109.5 . . ?
 H72A C72 H72B 109.5 . . ?
 C52 C53 H53 119.5 . . ?
 C52 C53 C54 120.9(4) . . ?
 C54 C53 H53 119.5 . . ?
 C52 C57 H57 119.5 . . ?
 C56 C57 C52 120.9(4) . . ?
 C56 C57 H57 119.5 . . ?
 C38 C39 H39 119.4 . . ?
 C38 C39 C40 121.2(4) . . ?
 C40 C39 H39 119.4 . . ?
 C74 C75 H75 119.8 . . ?
 C76 C75 C74 120.4(4) . . ?
 C76 C75 H75 119.8 . . ?
 C61 C62 H62 119.7 . . ?
 C63 C62 H62 119.7 . . ?
 C63 C62 C61 120.6(4) . . ?
 C50 C49 H49 120.2 . . ?
 C48 C49 C50 119.5(4) . . ?
 C48 C49 H49 120.2 . . ?
 C54 C55 H55 120.3 . . ?
 C56 C55 H55 120.3 . . ?
 C56 C55 C54 119.4(4) . . ?
 C60 C61 H61 120.3 . . ?
 C62 C61 C60 119.4(5) . . ?
 C62 C61 H61 120.3 . . ?
 C64 C63 H63 120.1 . . ?
 C62 C63 C64 119.7(4) . . ?
 C62 C63 H63 120.1 . . ?
 C53 C54 H54 119.7 . . ?
 C55 C54 C53 120.6(4) . . ?
 C55 C54 H54 119.7 . . ?
 C23 C24 H24 110.5 . . ?
 C25 C24 C23 108.2(8) . . ?
 C25 C24 H24 110.5 . . ?
 C25 C24 C26 112.4(8) . . ?
 C26 C24 C23 104.6(7) . . ?
 C26 C24 H24 110.5 . . ?
 C38 C43 H43 119.6 . . ?
 C42 C43 C38 120.7(5) . . ?
 C42 C43 H43 119.6 . . ?
 C57 C56 H56 119.6 . . ?
 C55 C56 C57 120.8(4) . . ?
 C55 C56 H56 119.6 . . ?
 C39 C40 H40 119.9 . . ?
 C41 C40 C39 120.3(5) . . ?
 C41 C40 H40 119.9 . . ?
 C43 C42 H42 120.0 . . ?
 C43 C42 C41 120.0(5) . . ?
 C41 C42 H42 120.0 . . ?
 C40 C41 C42 119.4(4) . . ?
 C40 C41 H41 120.3 . . ?
 C42 C41 H41 120.3 . . ?
 C24 C25 H25A 109.5 . . ?
 C24 C25 H25B 109.5 . . ?
 C24 C25 H25C 109.5 . . ?
 H25A C25 H25B 109.5 . . ?
 H25A C25 H25C 109.5 . . ?
 H25B C25 H25C 109.5 . . ?
 C24 C26 H26A 109.5 . . ?
 C24 C26 H26B 109.5 . . ?
 C24 C26 H26C 109.5 . . ?
 H26A C26 H26B 109.5 . . ?
 H26A C26 H26C 109.5 . . ?
 H26B C26 H26C 109.5 . . ?
 H28A C28 H28B 109.5 . . ?
 H28A C28 H28C 109.5 . . ?
 H28B C28 H28C 109.5 . . ?
 C27 C28 H28A 109.5 . . ?
 C27 C28 H28B 109.5 . . ?
 C27 C28 H28C 109.5 . . ?
 C23 C27 H27 105.1 . . ?
 C28 C27 C23 115.5(8) . . ?
 C28 C27 H27 105.1 . . ?
 C28 C27 C29 110.7(9) . . ?
 C29 C27 C23 114.2(8) . . ?
 C29 C27 H27 105.1 . . ?
 C27 C29 H29A 109.5 . . ?
 C27 C29 H29B 109.5 . . ?
 C27 C29 H29C 109.5 . . ?
 H29A C29 H29B 109.5 . . ?
 H29A C29 H29C 109.5 . . ?
 H29B C29 H29C 109.5 . . ?

loop_
  _geom_torsion_atom_site_label_1
  _geom_torsion_atom_site_label_2
  _geom_torsion_atom_site_label_3
  _geom_torsion_atom_site_label_4
  _geom_torsion
  _geom_torsion_site_symmetry_1
  _geom_torsion_site_symmetry_2
  _geom_torsion_site_symmetry_3
  _geom_torsion_site_symmetry_4
  _geom_torsion_publ_flag
 O4 C11 C12 C13 -177.7(2) . . . . ?
 O4 C11 C12 C14 -3.7(4) . . . . ?
 O4 C11 C10 C9 175.8(3) . . . . ?
 O5 C9 C10 C11 -177.3(2) . . . . ?
 O3 C16 C17 C18 178.4(3) . . . . ?
 O6 C34 C35 C36 -178.5(3) . . . . ?
 O1 C1 C2 C3 16.2(4) . . . . ?
 O1 C1 C22 C21 7.5(4) . . . . ?
 O7 C36 C35 C34 -179.2(3) . . . . ?
 O2 C37 C38 C39 133.3(4) . . . . ?
 O2 C37 C38 C43 -47.8(5) . . . . ?
 C7 C8 C9 O5 -0.8(4) . . . . ?
 C7 C8 C9 C10 178.9(2) . . . . ?
 C7 C8 C13 C12 179.2(2) . . . . ?
 C7 C6 C34 O6 -1.4(3) . . . . ?
 C7 C6 C34 C35 179.8(2) . . . . ?
 C7 C30 C31 C32 -62.8(3) . . . . ?
 C7 C30 C31 C33 173.1(3) . . . . ?
 C5 C4 C36 O7 178.7(2) . . . . ?
 C5 C4 C36 C35 0.2(4) . . . . ?
 C5 C4 C3 C2 -100.9(3) . . . . ?
 C5 C6 C34 O6 179.6(2) . . . . ?
 C5 C6 C34 C35 0.8(4) . . . . ?
 C4 C5 C6 C7 179.6(2) . . . . ?
 C4 C5 C6 C34 -1.4(4) . . . . ?
 C4 C36 C35 C34 -0.8(4) . . . . ?
 C8 C7 C6 C5 98.6(3) . . . . ?
 C8 C7 C6 C34 -80.3(3) . . . . ?
 C8 C7 C30 C31 170.3(2) . . . . ?
 C8 C9 C10 C11 3.1(4) . . . . ?
 C8 C13 C12 C11 0.7(4) . . . . ?
 C8 C13 C12 C14 -173.4(2) . . . . ?
 C6 C7 C8 C9 145.3(2) . . . . ?
 C6 C7 C8 C13 -34.2(3) . . . . ?
 C6 C7 C30 C31 -63.2(3) . . . . ?
 C6 C5 C4 C36 0.9(4) . . . . ?
 C6 C5 C4 C3 -178.6(2) . . . . ?
 C6 C34 C35 C36 0.3(4) . . . . ?
 C9 O5 C58 C59 175.5(2) . . . . ?
 C9 C8 C13 C12 -0.4(4) . . . . ?
 C13 C8 C9 O5 178.7(2) . . . . ?
 C13 C8 C9 C10 -1.6(4) . . . . ?
 C13 C12 C14 C15 -59.8(3) . . . . ?
 C13 C12 C14 C23 67.3(3) . . . . ?
 C11 O4 C51 C52 -175.5(2) . . . . ?
 C11 C12 C14 C15 126.3(3) . . . . ?
 C11 C12 C14 C23 -106.5(3) . . . . ?
 C12 C11 C10 C9 -2.6(4) . . . . ?
 C12 C14 C23 C24 65.4(5) . . . . ?
 C12 C14 C23 C27 58.0(6) . . . . ?
 C15 C16 C17 C18 -3.3(4) . . . . ?
 C15 C20 C19 C18 -2.4(4) . . . . ?
 C15 C20 C19 C21 179.1(3) . . . . ?
 C15 C14 C23 C24 -168.1(4) . . . . ?
 C15 C14 C23 C27 -175.5(6) . . . . ?
 C30 C7 C8 C9 -86.9(3) . . . . ?
 C30 C7 C8 C13 93.6(3) . . . . ?
 C30 C7 C6 C5 -26.6(3) . . . . ?
 C30 C7 C6 C34 154.5(2) . . . . ?
 C34 O6 C65 C66 171.5(3) . . . . ?
 C10 C11 C12 C13 0.8(4) . . . . ?
 C10 C11 C12 C14 174.8(2) . . . . ?
 C16 O3 C44 C45 -173.6(2) . . . . ?
 C16 C15 C20 C19 -1.0(4) . . . . ?
 C16 C15 C14 C12 -72.8(3) . . . . ?
 C16 C15 C14 C23 161.8(2) . . . . ?
 C16 C17 C18 O2 -180.0(3) . . . . ?
 C16 C17 C18 C19 -0.4(4) . . . . ?
 C1 C2 C3 C4 77.5(3) . . . . ?
 C1 C22 C21 C19 -69.4(4) . . . . ?
 C36 O7 C72 C73 -173.2(3) . . . . ?
 C36 C4 C3 C2 79.6(3) . . . . ?
 C2 C1 C22 C21 -169.7(3) . . . . ?
 C20 C15 C16 O3 -177.7(2) . . . . ?
 C20 C15 C16 C17 3.9(4) . . . . ?
 C20 C15 C14 C12 108.4(3) . . . . ?
 C20 C15 C14 C23 -17.0(4) . . . . ?
 C20 C19 C18 O2 -177.3(3) . . . . ?
 C20 C19 C18 C17 3.1(4) . . . . ?
 C20 C19 C21 C22 -23.8(5) . . . . ?
 C14 C15 C16 O3 3.4(3) . . . . ?
 C14 C15 C16 C17 -175.0(2) . . . . ?
 C14 C15 C20 C19 177.9(3) . . . . ?
 C14 C23 C24 C25 96.9(7) . . . . ?
 C14 C23 C24 C26 -143.1(7) . . . . ?
 C14 C23 C27 C28 -76.8(10) . . . . ?
 C14 C23 C27 C29 53.3(11) . . . . ?
 C59 C60 C61 C62 2.0(7) . . . . ?
 C59 C64 C63 C62 1.7(7) . . . . ?
 C18 O2 C37 C38 174.6(3) . . . . ?
 C18 C19 C21 C22 157.7(3) . . . . ?
 C73 C74 C75 C76 -1.1(6) . . . . ?
 C73 C78 C77 C76 -1.9(6) . . . . ?
 C52 C53 C54 C55 2.3(8) . . . . ?
 C52 C57 C56 C55 0.2(9) . . . . ?
 C51 O4 C11 C12 -176.6(2) . . . . ?
 C51 O4 C11 C10 4.9(4) . . . . ?
 C51 C52 C53 C54 179.1(4) . . . . ?
 C51 C52 C57 C56 179.5(5) . . . . ?
 C22 C1 C2 C3 -166.6(2) . . . . ?
 C3 C4 C36 O7 -1.8(4) . . . . ?
 C3 C4 C36 C35 179.8(3) . . . . ?
 C58 O5 C9 C8 -170.3(2) . . . . ?
 C58 O5 C9 C10 10.0(4) . . . . ?
 C58 C59 C60 C61 179.0(4) . . . . ?
 C58 C59 C64 C63 179.1(4) . . . . ?
 C66 C67 C68 C69 -2.0(6) . . . . ?
 C66 C71 C70 C69 -1.7(7) . . . . ?
 C45 C46 C47 C48 -0.8(5) . . . . ?
 C45 C50 C49 C48 -0.6(7) . . . . ?
 C44 O3 C16 C15 175.1(2) . . . . ?
 C44 O3 C16 C17 -6.5(4) . . . . ?
 C44 C45 C46 C47 179.4(3) . . . . ?
 C44 C45 C50 C49 -178.7(4) . . . . ?
 C21 C19 C18 O2 1.3(4) . . . . ?
 C21 C19 C18 C17 -178.3(3) . . . . ?
 C74 C73 C78 C77 1.5(5) . . . . ?
 C74 C73 C72 O7 29.6(6) . . . . ?
 C78 C73 C74 C75 0.0(6) . . . . ?
 C78 C73 C72 O7 -148.3(4) . . . . ?
 C78 C77 C76 C75 0.8(6) . . . . ?
 C77 C76 C75 C74 0.7(7) . . . . ?
 C67 C66 C65 O6 4.2(5) . . . . ?
 C67 C66 C71 C70 1.1(6) . . . . ?
 C46 C45 C44 O3 85.7(4) . . . . ?
 C46 C45 C50 C49 0.7(6) . . . . ?
 C46 C47 C48 C49 1.0(6) . . . . ?
 C37 O2 C18 C17 -1.8(4) . . . . ?
 C37 O2 C18 C19 178.5(3) . . . . ?
 C37 C38 C39 C40 177.8(5) . . . . ?
 C37 C38 C43 C42 -178.0(6) . . . . ?
 C60 C59 C58 O5 -11.2(4) . . . . ?
 C60 C59 C64 C63 -1.3(6) . . . . ?
 C68 C69 C70 C71 0.5(7) . . . . ?
 C64 C59 C58 O5 168.3(3) . . . . ?
 C64 C59 C60 C61 -0.5(6) . . . . ?
 C38 C39 C40 C41 0.8(9) . . . . ?
 C38 C43 C42 C41 -0.4(11) . . . . ?
 C65 O6 C34 C6 178.9(3) . . . . ?
 C65 O6 C34 C35 -2.3(4) . . . . ?
 C65 C66 C67 C68 -175.2(4) . . . . ?
 C65 C66 C71 C70 177.3(4) . . . . ?
 C50 C45 C44 O3 -94.9(4) . . . . ?
 C50 C45 C46 C47 0.0(5) . . . . ?
 C47 C48 C49 C50 -0.3(7) . . . . ?
 C71 C66 C67 C68 0.7(6) . . . . ?
 C71 C66 C65 O6 -171.7(3) . . . . ?
 C70 C69 C68 C67 1.4(6) . . . . ?
 C72 O7 C36 C4 138.5(4) . . . . ?
 C72 O7 C36 C35 -43.0(5) . . . . ?
 C72 C73 C74 C75 -177.9(4) . . . . ?
 C72 C73 C78 C77 179.6(4) . . . . ?
 C53 C52 C51 O4 -13.7(5) . . . . ?
 C53 C52 C57 C56 -3.5(7) . . . . ?
 C57 C52 C51 O4 163.1(3) . . . . ?
 C57 C52 C53 C54 2.3(6) . . . . ?
 C39 C38 C43 C42 0.9(9) . . . . ?
 C39 C40 C41 C42 -0.2(11) . . . . ?
 C61 C62 C63 C64 -0.2(9) . . . . ?
 C63 C62 C61 C60 -1.6(8) . . . . ?
 C54 C55 C56 C57 4.5(9) . . . . ?
 C43 C38 C39 C40 -1.1(8) . . . . ?
 C43 C42 C41 C40 0.0(12) . . . . ?
 C56 C55 C54 C53 -5.8(9) . . . . ?

_smtbx_masks_special_details       ?
loop_
  _smtbx_masks_void_nr
  _smtbx_masks_void_average_x
  _smtbx_masks_void_average_y
  _smtbx_masks_void_average_z
  _smtbx_masks_void_volume
  _smtbx_masks_void_count_electrons
  _smtbx_masks_void_content
 1 -0.500 0.000 0.500 428.4 72.7 '1.4 toluene'
 2 -0.500 0.500 0.000 428.4 72.7 '1.4 toluene'

_smtbx_masks_void_probe_radius     1.2
_smtbx_masks_void_truncation_radius  1.2
_shelx_res_file
;
TITL ltr1398_150k_a.res in P2(1)/c
    ltr1398_150k.res
    created by SHELXL-2018/3 at 15:11:19 on 02-Jul-2021
REM Old TITL
REM SHELXT solution in P2(1)/c: R1 0.251, Rweak 0.014, Alpha 0.036
REM <I/s> 0.000 for 0 systematic absences, Orientation as input
REM Formula found by SHELXT: C74 O8
CELL 1.34143 9.7121 35.1657 19.9152 90 102.349 90
ZERR 4 0.0003 0.001 0.0006 0 0.002 0
LATT 1
SYMM -X,0.5+Y,0.5-Z
SFAC C H O
DISP C 0.0137 0.0067 57.1
DISP H 0 0 0.6
DISP O 0.0389 0.0241 193.4
UNIT 319.6 326.4 28
SADI C24 C23 C27 C23 C31 C30
SADI C25 C24 C29 C27 C26 C24 C27 C28 C33 C31 C32 C31
EADP C25 C29 C26 C28

L.S. 20
PLAN  10
SIZE 0.13 0.17 0.22
TEMP -123.15
CONF
BOND
list 4
MORE -1
BOND $H
ABIN
fmap 2
acta
REM <olex2.extras>
REM <HklSrc "%./LTR1398_150K.hkl">
REM </olex2.extras>

WGHT    0.350000
FVAR       0.26090
O4    3    0.808007    0.622542    0.636911    11.00000    0.09076    0.07858 =
         0.06435    0.01633    0.02779    0.01746
O5    3    1.046169    0.590605    0.453087    11.00000    0.07731    0.07128 =
         0.07625    0.01461    0.03033    0.02499
O3    3    0.875471    0.712779    0.656551    11.00000    0.08243    0.06359 =
         0.07073    0.00026    0.00993    0.01017
O6    3    0.709754    0.602152    0.307408    11.00000    0.07595    0.05975 =
         0.09275    0.00024   -0.00070    0.00023
O1    3    0.716729    0.788863    0.375915    11.00000    0.06618    0.10848 =
         0.08585   -0.00629    0.00340    0.00204
O7    3    0.424586    0.703815    0.186899    11.00000    0.08219    0.08306 =
         0.07745   -0.00782   -0.01126    0.02112
O2    3    0.760306    0.841672    0.575712    11.00000    0.11144    0.05444 =
         0.08668   -0.00299    0.00917    0.00041
C7    1    0.919181    0.650551    0.371609    11.00000    0.05722    0.05913 =
         0.06042    0.00125    0.01760    0.00293
AFIX  13
H7    2    0.942613    0.625457    0.353237    11.00000   -1.20000
AFIX   0
C5    1    0.763818    0.703718    0.305989    11.00000    0.05856    0.06207 =
         0.06527    0.00418    0.01548   -0.00185
AFIX  43
H5    2    0.832656    0.721636    0.327275    11.00000   -1.20000
AFIX   0
C4    1    0.644928    0.717411    0.260629    11.00000    0.06028    0.06366 =
         0.05905    0.00380    0.01790    0.00609
C8    1    0.892178    0.643266    0.442566    11.00000    0.05939    0.05879 =
         0.05892    0.00263    0.01533    0.00349
C6    1    0.788526    0.665442    0.322238    11.00000    0.05881    0.05939 =
         0.05945    0.00234    0.01814    0.00514
C9    1    0.957738    0.613138    0.482849    11.00000    0.06053    0.05861 =
         0.06953    0.00110    0.01913    0.00518
C13   1    0.801193    0.665550    0.471268    11.00000    0.05964    0.05536 =
         0.06244    0.00295    0.01497    0.00611
AFIX  43
H13   2    0.755611    0.686323    0.445100    11.00000   -1.20000
AFIX   0
C11   1    0.841500    0.629040    0.574143    11.00000    0.06509    0.06398 =
         0.06026    0.00358    0.01577    0.00090
C12   1    0.773108    0.659260    0.535694    11.00000    0.06501    0.05589 =
         0.06205   -0.00215    0.01707    0.00193
C15   1    0.691152    0.724576    0.562377    11.00000    0.07268    0.06267 =
         0.06175   -0.00239    0.02237    0.00376
C30   1    1.050558    0.676029    0.377442    11.00000    0.05703    0.06847 =
         0.06618    0.00690    0.01191    0.00024
AFIX  23
H30A  2    1.027568    0.701501    0.393161    11.00000   -1.20000
H30B  2    1.126637    0.665327    0.413669    11.00000   -1.20000
AFIX   0
C34   1    0.683401    0.639872    0.291184    11.00000    0.06625    0.06109 =
         0.06314   -0.00296    0.01128    0.00337
C10   1    0.935757    0.606529    0.548299    11.00000    0.06858    0.06594 =
         0.06660    0.01007    0.01761    0.01060
AFIX  43
H10   2    0.985083    0.586617    0.575516    11.00000   -1.20000
AFIX   0
C16   1    0.799197    0.739342    0.613362    11.00000    0.07270    0.06369 =
         0.05985   -0.00011    0.01932    0.00914
C1    1    0.589240    0.789149    0.354501    11.00000    0.06680    0.06312 =
         0.07361    0.00873    0.01089    0.00482
C36   1    0.544711    0.690504    0.230965    11.00000    0.06254    0.07118 =
         0.06205    0.00117    0.00801    0.00499
C2    1    0.524980    0.779129    0.280586    11.00000    0.06366    0.06600 =
         0.07851    0.00203    0.00708    0.00456
AFIX  23
H2A   2    0.441631    0.762771    0.279653    11.00000   -1.20000
H2B   2    0.491671    0.802808    0.255405    11.00000   -1.20000
AFIX   0
C20   1    0.614777    0.750495    0.515995    11.00000    0.07739    0.06483 =
         0.06676   -0.00148    0.01332    0.00810
AFIX  43
H20   2    0.541729    0.740971    0.480417    11.00000   -1.20000
AFIX   0
C14   1    0.660237    0.682283    0.560276    11.00000    0.07461    0.06203 =
         0.06545    0.00161    0.02668    0.00613
AFIX  13
H14   2    0.661900    0.674146    0.608557    11.00000   -1.20000
AFIX   0
C31   1    1.108069    0.681107    0.312646    11.00000    0.06274    0.08462 =
         0.07481    0.01297    0.02043   -0.00119
AFIX  13
H31   2    1.029816    0.691074    0.275816    11.00000   -1.20000
AFIX   0
C35   1    0.562137    0.652166    0.245993    11.00000    0.07124    0.06827 =
         0.07922   -0.00376    0.00325    0.00080
AFIX  43
H35   2    0.491832    0.634409    0.225599    11.00000   -1.20000
AFIX   0
C17   1    0.822978    0.777966    0.619813    11.00000    0.08362    0.06375 =
         0.06641   -0.00225    0.01621   -0.00105
AFIX  43
H17   2    0.893826    0.787633    0.656270    11.00000   -1.20000
AFIX   0
C59   1    1.180364    0.534481    0.445695    11.00000    0.06270    0.06481 =
         0.09557   -0.00032    0.01939    0.00864
C19   1    0.639175    0.789467    0.518715    11.00000    0.08851    0.06322 =
         0.06407   -0.00285    0.01880    0.00940
C18   1    0.742524    0.802693    0.572573    11.00000    0.08500    0.05932 =
         0.07056   -0.00022    0.02028    0.00544
C73   1    0.254735    0.703973    0.081423    11.00000    0.06973    0.11407 =
         0.06155    0.00122    0.01081    0.01237
C52   1    0.818767    0.589634    0.741460    11.00000    0.09278    0.06975 =
         0.06272    0.00889    0.01520    0.00389
C51   1    0.879573    0.593719    0.679166    11.00000    0.08519    0.06900 =
         0.07035    0.01148    0.02149    0.00945
AFIX  23
H51A  2    0.980952    0.600129    0.692990    11.00000   -1.20000
H51B  2    0.870604    0.569388    0.653591    11.00000   -1.20000
AFIX   0
C22   1    0.489671    0.801006    0.398222    11.00000    0.07929    0.07239 =
         0.07518    0.00758    0.01334    0.01157
AFIX  23
H22A  2    0.432787    0.778633    0.405560    11.00000   -1.20000
H22B  2    0.424193    0.820193    0.372677    11.00000   -1.20000
AFIX   0
C3    1    0.623578    0.758906    0.243195    11.00000    0.06794    0.07195 =
         0.06979    0.01238    0.01748    0.00449
AFIX  23
H3A   2    0.585995    0.761351    0.193102    11.00000   -1.20000
H3B   2    0.716311    0.771797    0.254043    11.00000   -1.20000
AFIX   0
C58   1    1.096797    0.556502    0.487581    11.00000    0.07052    0.06472 =
         0.08188    0.01102    0.02102    0.01193
AFIX  23
H58A  2    1.016382    0.540962    0.495025    11.00000   -1.20000
H58B  2    1.156928    0.562567    0.533043    11.00000   -1.20000
AFIX   0
C23   1    0.513450    0.672223    0.517276    11.00000    0.07303    0.07586 =
         0.10355   -0.00320    0.02931   -0.00318
PART 1
AFIX  23
H23A  2    0.510480    0.675347    0.467583    10.50000   -1.20000
H23B  2    0.440024    0.688538    0.530055    10.50000   -1.20000
AFIX   3
PART 2
H23C  2    0.448190    0.687843    0.535866    10.50000   -1.20000
H23D  2    0.514990    0.680653    0.471056    10.50000   -1.20000
AFIX   0
PART 0
C66   1    0.666022    0.535683    0.294326    11.00000    0.08185    0.06922 =
         0.09679    0.00116    0.02715    0.00031
C45   1    1.069533    0.691500    0.741469    11.00000    0.07746    0.06902 =
         0.08463   -0.00791    0.00634    0.00268
C44   1    0.995479    0.725668    0.706778    11.00000    0.07936    0.07227 =
         0.08097   -0.00330    0.00895    0.00726
AFIX  23
H44A  2    0.964592    0.742277    0.740900    11.00000   -1.20000
H44B  2    1.059663    0.740400    0.684153    11.00000   -1.20000
AFIX   0
C21   1    0.557502    0.817431    0.467698    11.00000    0.11343    0.06858 =
         0.07660    0.00129    0.01461    0.02246
AFIX  23
H21A  2    0.622101    0.838117    0.460657    11.00000   -1.20000
H21B  2    0.482770    0.828928    0.488039    11.00000   -1.20000
AFIX   0
C74   1    0.240576    0.743211    0.079103    11.00000    0.08510    0.11516 =
         0.08736    0.01489   -0.00316   -0.00884
AFIX  43
H74   2    0.310675    0.758753    0.106593    11.00000   -1.20000
AFIX   0
C78   1    0.149418    0.681700    0.040218    11.00000    0.08595    0.10873 =
         0.08533   -0.00400    0.00454    0.00925
AFIX  43
H78   2    0.155789    0.654745    0.041819    11.00000   -1.20000
AFIX   0
C77   1    0.036440    0.699216   -0.002678    11.00000    0.07519    0.13174 =
         0.08190    0.00037    0.00487   -0.00265
AFIX  43
H77   2   -0.033272    0.684190   -0.031597    11.00000   -1.20000
AFIX   0
C67   1    0.796015    0.528748    0.334461    11.00000    0.10890    0.06343 =
         0.08417    0.00418    0.00986   -0.00636
AFIX  43
H67   2    0.850976    0.549240    0.356945    11.00000   -1.20000
AFIX   0
C46   1    1.169116    0.672394    0.712914    11.00000    0.07995    0.07398 =
         0.10472   -0.01095    0.01394    0.00068
AFIX  43
H46   2    1.188833    0.681197    0.670860    11.00000   -1.20000
AFIX   0
C37   1    0.861945    0.857035    0.630437    11.00000    0.11188    0.07057 =
         0.07580   -0.00298    0.02140   -0.00656
AFIX  23
H37A  2    0.954860    0.845044    0.632154    11.00000   -1.20000
H37B  2    0.834245    0.852308    0.674743    11.00000   -1.20000
AFIX   0
C60   1    1.183010    0.543113    0.379277    11.00000    0.09666    0.08826 =
         0.09851   -0.00441    0.03228    0.01711
AFIX  43
H60   2    1.128555    0.563836    0.357362    11.00000   -1.20000
AFIX   0
C69   1    0.769651    0.462045    0.312569    11.00000    0.10026    0.06599 =
         0.11709   -0.00171    0.01822    0.00477
AFIX  43
H69   2    0.804797    0.436798    0.319016    11.00000   -1.20000
AFIX   0
C68   1    0.848906    0.491641    0.342718    11.00000    0.10307    0.06406 =
         0.10522    0.00657    0.00222    0.00216
AFIX  43
H68   2    0.940758    0.487161    0.369569    11.00000   -1.20000
AFIX   0
C76   1    0.024122    0.737916   -0.003868    11.00000    0.07964    0.13114 =
         0.08378    0.02400    0.00067    0.00593
AFIX  43
H76   2   -0.054656    0.749568   -0.033149    11.00000   -1.20000
AFIX   0
C64   1    1.259037    0.504181    0.476413    11.00000    0.08796    0.07944 =
         0.11763    0.00303    0.02493    0.02425
AFIX  43
H64   2    1.259854    0.498130    0.522987    11.00000   -1.20000
AFIX   0
C38   1    0.870073    0.899404    0.617924    11.00000    0.11620    0.07085 =
         0.07739    0.00085    0.02039   -0.00904
C32   1    1.159206    0.644110    0.286827    11.00000    0.09492    0.12018 =
         0.09237    0.00781    0.04664    0.01634
AFIX 137
H32A  2    1.230008    0.632454    0.323541    11.00000   -1.50000
H32B  2    1.201157    0.649355    0.247199    11.00000   -1.50000
H32C  2    1.079407    0.626681    0.273105    11.00000   -1.50000
AFIX   0
C65   1    0.605890    0.574943    0.278400    11.00000    0.07927    0.06451 =
         0.12292   -0.00479    0.01258   -0.00324
AFIX  23
H65A  2    0.578169    0.578576    0.228016    11.00000   -1.20000
H65B  2    0.521055    0.578192    0.297923    11.00000   -1.20000
AFIX   0
C33   1    1.224984    0.710510    0.324800    11.00000    0.07675    0.11671 =
         0.11060    0.02164    0.02554   -0.01814
AFIX 137
H33A  2    1.189852    0.734309    0.340510    11.00000   -1.50000
H33B  2    1.256274    0.715057    0.281860    11.00000   -1.50000
H33C  2    1.304383    0.701165    0.359886    11.00000   -1.50000
AFIX   0
C50   1    1.043220    0.677995    0.802561    11.00000    0.11181    0.10286 =
         0.08387    0.00513    0.01651    0.01769
AFIX  43
H50   2    0.975008    0.690406    0.822636    11.00000   -1.20000
AFIX   0
C47   1    1.239464    0.640980    0.744564    11.00000    0.08413    0.07687 =
         0.13432   -0.01570    0.00921    0.00849
AFIX  43
H47   2    1.306146    0.628080    0.724178    11.00000   -1.20000
AFIX   0
C71   1    0.586622    0.505224    0.262525    11.00000    0.07603    0.07267 =
         0.13641   -0.00976    0.01171   -0.00230
AFIX  43
H71   2    0.496589    0.509639    0.233768    11.00000   -1.20000
AFIX   0
C70   1    0.637692    0.468880    0.272494    11.00000    0.10015    0.06920 =
         0.14257   -0.01603    0.02035   -0.00425
AFIX  43
H70   2    0.581612    0.448188    0.251584    11.00000   -1.20000
AFIX   0
C48   1    1.212359    0.628445    0.805931    11.00000    0.10446    0.08144 =
         0.12189    0.00245   -0.01277    0.00817
AFIX  43
H48   2    1.261662    0.607042    0.828265    11.00000   -1.20000
AFIX   0
C72   1    0.374869    0.683232    0.127532    11.00000    0.09673    0.14345 =
         0.07835   -0.02212   -0.00828    0.03945
AFIX   3
H72A  2    0.450709    0.679872    0.103322    11.00000   -1.20000
H72B  2    0.342529    0.658552    0.139522    11.00000   -1.20000
AFIX   0
C53   1    0.729445    0.616055    0.761080    11.00000    0.13345    0.07912 =
         0.08656    0.01075    0.04482    0.01635
AFIX  43
H53   2    0.705251    0.638415    0.734395    11.00000   -1.20000
AFIX   0
C57   1    0.846455    0.556722    0.781155    11.00000    0.17981    0.08861 =
         0.08032    0.02075    0.04139    0.03170
AFIX  43
H57   2    0.903013    0.537252    0.767880    11.00000   -1.20000
AFIX   0
C39   1    0.869017    0.925023    0.669980    11.00000    0.13913    0.07473 =
         0.09461   -0.00775    0.03389   -0.01042
AFIX  43
H39   2    0.859771    0.916010    0.713768    11.00000   -1.20000
AFIX   0
C75   1    0.123692    0.759857    0.036513    11.00000    0.10804    0.11299 =
         0.10194    0.03065   -0.00369    0.00698
AFIX  43
H75   2    0.113530    0.786732    0.035695    11.00000   -1.20000
AFIX   0
C62   1    1.339193    0.491489    0.374104    11.00000    0.12163    0.10438 =
         0.16065   -0.01967    0.06249    0.02848
AFIX  43
H62   2    1.392917    0.476596    0.349229    11.00000   -1.20000
AFIX   0
C49   1    1.114297    0.646706    0.835174    11.00000    0.14245    0.10312 =
         0.09678    0.01649    0.00711    0.00838
AFIX  43
H49   2    1.095540    0.637902    0.877421    11.00000   -1.20000
AFIX   0
C55   1    0.711566    0.579329    0.859464    11.00000    0.16759    0.11903 =
         0.07717    0.01733    0.05017    0.01391
AFIX  43
H55   2    0.680678    0.576729    0.901386    11.00000   -1.20000
AFIX   0
C61   1    1.264276    0.522028    0.343084    11.00000    0.13236    0.11832 =
         0.12004   -0.01082    0.06028    0.01637
AFIX  43
H61   2    1.267719    0.528769    0.297279    11.00000   -1.20000
AFIX   0
C63   1    1.337433    0.482316    0.439872    11.00000    0.11353    0.09231 =
         0.17319   -0.00337    0.04520    0.03976
AFIX  43
H63   2    1.389502    0.461033    0.461045    11.00000   -1.20000
AFIX   0
C54   1    0.674695    0.610360    0.819178    11.00000    0.15763    0.10953 =
         0.09634    0.00947    0.06022    0.01400
AFIX  43
H54   2    0.610762    0.628369    0.830858    11.00000   -1.20000
AFIX   0
PART 1
C24   1    0.491418    0.629505    0.535096    10.50000    0.07008    0.09072 =
         0.09826    0.02020    0.00318   -0.01979
AFIX  13
H24   2    0.584360    0.616618    0.551352    10.50000   -1.20000
AFIX   0
PART 0
C43   1    0.881178    0.913232    0.553933    11.00000    0.20098    0.09255 =
         0.08765    0.00246    0.02856   -0.03513
AFIX  43
H43   2    0.880661    0.895981    0.517170    11.00000   -1.20000
AFIX   0
C56   1    0.792853    0.552059    0.839407    11.00000    0.21586    0.11220 =
         0.08954    0.04171    0.05810    0.03246
AFIX  43
H56   2    0.813150    0.529457    0.865798    11.00000   -1.20000
AFIX   0
C40   1    0.881223    0.963834    0.659705    11.00000    0.17737    0.07710 =
         0.13328   -0.01284    0.03106   -0.02534
AFIX  43
H40   2    0.881388    0.981030    0.696512    11.00000   -1.20000
AFIX   0
C42   1    0.892946    0.951750    0.543223    11.00000    0.27413    0.11332 =
         0.10679    0.02109    0.02019   -0.06527
AFIX  43
H42   2    0.901032    0.960886    0.499341    11.00000   -1.20000
AFIX   0
C41   1    0.892969    0.977355    0.597012    11.00000    0.25274    0.07895 =
         0.13941    0.01132    0.02091   -0.04070
AFIX  43
H41   2    0.901091    1.003902    0.589914    11.00000   -1.20000
AFIX   0
PART 1
C25   1    0.406500    0.628336    0.589940    10.50000    0.12353
AFIX 137
H25A  2    0.408418    0.653411    0.611594    10.50000   -1.50000
H25B  2    0.446850    0.609401    0.624711    10.50000   -1.50000
H25C  2    0.308876    0.621435    0.569267    10.50000   -1.50000
AFIX   0
C26   1    0.413164    0.612138    0.467829    10.50000    0.12353
AFIX 137
H26A  2    0.312456    0.617962    0.461071    10.50000   -1.50000
H26B  2    0.426544    0.584505    0.469341    10.50000   -1.50000
H26C  2    0.450031    0.622749    0.429698    10.50000   -1.50000
AFIX   0
PART 2
C28   1    0.501139    0.606708    0.461908    10.50000    0.12353
AFIX 137
H28A  2    0.494406    0.619202    0.417336    10.50000   -1.50000
H28B  2    0.444557    0.583393    0.455673    10.50000   -1.50000
H28C  2    0.599786    0.600343    0.481508    10.50000   -1.50000
AFIX   0
C27   1    0.447458    0.632816    0.509316    10.50000    0.09521    0.09261 =
         0.11071   -0.00474    0.00945   -0.02430
AFIX  13
H27   2    0.346121    0.637145    0.487244    10.50000   -1.20000
AFIX   0
C29   1    0.445303    0.613183    0.576464    10.50000    0.12353
AFIX 137
H29A  2    0.535715    0.617173    0.608624    10.50000   -1.50000
H29B  2    0.429690    0.585880    0.568363    10.50000   -1.50000
H29C  2    0.369104    0.623746    0.596009    10.50000   -1.50000
AFIX   0
HKLF 4


REM  ltr1398_150k_a.res in P2(1)/c
REM wR2 = 0.3873, GooF = S = 0.987, Restrained GooF = 0.987 for all data
REM R1 = 0.0994 for 9097 Fo > 4sig(Fo) and 0.1170 for all 12471 data
REM 749 parameters refined using 18 restraints

END

WGHT      0.2000      0.0000

REM Highest difference peak  0.314,  deepest hole -0.418,  1-sigma level  0.071
Q1    1   0.3249  0.6313  0.5587  11.00000  0.05    0.30
Q2    1   0.4537  0.6298  0.6294  11.00000  0.05    0.27
Q3    1   0.2576  0.6321  0.5075  11.00000  0.05    0.27
Q4    1   0.6420  0.7170  0.2834  11.00000  0.05    0.26
Q5    1   0.2753  0.7253  0.0431  11.00000  0.05    0.25
Q6    1   0.2067  0.6383  0.5155  11.00000  0.05    0.25
Q7    1   0.5532  0.6567  0.2654  11.00000  0.05    0.25
Q8    1   0.5198  0.7549  0.3356  11.00000  0.05    0.24
Q9    1   0.3861  0.7730  0.2568  11.00000  0.05    0.24
Q10   1   0.6474  0.5772  0.3428  11.00000  0.05    0.24
;
_shelx_res_checksum                54813
_shelx_hkl_file
;
   6   2   2   47.11    0.62
   7   0   2    0.10    0.46
  10 -14   1    0.43    0.39
  10 -13   1   -0.30    0.39
  10  -9   0   -0.15    0.43
  11 -15  -2    0.23    0.32
  11  -6 -11   -0.19    0.36
   6   5  -1  182.91    0.95
   6   7  -5   37.66    0.58
   7  -2   3    0.23    0.48
   7   6  -5   -0.05    0.47
   9   2  -6    0.09    0.62
  10 -15   1    0.30    0.35
  10  -1  -9   -0.08    0.59
  10  -1  -7   -0.16    0.56
  11 -12  -3    0.25    0.38
  11  -8  -5    0.25    0.42
   6   4   0    5.10    0.42
  10 -19   1    0.05    0.26
  10 -18   1   -0.10    0.26
  10 -17   1    0.17    0.30
  10 -16   1   -0.26    0.31
  11 -13  -3    0.01    0.36
  11  -7 -11    0.16    0.34
   6  -5   5   10.00    0.44
   6   6  -3   16.74    0.50
   7  -5   4    7.06    0.47
  10  -2 -11   -0.28    0.46
  11 -14  -3    0.04    0.33
  11  -9  -5    0.18    0.39
   5  -6   6   11.15    0.38
   9 -20   3   -0.76    0.33
   9 -19   3   -0.16    0.36
   9 -18   3    0.42    0.39
   9 -17   3   -0.30    0.40
   9  -7   1   -0.44    0.56
   9   1  -5    0.01    0.52
  11 -15  -3   -0.20    0.33
  11 -12  -4    0.58    0.41
  11  -7  -9    0.40    0.32
   6  -1   3   18.02    0.48
   6   5  -2   99.96    0.72
   7  -6   4    0.26    0.46
   9  -1  -3    0.44    0.64
  10  -2  -8   -0.05    0.55
  11  -9  -6    0.02    0.40
   6  -6   5    0.23    0.39
   6   2   1    0.32    0.40
   7 -10   5    1.41    0.45
   8   2  -3    0.06    0.48
   9  -8   1   -0.59    0.48
   9   1  -7    5.50    0.59
  10  -8  -2   -0.04    0.46
  10  -6  -3    0.25    0.45
  10  -3 -11   -0.07    0.47
  11 -14  -4    0.11    0.34
  11  -8 -10    0.14    0.29
   5  -4   5   43.45    0.49
   6 -10   6    0.95    0.37
   7 -11   5    0.09    0.43
   7   1   0    1.80    0.46
   7   2  -1    0.25    0.46
   9   1  -9    0.53    0.56
  10  -5  -4    2.09    0.49
  11 -15  -4   -0.37    0.31
  11  -9 -10   -0.01    0.31
  11  -9  -9    0.01    0.34
   6 -11   6    0.62    0.40
   6  -7   5    0.73    0.39
   6  -4   4    1.41    0.39
   8  -4   1    5.07    0.58
   8  -2   0    8.07    0.55
   8   3  -6   -0.27    0.49
  10 -20   0    0.10    0.26
  10 -19   0   -0.28    0.27
  10 -18   0   -0.03    0.30
  10 -17   0   -0.19    0.31
  10  -9  -2    0.28    0.44
  11 -16  -4   -0.30    0.31
   5  -8   6    0.37    0.36
   7   4  -4   11.62    0.51
   8 -10   3   43.49    0.70
   8   0  -2    4.95    0.57
  10  -4 -11   -0.03    0.50
  11 -10  -9    0.10    0.34
   7  -3   2    3.16    0.43
   7   3  -3   20.89    0.53
   8 -19   4    0.35    0.40
   8 -18   4    0.37    0.40
   8 -17   4    0.43    0.41
   8  -3   0   10.35    0.60
   9 -22   2   -0.05    0.30
   9 -17   2   -1.10    0.43
  10 -14  -1   -0.16    0.38
  10  -7  -4   -0.15    0.48
  10  -4  -9    0.26    0.57
  11 -13  -6    0.15    0.37
  11 -12  -7    0.01    0.36
  11 -11  -9    0.56    0.35
   6  -5   4   14.39    0.44
   6  -1   2    4.19    0.41
   6   2   0   20.09    0.47
   7 -14   5    0.74    0.49
   7  -9   4    8.69    0.47
   7   2  -2    7.12    0.47
   7   4  -5   60.21    0.66
   8 -11   3    1.29    0.49
   8  -5   1   13.33    0.55
   9 -21   2   -0.17    0.34
   9 -19   2    0.10    0.39
   9 -18   2   -0.11    0.40
   9  -6  -1    0.24    0.55
  10  -6  -5    0.53    0.50
  11 -13  -7    0.14    0.38
   7 -15   5    0.39    0.46
   8   2  -6    4.77    0.52
   9  -9   0    6.91    0.56
  10 -21  -1    0.48    0.28
  10 -20  -1    0.01    0.29
  10 -19  -1    0.03    0.32
  10 -18  -1    0.37    0.34
  10 -17  -1   -0.17    0.37
  10  -8  -4    0.04    0.45
  11 -15  -6    0.16    0.35
  11 -13  -8    1.02    0.38
   5  -6   5    4.02    0.34
   6  -9   5    2.41    0.38
   7  -4   2   45.59    0.60
   8 -13   3    5.92    0.51
   8  -4   0   35.67    0.70
   8  -1  -2    1.37    0.48
   8   2  -9    5.72    0.64
   8   2  -7    0.58    0.52
   9 -13   1   13.81    0.58
   9  -7  -1   23.70    0.65
   9  -5  -2    0.22    0.49
   9  -4  -3    3.23    0.58
  10 -13  -2   -0.02    0.39
  10  -7  -5   -0.37    0.48
  10  -5  -8    0.47    0.53
  11 -15  -7   -0.26    0.36
   5 -10   6   -0.01    0.35
   6  -6   4    6.82    0.39
   7  -7   3    0.05    0.44
   7  -1   0    1.42    0.45
   8 -14   3    1.03    0.45
   9 -10   0   16.90    0.61
   9  -3  -4   15.92    0.68
  10 -14  -2    0.05    0.37
  10 -11  -3   -0.12    0.42
  11 -14  -8   -0.25    0.34
   6   5  -6   31.63    0.52
   7 -11   4    4.48    0.42
   7  -5   2    7.69    0.47
   8 -15   3    0.72    0.43
   8  -7   1    0.37    0.51
   9 -24   1    0.22    0.29
   9  -6  -2    9.35    0.58
  10 -15  -2    0.01    0.38
   6  -7   4    2.56    0.42
   7   1  -2    1.98    0.41
   7   3  -5    3.43    0.44
   8 -16   3    1.79    0.44
   8  -2  -2   15.86    0.60
   8  -1  -3   -0.47    0.51
   8   0  -4    2.60    0.52
   9 -23   1    0.03    0.31
   9 -17   1    0.54    0.46
   9 -11   0    5.15    0.53
   9  -5  -3    8.22    0.60
   9  -3  -5    0.30    0.59
   9  -2 -11   19.28    0.71
  10 -16  -2    0.24    0.38
  10  -7 -12    0.33    0.46
  10  -6  -9   -0.21    0.57
   6 -11   5    0.20    0.38
   6   4  -4    1.50    0.40
   8 -18   3    0.62    0.42
   8 -17   3    0.96    0.44
   8 -11   2    5.12    0.51
   9 -22   1   -0.18    0.35
   9 -21   1    0.28    0.38
   9 -20   1    0.35    0.42
   9 -19   1    0.08    0.43
   9 -18   1    0.07    0.45
   9  -9  -1   -0.25    0.50
   9  -4  -4    1.05    0.53
  10 -22  -2    0.80    0.28
  10 -21  -2   -0.10    0.28
  10 -20  -2   -0.04    0.31
  10  -9  -5   -0.42    0.45
  10  -8  -6    0.07    0.46
   6  -5   3    8.24    0.39
   6  -1   1    6.72    0.41
   8 -21   3   -0.37    0.38
   8 -20   3    0.06    0.37
   8 -19   3    1.44    0.41
   8  -8   1   36.55    0.66
   8  -6   0    4.09    0.55
   8   1  -9    0.16    0.50
   9  -2  -9    0.46    0.52
  10 -14  -3   -0.02    0.39
  10  -7 -11    6.49    0.55
  10  -7  -8    0.77    0.50
   5  -8   5    1.84    0.33
   6  -8   4   78.43    0.63
   6  -3   2   17.98    0.45
   6   0   0    4.75    0.41
   6   4  -5   26.94    0.50
   7  -4   1    2.32    0.43
   7  -1  -1   90.47    0.74
   7   1  -3   22.94    0.52
   8 -12   2    7.29    0.51
   8  -3  -2    0.91    0.52
   9 -10  -1    0.31    0.50
   9  -6  -3    5.15    0.50
   9  -5  -4    0.91    0.58
   9  -4  -5    0.39    0.59
  10 -15  -3    1.10    0.38
  10  -9 -13    0.06    0.38
  10  -8 -12    3.67    0.48
   7   0  -2   93.37    0.72
   8  -2  -3    0.39    0.49
   8   0  -6    0.19    0.52
   9 -11  -1    6.30    0.50
   9  -3  -7    0.30    0.55
  10 -16  -3   -0.11    0.37
  10 -11  -5    0.41    0.40
   6 -13   5    6.28    0.42
   6   4  -6   -0.21    0.39
   7 -16   4   -0.21    0.46
   7  -3   0    0.74    0.43
   7   2  -5    3.11    0.43
   8 -14   2   -0.16    0.47
   9 -16   0    5.14    0.47
   9  -7  -3    5.14    0.55
   9  -3 -10    6.64    0.55
   9  -3  -9    6.89    0.56
  10 -22  -3   -0.32    0.28
  10 -19  -3    0.15    0.35
  10 -18  -3    0.86    0.37
  10 -10  -6    1.36    0.45
   5  -9   5    0.42    0.31
   6  -6   3    5.30    0.37
   6  -4   2    0.33    0.36
   6  -2   1   -0.26    0.36
   9 -24   0    0.69    0.30
   9 -23   0    0.73    0.34
   9 -18   0   -0.31    0.43
   9 -17   0   -0.15    0.41
   9 -12  -1    0.25    0.47
   9  -6  -4    1.20    0.55
   9  -5  -5    0.81    0.58
  10 -15  -4    1.21    0.37
  10 -10 -13   -0.23    0.37
   7 -19   4    4.10    0.44
   7 -18   4    4.86    0.46
   7  -2  -1    0.81    0.41
   7  -1  -2    1.36    0.42
   8 -16   2    0.98    0.45
   8  -8   0    0.17    0.51
   8  -6  -1    0.42    0.51
   8  -2  -4    2.49    0.50
   8   0  -8    0.67    0.46
   9 -22   0    0.14    0.37
   9 -21   0   -0.14    0.40
   9 -20   0    0.20    0.42
   9 -19   0   -0.12    0.42
   9  -8  -3   14.45    0.58
   9  -4  -7    1.72    0.55
  10 -16  -4    1.63    0.37
  10 -13  -5    0.47    0.40
  10 -11  -6    0.90    0.44
  10  -9 -10    1.09    0.52
   6  -7   3    2.23    0.37
   6  -1   0   30.46    0.48
   7 -12   3    0.16    0.43
   7  -6   1    9.65    0.48
   7  -4   0    0.31    0.40
   8 -24   2   -0.02    0.32
   8 -17   2    1.55    0.44
   8  -1  -6    1.65    0.49
   9 -14  -1    1.13    0.48
   9  -7  -4    9.86    0.57
   9  -5  -6    5.22    0.58
  10 -17  -4    0.25    0.36
  10 -14  -5    0.22    0.36
  10 -12  -6    0.96    0.41
  10 -10 -12    0.65    0.46
   6 -16   5    1.60    0.39
   6   1  -2  130.78    0.72
   7   1  -5   20.92    0.48
   8 -23   2   -0.25    0.34
   8 -22   2    0.06    0.38
   8 -21   2    0.36    0.39
   8 -20   2    1.23    0.42
   8 -19   2    6.42    0.47
   8  -9   0   -0.03    0.50
   8  -5  -2    1.09    0.50
   9 -11  -2    0.86    0.47
   9  -9  -3    0.12    0.50
  10 -21  -4    0.24    0.32
  10 -20  -4    1.28    0.35
  10 -19  -4    0.23    0.36
  10 -10 -11    0.30    0.50
  10 -10 -10    0.91    0.52
  10 -10  -9    1.86    0.42
   5  -7   4    0.48    0.30
   6 -11   4    3.57    0.38
   6  -3   1    0.61    0.35
   7  -9   2    1.73    0.41
   8 -13   1    0.69    0.50
   8  -7  -1    0.46    0.48
   8  -4  -3    0.45    0.50
   8  -2  -5    6.66    0.50
   9 -26  -1    1.16    0.30
   9 -12  -2    3.92    0.46
   9  -8  -4    5.45    0.51
  10 -16  -5    1.05    0.37
  10 -12  -7   -0.41    0.40
  10 -11  -8    3.85    0.44
   5 -11   5    0.90    0.34
   6  -8   3   47.79    0.53
   7 -14   3   -0.46    0.39
   7  -5   0    1.18    0.40
   7  -2  -2    6.71    0.45
   7   1  -6   -0.15    0.41
   8 -10   0   -0.42    0.49
   8  -1  -9   -0.41    0.50
   9 -25  -1    0.07    0.32
   9 -24  -1    1.61    0.36
   9 -10  -3    0.16    0.47
   9  -5 -11   -0.73    0.50
  10 -17  -5    0.34    0.37
  10 -11 -10    0.42    0.43
   6 -12   4    1.00    0.38
   6  -2   0   19.74    0.44
   7  -1  -3   22.12    0.46
   8 -14   1   57.89    0.70
   8  -8  -1    0.21    0.50
   9 -23  -1    0.69    0.40
   9 -20  -1   -0.05    0.44
   9 -19  -1    0.02    0.40
   9 -18  -1    1.20    0.41
   9 -13  -2    4.42    0.47
   9  -9  -4    0.67    0.47
  10 -22  -5    0.73    0.30
  10 -21  -5    0.08    0.31
  10 -18  -5    2.01    0.38
  10 -13 -13    0.21    0.35
  10 -12 -12    1.52    0.41
  10 -12  -8   -0.24    0.41
   6  -4   1   13.44    0.39
   6  -1  -1    9.40    0.40
   6   1  -3  117.33    0.67
   7 -15   3    0.08    0.36
   8 -11   0    5.52    0.51
   8  -5  -3    1.42    0.49
   9 -14  -2    3.58    0.45
   9 -11  -3    5.04    0.48
   9  -8  -5    0.98    0.51
   9  -6 -12    0.58    0.49
  10 -16  -6    0.22    0.36
  10 -14 -13    0.95    0.35
  10 -14  -7    0.44    0.38
  10 -13 -12    0.25    0.40
  10 -13  -8    0.49    0.38
   5 -12   5   21.93    0.39
   6 -13   4    8.16    0.40
   6  -9   3   13.01    0.38
   7 -16   3   12.35    0.48
   7  -6   0   26.68    0.50
   7  -4  -1   24.56    0.49
   7   1  -9   -0.01    0.43
   8 -26   1   -0.02    0.30
   8  -9  -1    2.21    0.48
   8  -7  -2    4.22    0.49
   8  -2  -7    0.27    0.46
   9 -10  -4    0.67    0.45
   9  -7 -13    0.98    0.47
  10 -18  -6    1.19    0.36
  10 -17  -6    1.18    0.37
  10 -15  -7   -0.12    0.37
  10 -14  -8    3.58    0.40
  10 -13 -11    1.36    0.39
  10 -13 -10    0.18    0.41
   7 -18   3    2.72    0.46
   7  -3  -2    1.96    0.41
   7  -1  -4   28.06    0.51
   8 -24   1    0.43    0.36
   8  -2  -8    0.74    0.45
   9 -26  -2    0.09    0.25
   9 -16  -2   10.82    0.48
   9  -9  -5    6.49    0.50
  10 -22  -6    0.00    0.31
  10 -21  -6    0.27    0.33
  10 -20  -6    2.87    0.38
  10 -19  -6    0.04    0.35
  10 -16  -7    1.16    0.38
  10 -15 -13    0.13    0.27
   5 -13   5   86.06    0.57
   6 -14   4    5.49    0.39
   6  -3   0   31.08    0.45
   7 -21   3   -0.42    0.42
   7 -12   2   41.51    0.56
   8 -23   1    2.01    0.39
   8 -21   1    0.75    0.41
   8 -20   1   -0.10    0.41
   8 -19   1    0.16    0.38
   8 -10  -1   18.45    0.56
   8  -5  -4    0.46    0.47
   9 -25  -2    0.15    0.27
   9 -17  -2    2.63    0.41
   9 -13  -3    0.79    0.45
   9  -8  -6    3.71    0.55
  10 -18  -7   -0.07    0.35
  10 -15 -12   -0.04    0.30
  10 -15  -8    6.36    0.41
  10 -14 -11    0.64    0.36
  10 -14 -10    2.20    0.40
   6 -10   3    1.55    0.34
   6  -5   1    6.07    0.36
   6   2  -6    0.69    0.36
   7 -13   2   12.00    0.47
   8  -3  -7    5.72    0.49
   9 -24  -2    1.64    0.31
   9 -23  -2    0.64    0.34
   9 -22  -2    0.40    0.36
   9 -21  -2    1.70    0.37
   9 -14  -3    1.98    0.44
   9 -10  -5    3.16    0.50
   9  -8 -13    2.82    0.45
  10 -22  -7   -0.17    0.30
  10 -21  -7    0.42    0.32
  10 -19  -7    0.24    0.36
  10 -16 -12    0.07    0.30
  10 -16  -8    2.30    0.38
  10 -15 -11    0.96    0.35
  10 -15  -9   -0.14    0.38
   5 -14   5    3.57    0.34
   7  -4  -2   11.80    0.43
   8 -28   0    0.58    0.28
   8 -11  -1   28.72    0.60
   8  -7  -3   52.73    0.68
   9 -15  -3    0.03    0.42
   9 -12  -4   14.02    0.53
   9  -9  -6    0.47    0.50
   9  -7 -10    0.87    0.47
  10 -19  -8    0.45    0.38
  10 -18  -8    0.17    0.37
  10 -17 -12    0.75    0.30
  10 -17  -9    4.60    0.43
  10 -16 -11    0.35    0.33
  10 -16  -9    1.18    0.38
   5 -10   4    8.11    0.33
   6 -16   4   77.47    0.64
   6 -11   3    6.84    0.38
   6  -8   2    0.19    0.34
   6  -1  -2  128.48    0.68
   7  -3  -3   22.18    0.49
   8 -27   0    1.14    0.33
   8 -15   0    5.94    0.48
   8  -9  -2    2.27    0.50
   8  -6  -4   -0.86    0.46
   8  -3 -10    5.70    0.53
   8  -3  -9   17.49    0.54
   9 -27  -3   -0.12    0.25
   9 -16  -3    7.27    0.47
   9 -13  -4    2.54    0.44
   9 -11  -5    8.97    0.50
   9  -8 -12    2.93    0.50
  10 -22  -8    1.14    0.32
  10 -21  -8    0.59    0.32
  10 -20  -8    0.17    0.34
  10 -19  -9    0.44    0.34
  10 -18 -10   -0.11    0.32
  10 -18  -9    1.48    0.37
  10 -17 -11    0.15    0.31
   6 -17   4   10.36    0.43
   6  -6   1   31.35    0.44
   6  -4   0    5.50    0.35
   6   1  -5   23.89    0.44
   7 -15   2   30.27    0.53
   7  -8   0    3.31    0.41
   7  -6  -1   21.69    0.47
   8 -16   0    2.02    0.45
   9 -26  -3    0.48    0.26
   9 -25  -3   -0.32    0.29
   9 -17  -3    2.75    0.42
   9 -10 -14    0.33    0.37
   9 -10  -6    1.82    0.48
   9  -8 -11    0.52    0.50
  10 -21  -9    2.34    0.33
  10 -20 -10    0.14    0.31
  10 -20  -9   -0.21    0.32
  10 -19 -10    0.35    0.31
   6 -19   4    2.99    0.40
   7  -1  -6    0.10    0.37
   8 -25   0    0.53    0.36
   8  -8  -3    0.28    0.48
   9 -24  -3    1.88    0.33
   9 -23  -3    7.29    0.40
   9 -19  -3    0.35    0.38
   9 -18  -3    3.84    0.40
   9  -9 -12    2.31    0.50
   6  -9   2    0.41    0.32
   7 -17   2    0.05    0.39
   7  -9   0    8.36    0.44
   7  -5  -2    0.50    0.36
   8 -23   0    0.67    0.42
   8 -19   0   -0.23    0.42
   8 -18   0    3.48    0.43
   8  -4  -8    4.50    0.47
   9 -20  -3    2.68    0.37
   9 -15  -4    2.18    0.44
   9 -10 -13    2.53    0.46
   9 -10  -7    0.84    0.49
   6 -13   3    8.41    0.37
   6  -2  -2    0.03    0.33
   6   1  -6    3.78    0.34
   7 -18   2   32.24    0.53
   7 -12   1   27.25    0.51
   7  -7  -1    3.40    0.39
   7  -4  -3   36.03    0.52
   7  -3  -4   59.05    0.60
   8 -29  -1   -0.21    0.26
   8 -21   0    0.30    0.39
   8 -14  -1    7.00    0.50
   8 -11  -2    0.48    0.48
   8  -9  -3   25.42    0.59
   9 -27  -4    0.08    0.26
   9 -16  -4    1.97    0.43
   9 -13  -5    0.93    0.43
   9  -9 -10    0.86    0.47
   6  -7   1   22.94    0.41
   6  -5   0    0.16    0.31
   7 -23   2    1.16    0.39
   7 -22   2   13.63    0.49
   7 -20   2   26.05    0.52
   7 -19   2   66.66    0.65
   7  -1  -9    0.26    0.41
   9 -26  -4    0.90    0.28
   9 -17  -4    0.75    0.41
   9 -14  -5    0.92    0.44
   9 -12 -14    0.52    0.36
   9 -12  -6   23.37    0.56
   9 -11 -13   -0.06    0.44
   9 -10 -12   -0.15    0.49
   5 -12   4   86.73    0.53
   6 -14   3    6.27    0.36
   6 -10   2   28.16    0.42
   6   1  -7   15.90    0.38
   7 -10   0   26.41    0.50
   7  -6  -2    0.42    0.37
   8 -28  -1    0.01    0.31
   8 -12  -2    3.15    0.49
   8  -8  -4    2.21    0.46
   8  -6  -6    4.32    0.48
   9 -20  -4    0.12    0.37
   9 -19  -4    3.68    0.39
   9 -18  -4    0.22    0.37
   9 -15  -5   11.14    0.50
   6 -15   3   11.37    0.38
   6   1  -8   52.06    0.51
   7  -8  -1    7.70    0.39
   7  -5  -3   16.42    0.45
   8 -27  -1    2.18    0.36
   8  -5  -9    0.62    0.47
   9 -22  -4    0.26    0.33
   9 -21  -4    0.87    0.35
   9 -15 -15    0.69    0.30
   9 -12  -7    0.00    0.43
   5 -13   4   72.50    0.51
   6 -11   2    5.51    0.35
   6  -3  -2    8.02    0.36
   6  -1  -4    3.84    0.32
   7 -15   1   20.17    0.50
   7  -2  -7    2.53    0.36
   8 -30  -2    0.75    0.26
   8 -26  -1    0.86    0.37
   8 -25  -1    7.73    0.43
   8 -13  -2    0.74    0.45
   8 -11  -3    0.75    0.46
   8  -9  -4    0.86    0.47
   9 -17  -5    3.59    0.43
   9 -14  -6    1.93    0.43
   9 -13  -7   -0.28    0.41
   9 -12  -8    0.77    0.44
   9 -11 -10    1.69    0.49
   6 -16   3   40.99    0.50
   7  -9  -1   12.00    0.43
   7  -7  -2    0.48    0.36
   7  -2 -11    5.60    0.48
   8 -24  -1    0.40    0.40
   8 -23  -1    4.82    0.43
   8 -22  -1    1.20    0.42
   8 -21  -1    0.02    0.43
   8 -20  -1    2.21    0.45
   8  -8  -5    3.23    0.48
   8  -6 -12    1.76    0.54
   8  -6  -8    5.36    0.51
   9 -25  -5    2.12    0.32
   9 -19  -5    0.58    0.36
   9 -18  -5    0.23    0.39
   9 -16 -15    0.76    0.29
   9 -15  -6    5.92    0.47
   9 -14 -14    0.13    0.37
   9 -13 -13   -0.43    0.43
   9 -12 -12    0.55    0.50
   5 -10   3   65.19    0.48
   6 -17   3    0.09    0.35
   7 -27   1    1.01    0.32
   7 -16   1    1.64    0.39
   7  -6  -3    8.86    0.39
   7  -2 -10   -0.10    0.40
   8 -29  -2   -0.17    0.28
   8 -15  -2    0.98    0.45
   8 -12  -3    0.20    0.47
   8  -7 -13   -0.16    0.49
   8  -6 -10    1.45    0.46
   9 -24  -5    1.09    0.34
   9 -23  -5    0.70    0.33
   9 -22  -5   -0.01    0.31
   9 -21  -5    0.58    0.33
   9 -17 -15    0.37    0.27
   9 -16  -6    9.67    0.48
   9 -15 -14   -0.33    0.36
   9 -13  -8    0.24    0.42
   6 -18   3   40.97    0.52
   6  -7   0    8.15    0.34
   6  -5  -1  176.56    0.76
   7 -26   1    1.41    0.35
   7 -18   1   20.59    0.49
   7 -17   1    4.80    0.40
   7 -10  -1    4.44    0.41
   7  -4  -5   60.05    0.59
   8 -28  -2    0.88    0.32
   8 -16  -2   24.70    0.59
   8  -9  -5    4.67    0.49
   8  -8  -6   15.97    0.52
   9 -27  -6    2.25    0.28
   9 -17  -6    0.72    0.41
   9 -14 -13    0.44    0.44
   9 -14  -8    0.64    0.41
   9 -13 -12    0.31    0.45
   9 -13 -10    3.59    0.51
   5 -15   4   24.62    0.39
   6 -22   3   -0.04    0.37
   6 -21   3    0.41    0.38
   6 -20   3   30.08    0.50
   6 -19   3   20.43    0.46
   6 -13   2   -0.09    0.31
   7 -25   1    1.27    0.35
   7 -24   1   15.22    0.43
   7 -19   1    1.25    0.39
   7  -8  -2    0.14    0.35
   8 -27  -2    2.85    0.37
   8 -13  -3    1.39    0.48
   8 -11  -4    4.99    0.50
   9 -26  -6    0.32    0.28
   9 -25  -6    2.73    0.33
   9 -19  -6    1.14    0.36
   9 -18  -6    0.40    0.37
   9 -16 -14   -0.30    0.34
   9 -16  -7    0.41    0.42
   9 -14 -12    0.06    0.46
   9 -14  -9   -0.17    0.41
   5 -16   4  135.58    0.67
   5 -11   3  116.00    0.59
   6  -3  -3    2.72    0.32
   6  -2  -4   76.00    0.54
   6   0 -10   20.19    0.45
   7 -23   1    0.20    0.36
   7 -22   1   31.61    0.52
   7 -21   1    3.19    0.37
   7  -7  -3   49.39    0.54
   7  -3  -8   52.95    0.57
   8 -30  -3    0.01    0.22
   8 -26  -2    0.34    0.38
   8 -14  -3    7.65    0.49
   8  -8 -13    0.49    0.50
   8  -8  -7    0.38    0.47
   8  -7 -11   -0.14    0.44
   8  -7  -9    2.95    0.47
   9 -27  -7    0.06    0.28
   9 -24  -6   -0.14    0.32
   9 -23  -6    1.52    0.33
   9 -22  -6   -0.02    0.32
   9 -21  -6   -0.28    0.33
   9 -20  -6    0.02    0.32
   9 -17 -14    0.38    0.32
   9 -17  -7    0.49    0.40
   6 -14   2   -0.32    0.32
   6  -6  -1    6.74    0.33
   6  -1  -6    3.33    0.35
   7 -11  -1    0.64    0.37
   7  -9  -2   15.72    0.42
   7  -6  -4   32.68    0.49
   7  -5  -5   34.45    0.51
   7  -3  -9    3.56    0.40
   8 -25  -2    0.87    0.37
   8 -24  -2    2.09    0.40
   8 -23  -2    0.25    0.40
   8  -9 -14   -0.39    0.42
   8  -7 -10    6.95    0.46
   9 -26  -7    0.56    0.29
   9 -25  -7    1.20    0.34
   9 -19 -14    0.45    0.25
   9 -19  -7    0.40    0.33
   9 -18 -14    0.41    0.31
   9 -18  -7    4.95    0.40
   9 -16 -13   -0.29    0.40
   9 -16  -8   14.30    0.49
   9 -15 -12    0.35    0.43
   9 -15 -11    0.37    0.42
   9 -15  -9    0.85    0.40
   5 -17   4   16.92    0.36
   5 -12   3    0.35    0.28
   6  -8   0   13.69    0.36
   7 -29   0   -0.23    0.30
   7 -15   0   11.22    0.45
   8 -29  -3    0.32    0.27
   8 -22  -2    4.26    0.42
   8 -21  -2    0.70    0.42
   8 -11  -5    8.75    0.50
   9 -27  -8    0.99    0.29
   9 -24  -7   -0.16    0.32
   9 -23  -7    1.69    0.34
   9 -22  -7    4.07    0.35
   9 -20 -14    1.43    0.25
   9 -20  -7    0.67    0.34
   9 -18  -8    0.16    0.37
   9 -17 -13   -0.11    0.39
   9 -17  -8    9.63    0.45
   9 -16 -12   -0.36    0.44
   9 -16  -9    0.03    0.38
   5 -18   4    8.98    0.35
   6 -15   2   41.66    0.49
   6 -11   1    1.78    0.31
   6  -5  -2   95.75    0.60
   7 -16   0    0.02    0.39
   7 -12  -1    2.13    0.38
   7  -8  -3    9.14    0.40
   7  -4  -7    1.13    0.35
   8 -31  -4   -0.01    0.23
   8 -28  -3    0.66    0.33
   8 -16  -3    1.12    0.47
   8 -10  -6    0.49    0.47
   8  -9  -7    2.61    0.47
   8  -8 -11    0.54    0.45
   8  -8 -10    5.98    0.49
   9 -26  -8    1.66    0.30
   9 -25  -8    2.08    0.33
   9 -20  -8    1.05    0.35
   9 -19 -13    1.08    0.30
   9 -19  -8    0.12    0.34
   9 -18 -13    1.14    0.31
   9 -17 -12    0.21    0.36
   9 -17  -9    1.24    0.38
   9 -16 -11   -0.28    0.36
   6  -9   0   76.28    0.56
   6  -4  -3   30.15    0.41
   6  -3  -4    2.81    0.30
   6  -1  -7   15.80    0.37
   7 -27   0    0.10    0.33
   7 -17   0    0.52    0.41
   7 -10  -2    2.83    0.38
   7  -7  -4    1.05    0.35
   7  -4  -8    0.54    0.37
   8 -30  -4    0.54    0.25
   8 -27  -3    0.50    0.34
   8 -12  -5    1.06    0.46
   8 -10 -14    0.10    0.44
   9 -26  -9    0.93    0.29
   9 -25  -9    1.06    0.32
   9 -24  -8    9.82    0.41
   9 -23  -8    0.08    0.33
   9 -22 -13   -0.05    0.26
   9 -22  -8    0.93    0.33
   9 -21 -13    0.34    0.27
   9 -21  -8    0.85    0.33
   9 -20 -13   -0.19    0.27
   9 -19  -9    0.32    0.33
   9 -18 -10   -0.03    0.37
   9 -18  -9    0.69    0.37
   5 -13   3    0.49    0.28
   6 -17   2   19.09    0.42
   6  -7  -1   30.28    0.41
   6  -1  -8   52.25    0.50
   7 -31  -1    0.82    0.29
   7 -26   0    0.32    0.36
   7 -13  -1    5.21    0.40
   7  -6  -5    0.06    0.36
   7  -4 -11    3.71    0.46
   8 -26  -3    3.78    0.38
   8 -25  -3    0.02    0.37
   8 -18  -3    0.38    0.44
   8  -9 -12    2.87    0.44
   9 -25 -10    0.16    0.28
   9 -24 -10    0.21    0.31
   9 -24  -9   -0.06    0.33
   9 -23  -9    0.82    0.34
   9 -22  -9    2.12    0.34
   9 -21  -9    0.44    0.33
   9 -20 -12   -0.02    0.32
   9 -20 -10    3.83    0.36
   9 -20  -9    0.67    0.33
   9 -19 -10    3.32    0.35
   5 -10   2    0.47    0.28
   6 -18   2   -0.01    0.34
   6  -2  -6    0.47    0.32
   6  -1  -9    9.26    0.36
   7 -30  -1    0.50    0.31
   7 -25   0    6.87    0.41
   7 -24   0    4.09    0.39
   7 -23   0   15.85    0.44
   7 -21   0    7.45    0.41
   7 -20   0    1.96    0.40
   7 -19   0   29.76    0.52
   7 -14  -1    1.62    0.39
   7 -11  -2    0.33    0.37
   7  -9  -3   25.08    0.47
   8 -31  -5    0.66    0.24
   8 -29  -4    0.79    0.27
   8 -24  -3    0.64    0.36
   8 -20  -3    3.80    0.44
   8 -15  -4   23.76    0.57
   8 -13  -5    5.08    0.50
   8 -11 -14    0.47    0.40
   8 -10 -13    0.10    0.43
   9 -24 -11    0.30    0.28
   9 -23 -11    1.78    0.31
   9 -23 -10    0.02    0.32
   9 -22 -11    3.02    0.34
   9 -22 -10   -0.11    0.33
   9 -21 -11    2.05    0.36
   9 -21 -10    1.35    0.34
   5 -14   3    6.86    0.31
   6 -25   2   13.70    0.42
   6 -10   0   13.11    0.36
   6  -6  -2   91.08    0.58
   7 -22   0    3.41    0.36
   7  -8  -4    0.26    0.34
   7  -5 -12   12.38    0.53
   8 -28  -4    0.55    0.31
   8 -13 -15   -0.15    0.37
   8 -12  -6   22.08    0.57
   6 -24   2    6.05    0.39
   6 -23   2   21.02    0.47
   6 -21   2   46.80    0.54
   6 -20   2    2.20    0.34
   6  -8  -1    2.67    0.30
   7 -29  -1   -0.20    0.32
   7 -10  -3    4.22    0.37
   7  -7  -5   39.33    0.52
   7  -6  -6    0.94    0.35
   7  -5 -11   20.83    0.53
   7  -5  -8    1.23    0.35
   8 -30  -5    1.14    0.26
   8 -27  -4    6.33    0.36
   8 -14  -5    1.34    0.46
   5 -11   2   -0.04    0.29
   6 -14   1    7.60    0.33
   6  -4  -4    1.58    0.29
   6  -2  -7   33.95    0.43
   7 -32  -2    2.22    0.28
   7 -28  -1    1.08    0.35
   8 -29  -5   -0.18    0.29
   8 -26  -4    0.18    0.32
   8 -19  -4    0.54    0.40
   8 -15  -5    0.48    0.45
   8 -12  -7    0.89    0.47
   8 -11  -8    0.81    0.46
   6  -7  -2    1.63    0.31
   6  -2  -8   15.83    0.39
   7 -27  -1    1.43    0.37
   7 -13  -2    1.53    0.38
   7  -9  -4    2.47    0.37
   8 -31  -6    3.51    0.28
   8 -23  -4    5.23    0.37
   8 -22  -4    2.39    0.38
   8 -21  -4    8.60    0.42
   8 -20  -4   12.39    0.46
   8 -17 -16    0.51    0.28
   8 -13 -14   -0.25    0.40
   5 -16   3   39.83    0.42
   6  -9  -1    1.10    0.30
   6  -2  -9    1.26    0.33
   7 -31  -2    3.32    0.33
   7 -26  -1    3.55    0.38
   7 -18  -1    5.02    0.41
   7 -14  -2    1.19    0.37
   7 -11  -3   33.26    0.48
   7  -8  -5   -0.05    0.35
   7  -7  -6    4.63    0.38
   7  -6  -8    7.28    0.40
   8 -18 -16    0.51    0.27
   8 -17  -5    0.35    0.42
   8 -15 -15    0.56    0.34
   8 -11 -11    0.91    0.42
   5 -17   3   33.20    0.41
   6 -28   1    0.71    0.35
   6  -4  -5   22.28    0.37
   7 -33  -3    0.23    0.25
   7 -30  -2    0.24    0.33
   7 -25  -1    0.87    0.35
   7 -24  -1    2.04    0.39
   7 -23  -1   -0.17    0.38
   7 -21  -1   -0.12    0.40
   7 -20  -1   65.14    0.65
   7 -19  -1    2.06    0.39
   7 -10  -4   10.00    0.40
   7  -6  -9    0.56    0.37
   8 -19 -16    0.31    0.26
   8 -18  -5    5.39    0.43
   8 -15  -6    0.22    0.45
   8 -14 -14   -0.22    0.39
   8 -13 -13    0.42    0.43
   6 -27   1    4.97    0.38
   6 -17   1    2.29    0.33
   6 -10  -1    9.18    0.34
   6  -5  -4   12.00    0.34
   6  -3  -7    0.55    0.33
   7 -22  -1   22.23    0.48
   7 -15  -2    0.58    0.39
   7 -12  -3    9.51    0.41
   8 -25  -5    6.85    0.37
   8 -24  -5    2.42    0.34
   8 -23  -5    4.85    0.39
   8 -22  -5    4.91    0.42
   8 -21  -5    1.18    0.37
   8 -20 -16   -0.13    0.23
   8 -20  -5    2.95    0.40
   8 -19  -5    1.07    0.38
   8 -16  -6    1.17    0.43
   8 -14  -7   -0.43    0.45
   8 -12 -11    1.33    0.43
   8 -12 -10    0.53    0.44
   5 -19   3   22.15    0.39
   5 -13   2    2.13    0.29
   6 -26   1    4.78    0.40
   6 -18   1   11.77    0.38
   7 -32  -3    0.17    0.28
   7 -29  -2    1.39    0.34
   7 -16  -2   -0.12    0.39
   7 -13  -3   15.48    0.44
   7  -8  -6    0.12    0.35
   8 -30  -7    1.50    0.27
   8 -28  -6    0.37    0.30
   8 -27  -6    1.11    0.33
   8 -17 -15   -0.10    0.34
   8 -17  -6    0.85    0.42
   8 -15 -14   -0.24    0.40
   8 -14 -13    1.48    0.44
   8 -14  -8    0.12    0.45
   8 -13 -11    0.72    0.46
   8 -13 -10    6.64    0.51
   5 -22   3   35.60    0.45
   5 -21   3   83.36    0.58
   5 -20   3    1.54    0.31
   6 -20   1    3.73    0.35
   6 -19   1   25.54    0.44
   6  -7  -3    1.57    0.30
   6  -3 -11    5.24    0.39
   7 -28  -2    0.05    0.38
   7 -17  -2   -0.26    0.39
   7 -11  -4    1.04    0.36
   7  -7  -8    0.19    0.36
   8 -29  -7    1.24    0.30
   8 -26  -6    0.03    0.29
   8 -19  -6   -0.51    0.37
   8 -18 -15    0.78    0.34
   8 -18  -6    4.77    0.42
   8 -16 -14    2.37    0.42
   8 -16  -7    1.62    0.43
   8 -14  -9    5.84    0.51
   5 -14   2  143.63    0.65
   6 -24   1   10.49    0.42
   6 -23   1    2.56    0.38
   6 -22   1   -0.83    0.36
   6 -21   1   31.80    0.49
   6  -9  -2   10.10    0.34
   6  -6  -4    9.66    0.33
   6  -5  -5    1.37    0.29
   7 -33  -4    0.48    0.23
   7 -31  -3    0.75    0.31
   7 -27  -2    0.18    0.36
   7 -14  -3   -0.19    0.39
   7  -9  -6    3.05    0.38
   7  -8 -13    0.79    0.45
   7  -7 -11   14.61    0.46
   7  -7 -10   -0.05    0.37
   7  -7  -9    0.07    0.35
   8 -30  -8   -0.25    0.26
   8 -28  -7    7.04    0.36
   8 -25  -6   -0.03    0.32
   8 -24  -6    5.29    0.38
   8 -23  -6    0.15    0.34
   8 -21  -6    4.34    0.41
   8 -20 -15    1.65    0.31
   8 -20  -6   -0.29    0.38
   8 -19 -15    1.03    0.32
   8 -17 -14   -0.19    0.39
   8 -15 -13    2.49    0.43
   8 -14 -12   -0.20    0.42
   8 -14 -11    0.38    0.44
   6 -30   0   -0.07    0.30
   6 -15   0   14.53    0.37
   7 -30  -3    0.20    0.33
   7 -26  -2    0.43    0.35
   7 -25  -2    3.41    0.40
   7 -12  -4   40.29    0.53
   7  -9 -14    0.47    0.40
   8 -30  -9    0.15    0.26
   8 -29  -8   -0.42    0.27
   8 -27  -7    1.82    0.32
   8 -23 -15    0.20    0.21
   8 -22 -15    0.42    0.23
   8 -21 -15    1.09    0.28
   8 -18 -14    2.28    0.41
   8 -18  -7    2.28    0.41
   8 -16  -8    6.25    0.46
   8 -15  -9    2.20    0.46
   5 -11   1   14.84    0.31
   6 -29   0    0.91    0.32
   6 -12  -1   44.02    0.46
   6  -4  -7    2.42    0.31
   7 -34  -5    0.81    0.22
   7 -29  -3    4.79    0.40
   7 -24  -2    0.48    0.37
   7 -23  -2    2.33    0.39
   7 -22  -2    0.87    0.39
   7 -21  -2    1.22    0.40
   7 -15  -3   61.77    0.63
   7 -11  -5    2.25    0.38
   8 -29  -9    1.03    0.29
   8 -28  -8   11.67    0.40
   8 -26  -7    5.77    0.34
   8 -25  -7    4.77    0.34
   8 -24  -7    0.21    0.33
   8 -20  -7    1.93    0.40
   8 -19 -14    5.55    0.40
   8 -19  -7    8.63    0.45
   8 -17 -13    1.87    0.45
   8 -17  -8    1.83    0.41
   8 -16 -12    4.38    0.48
   8 -16  -9   -0.54    0.43
   6 -16   0    2.79    0.32
   6 -10  -2    8.69    0.34
   6  -8  -3    5.96    0.30
   7 -10  -6    2.47    0.38
   7  -9  -7    5.49    0.39
   8 -29 -10    3.54    0.30
   8 -28  -9    0.13    0.31
   8 -27  -8    0.13    0.31
   8 -26  -8    5.88    0.34
   8 -25 -14    2.87    0.26
   8 -24 -14    0.09    0.24
   8 -23 -14    7.10    0.31
   8 -23  -7    0.75    0.35
   8 -22 -14    0.73    0.27
   8 -21 -14    2.18    0.31
   8 -21  -7    0.10    0.37
   8 -20 -14    2.53    0.37
   8 -19  -8    0.31    0.38
   8 -18 -13    0.40    0.40
   8 -18  -8    8.84    0.45
   8 -17 -12    1.47    0.45
   8 -17  -9    0.87    0.40
   8 -16 -11   -0.02    0.44
   5 -12   1   15.67    0.33
   6 -32  -1    0.33    0.28
   6 -28   0    0.04    0.33
   6 -17   0    1.49    0.31
   6  -7  -4   10.01    0.33
   6  -6  -5   50.81    0.47
   6  -4 -11    0.89    0.36
   7 -33  -5    0.26    0.23
   7 -31  -4   -0.13    0.32
   7 -28  -3    0.59    0.36
   7 -27  -3    0.67    0.38
   7 -14  -4    1.71    0.40
   7 -12  -5    3.58    0.40
   8 -28 -11    1.60    0.29
   8 -28 -10    7.29    0.35
   8 -27 -12    0.03    0.28
   8 -27  -9    0.73    0.31
   8 -25  -8    4.16    0.34
   8 -24  -8    0.00    0.31
   8 -23  -8    5.70    0.35
   8 -22  -8   -0.14    0.34
   8 -21  -8    0.35    0.38
   8 -20 -13    0.67    0.37
   8 -20  -8    0.77    0.39
   8 -19 -13    0.32    0.39
   8 -18  -9   -0.25    0.38
   8 -17 -10    1.52    0.43
   5 -17   2   42.13    0.43
   6 -34  -2    0.30    0.26
   6 -27   0    8.48    0.37
   6 -18   0    3.45    0.33
   7 -30  -4    0.23    0.36
   7 -26  -3   -0.04    0.39
   7 -19  -3   33.36    0.57
   7 -11  -6    2.16    0.39
   7  -9  -9    0.20    0.39
   8 -27 -11    0.10    0.28
   8 -27 -10    4.16    0.35
   8 -26 -12    3.16    0.31
   8 -26 -11    1.01    0.34
   8 -26 -10    1.87    0.32
   8 -26  -9    1.10    0.32
   8 -25 -12    0.00    0.31
   8 -25  -9    7.88    0.37
   8 -23 -13    0.18    0.30
   8 -22 -13    0.42    0.31
   8 -21 -13    2.70    0.35
   8 -21  -9    1.04    0.39
   8 -20  -9    0.98    0.39
   8 -19 -12    2.66    0.37
   8 -19 -10    0.08    0.39
   8 -19  -9   -0.08    0.38
   8 -18 -10    2.54    0.40
   6 -31  -1    4.76    0.33
   6 -26   0    2.99    0.32
   6 -25   0    4.07    0.33
   6 -20   0  162.02    0.83
   6 -19   0   55.31    0.54
   6  -9  -3   26.74    0.39
   6  -5  -7    8.64    0.32
   7 -32  -5    0.26    0.25
   7 -25  -3   19.84    0.49
   7 -24  -3   -0.03    0.42
   7 -20  -3    1.58    0.42
   7 -15  -4    2.25    0.40
   7 -13  -5    1.55    0.40
   7 -12 -15    0.89    0.38
   7  -9 -11    0.65    0.37
   7  -9 -10    4.18    0.40
   8 -25 -10   -0.20    0.31
   8 -24 -12   -0.04    0.31
   8 -24 -11    0.64    0.32
   8 -23 -11    2.01    0.33
   8 -23 -10    6.76    0.38
   8 -23  -9    0.19    0.32
   8 -22 -11    0.21    0.34
   8 -22 -10    4.16    0.38
   8 -22  -9   -0.18    0.34
   8 -21 -10    0.55    0.35
   8 -20 -11    0.78    0.35
   8 -20 -10    0.16    0.36
   5 -19   2    5.87    0.32
   5 -13   1    0.43    0.26
   6 -33  -2    2.43    0.31
   6 -24   0   -0.02    0.31
   6 -23   0   43.98    0.53
   6 -22   0   61.78    0.59
   6 -21   0   55.02    0.56
   6  -8  -4    0.95    0.30
   6  -6  -6   19.40    0.37
   6  -5 -12    7.60    0.39
   6  -5  -8   31.32    0.44
   7 -33  -6    1.68    0.25
   7 -31  -5    2.70    0.31
   7 -29  -4    0.17    0.35
   7 -12  -6   -0.04    0.39
   7 -11  -7   24.63    0.48
   5 -25   2    0.28    0.32
   5 -24   2    5.25    0.36
   5 -23   2   10.24    0.38
   5 -22   2    0.87    0.33
   5 -20   2   -0.30    0.29
   6 -12  -2    5.77    0.33
   6 -10  -3   22.07    0.39
   6  -7  -5   41.45    0.44
   6  -5 -11    0.34    0.34
   7 -28  -4   13.38    0.42
   7 -17  -4   19.76    0.51
   7 -14  -5    5.85    0.41
   7 -11 -13    0.28    0.43
   7 -10  -9    1.05    0.39
   5 -14   1    0.71    0.26
   6 -36  -4   -0.06    0.23
   6 -32  -2    0.96    0.31
   6 -29  -1    0.10    0.33
   7 -32  -6    0.35    0.26
   7 -30  -5   -0.22    0.30
   7 -27  -4    1.27    0.37
   7 -22 -17   -0.14    0.22
   7 -21 -17    0.47    0.24
   7 -19  -4    6.81    0.47
   7 -18  -4    5.20    0.44
   7 -15  -5    0.70    0.41
   7 -13  -6   -0.27    0.39
   7 -12  -7    0.24    0.38
   6 -34  -3   -0.12    0.29
   6 -28  -1   -0.34    0.33
   6 -13  -2   -0.09    0.30
   7 -23  -4   17.01    0.50
   7 -22  -4    3.92    0.45
   7 -21  -4    0.96    0.41
   7 -20  -4   13.34    0.48
   7 -16  -5   53.81    0.63
   7 -11 -12    0.05    0.40
   6 -31  -2    3.91    0.36
   6 -27  -1    3.21    0.36
   6 -18  -1   84.70    0.63
   6 -11  -3    3.82    0.31
   6  -8  -5    1.78    0.30
   6  -7  -6   56.43    0.49
   7 -33  -8    0.92    0.26
   7 -17 -16    0.61    0.31
   7 -17  -5   42.16    0.59
   7 -15 -15   15.38    0.45
   7 -14  -6    1.94    0.39
   7 -13 -14    2.84    0.42
   7 -13  -7    9.25    0.43
   7 -12 -13    1.30    0.40
   7 -12  -8    0.02    0.39
   4 -17   3    0.83    0.23
   5 -16   1    8.63    0.31
   6 -35  -4    0.20    0.26
   6 -33  -3    0.57    0.32
   6 -26  -1   42.35    0.52
   6 -25  -1    0.21    0.34
   6 -19  -1    9.25    0.38
   7 -18 -16    0.41    0.30
   7 -18  -5    1.32    0.43
   5 -28   1    0.32    0.32
   6 -36  -5    0.07    0.20
   6 -30  -2    1.80    0.34
   6 -24  -1   30.52    0.48
   6 -23  -1   46.67    0.55
   6 -22  -1   24.88    0.47
   6 -21  -1  143.63    0.81
   6 -20  -1   38.25    0.51
   6 -15  -2    0.80    0.30
   6 -12  -3    1.27    0.31
   7 -32  -8   -0.16    0.27
   7 -31  -7    0.67    0.29
   7 -29  -6    3.34    0.33
   7 -26  -5    2.34    0.35
   7 -25  -5    0.53    0.34
   7 -20  -5    4.18    0.43
   7 -19  -5    6.29    0.46
   7 -13 -13    1.42    0.39
   7 -13  -8    1.64    0.41
   7 -12 -11    0.10    0.40
   7 -12 -10    0.05    0.40
   5 -27   1    0.49    0.32
   5 -17   1   20.75    0.35
   6 -34  -4    0.52    0.30
   6 -29  -2   14.89    0.43
   6  -9  -5   10.23    0.34
   6  -8  -6    0.68    0.30
   7 -32  -9    5.47    0.31
   7 -31  -8   -0.34    0.31
   7 -30  -7    0.47    0.29
   7 -28  -6    2.92    0.33
   7 -24 -16    0.20    0.23
   7 -24  -5    0.60    0.37
   7 -23 -16    1.02    0.27
   7 -23  -5    3.98    0.41
   7 -22 -16    0.00    0.26
   7 -22  -5    6.67    0.44
   7 -21 -16    0.20    0.30
   7 -21  -5    7.73    0.46
   7 -17  -6    0.70    0.42
   7 -15  -7    0.67    0.40
   7 -13 -12    1.88    0.43
   4 -20   3    6.08    0.29
   4 -19   3   22.69    0.34
   5 -26   1    0.77    0.35
   5 -19   1   -0.57    0.29
   5 -18   1   56.48    0.47
   6 -28  -2    0.33    0.34
   6 -13  -3    1.12    0.32
   6  -7  -8   59.88    0.51
   7 -32 -10    0.82    0.27
   7 -29  -7    1.57    0.29
   7 -27  -6    5.58    0.36
   7 -18 -15    4.73    0.39
   7 -18  -6    0.93    0.44
   7 -14  -8    1.14    0.41
   7 -13 -11    2.04    0.42
   7 -13 -10   -0.19    0.40
   5 -31   0    0.47    0.32
   5 -25   1   25.80    0.45
   5 -24   1   76.76    0.59
   5 -21   1  111.07    0.64
   5 -20   1   94.63    0.59
   6 -36  -6    0.50    0.22
   6 -35  -5    3.08    0.25
   6 -31  -3    1.14    0.37
   6 -27  -2   10.41    0.41
   6 -17  -2    0.51    0.34
   6 -10  -5   18.51    0.38
   6  -8 -13    2.47    0.41
   6  -7 -11    4.28    0.37
   6  -7 -10   -0.55    0.33
   7 -31 -11    4.41    0.30
   7 -31 -10    0.53    0.28
   7 -31  -9    1.54    0.30
   7 -30  -8   -0.10    0.30
   7 -28  -7    9.28    0.37
   7 -26 -15   -0.15    0.21
   7 -26  -6    0.66    0.35
   7 -25 -15    0.24    0.23
   7 -25  -6    0.30    0.36
   7 -20  -6    1.82    0.42
   7 -19 -15    0.25    0.36
   7 -19  -6   23.20    0.54
   7 -16  -7    5.11    0.43
   7 -15 -13    0.90    0.42
   7 -15  -8   13.95    0.49
   7 -14 -11    0.16    0.44
   7 -14  -9    1.10    0.42
   5 -30   0    3.02    0.36
   5 -23   1   19.59    0.37
   5 -22   1   -0.20    0.28
   6 -33  -4    0.20    0.32
   6 -26  -2    1.30    0.36
   6 -14  -3   25.09    0.41
   6  -9  -6    0.79    0.31
   7 -30 -12    0.31    0.26
   7 -30  -9    6.95    0.35
   7 -29 -13    0.22    0.26
   7 -29  -8    2.16    0.31
   7 -27  -7    4.17    0.36
   7 -24  -6   -0.38    0.34
   7 -23 -15    0.22    0.32
   7 -23  -6    9.81    0.43
   7 -22  -6    0.95    0.39
   7 -21  -6    2.60    0.40
   7 -17 -14   -0.10    0.37
   7 -17  -7    0.00    0.41
   7 -16 -13    1.66    0.42
   7 -16  -8   -0.24    0.41
   7 -15 -12    0.69    0.43
   7 -15  -9    6.58    0.44
   5 -37  -3   -0.27    0.22
   5 -33  -1    0.40    0.30
   5 -15   0   25.77    0.35
   6 -34  -5    1.81    0.26
   6 -32  -4    1.79    0.36
   6 -30  -3   -0.48    0.34
   6 -25  -2    2.21    0.35
   6 -24  -2    0.06    0.35
   6 -23  -2   13.40    0.44
   6 -22  -2    8.66    0.42
   6 -21  -2    0.77    0.36
   6 -15  -3    3.27    0.33
   6  -8 -12    1.01    0.37
   6  -8  -8   10.83    0.35
   7 -30 -11    0.24    0.28
   7 -30 -10    0.58    0.31
   7 -29 -12    1.38    0.30
   7 -29  -9   -0.06    0.29
   7 -28 -13   -0.21    0.26
   7 -28  -8    0.71    0.30
   7 -26  -7   15.66    0.45
   7 -19  -7    2.02    0.44
   7 -18  -7    0.13    0.39
   7 -17  -8    0.65    0.42
   5 -35  -2   -0.30    0.26
   5 -29   0    0.10    0.35
   6 -35  -6    0.45    0.23
   6 -29  -3    7.90    0.38
   6 -16  -3    3.57    0.33
   6 -11  -5   21.45    0.39
   6 -10  -6    7.46    0.33
   6  -9  -7    3.68    0.32
   6  -8 -11    0.04    0.34
   6  -8  -9    5.92    0.34
   7 -29 -11    1.95    0.32
   7 -29 -10    2.63    0.33
   7 -28  -9    6.02    0.34
   7 -27 -13    1.38    0.30
   7 -27  -8    1.18    0.32
   7 -25 -14    0.97    0.28
   7 -25  -7    0.14    0.35
   7 -24  -7    8.70    0.42
   7 -23 -14    0.49    0.31
   7 -23  -7    0.39    0.37
   7 -22  -7   10.78    0.44
   7 -21 -14    1.59    0.37
   7 -21  -7    0.05    0.39
   7 -20 -14    0.45    0.37
   7 -20  -7    0.30    0.39
   7 -18 -13    2.30    0.43
   7 -18  -8   -0.28    0.44
   7 -17 -13    0.30    0.39
   7 -16  -9    6.11    0.45
   5 -28   0   10.61    0.41
   6 -33  -5    3.06    0.32
   6 -31  -4   -0.31    0.33
   6 -28  -3    0.56    0.35
   6  -8 -10    4.93    0.34
   7 -28 -12    0.14    0.30
   7 -28 -11    1.36    0.32
   7 -28 -10   -0.11    0.29
   7 -27 -12   -0.24    0.31
   7 -27  -9    0.72    0.31
   7 -26  -8    0.51    0.33
   7 -25  -8   -0.20    0.36
   7 -20  -8    8.09    0.43
   7 -19  -8    4.47    0.45
   7 -18  -9   24.80    0.55
   7 -17 -12    0.17    0.41
   7 -17 -10   20.08    0.54
   5 -36  -3    0.84    0.27
   5 -34  -2    7.74    0.33
   5 -27   0   23.04    0.45
   5 -17   0   56.26    0.46
   5 -13  -1   33.83    0.37
   6 -35  -7    0.13    0.24
   6 -34  -6   -0.09    0.26
   6 -27  -3    0.36    0.35
   6 -18  -3    4.70    0.35
   6 -14  -4    1.39    0.32
   6 -12  -5   24.26    0.41
   6  -9 -12   12.86    0.42
   7 -27 -11    3.86    0.33
   7 -27 -10    0.97    0.31
   7 -26 -12    2.72    0.31
   7 -26  -9    0.39    0.31
   7 -25  -9    1.83    0.35
   7 -23 -13    0.03    0.30
   7 -23  -8    2.11    0.38
   7 -22  -8    9.03    0.42
   7 -21 -13    0.26    0.36
   7 -21  -8    0.21    0.37
   7 -20 -13    3.49    0.40
   7 -19 -12    5.61    0.48
   7 -19  -9   10.01    0.48
   7 -18 -12   -0.10    0.42
   5 -37  -4    0.32    0.23
   5 -31  -1    6.55    0.34
   5 -26   0    4.84    0.34
   6 -32  -5    2.12    0.33
   6 -30  -4    0.38    0.35
   6 -26  -3    1.71    0.36
   6 -25  -3    1.91    0.38
   6 -15  -4    0.21    0.30
   6 -12 -15    0.55    0.35
   6 -11  -6    0.60    0.31
   7 -26 -11    2.18    0.31
   7 -26 -10    5.49    0.34
   7 -25 -12    1.08    0.31
   7 -25 -11    1.81    0.33
   7 -25 -10    4.41    0.36
   7 -24 -12   -0.10    0.32
   7 -24 -10    3.08    0.36
   7 -24  -9    1.08    0.37
   7 -23  -9    2.61    0.38
   7 -22  -9    1.13    0.38
   7 -21  -9   16.50    0.47
   7 -20 -10    0.52    0.39
   7 -20  -9    1.22    0.39
   7 -19 -10    7.97    0.47
   5 -33  -2    0.06    0.30
   5 -25   0   62.88    0.55
   5 -24   0  134.53    0.74
   5 -20   0   14.03    0.34
   5 -19   0    9.42    0.30
   5 -11  -2   12.35    0.29
   6 -33  -6    1.56    0.29
   6 -31  -5   -0.05    0.33
   6 -29  -4   17.53    0.46
   6 -24  -3    0.17    0.36
   6 -20  -3    0.68    0.34
   6 -13  -5    1.69    0.32
   6 -10 -13   -0.23    0.38
   6  -9 -10   28.79    0.43
   7 -24 -11    0.08    0.32
   7 -23 -11    0.48    0.35
   7 -23 -10    8.28    0.41
   7 -22 -10    0.95    0.36
   7 -21 -11    5.78    0.41
   7 -21 -10    1.06    0.36
   4 -19   2    8.72    0.27
   5 -35  -3    5.02    0.31
   5 -30  -1   14.55    0.38
   5 -23   0    5.90    0.33
   5 -22   0   21.00    0.38
   5 -21   0   30.19    0.40
   6 -35  -9    0.16    0.24
   6 -28  -4    0.96    0.37
   6 -16  -4   17.07    0.39
   6 -15 -16    0.68    0.34
   6 -13 -15    0.35    0.38
   6 -12  -6   15.30    0.39
   6 -11  -7   77.33    0.59
   4 -25   2   -0.50    0.26
   4 -24   2    6.34    0.30
   4 -20   2    2.00    0.26
   5 -36  -4   -0.25    0.27
   5 -29  -1    5.09    0.34
   6 -34  -8    0.30    0.25
   6 -32  -6    4.83    0.33
   6 -30  -5   10.68    0.40
   6 -27  -4   36.09    0.55
   6 -25 -17    2.49    0.24
   6 -24 -17    1.90    0.24
   6 -23 -17    0.06    0.24
   6 -21 -17   -0.23    0.25
   6 -17  -4    0.56    0.32
   6 -16 -16   -0.35    0.36
   6 -14  -5    0.07    0.28
   6 -10 -11   15.21    0.43
   6 -10 -10   -0.13    0.32
   6 -10  -9   22.31    0.41
   5 -37  -5   -0.38    0.24
   5 -34  -3    1.96    0.32
   5 -32  -2    4.07    0.33
   5 -28  -1   15.06    0.38
   6 -34 -10    0.41    0.25
   6 -34  -9    6.52    0.31
   6 -19  -4    3.41    0.37
   6 -18  -4   18.32    0.42
   6 -15  -5    0.30    0.32
   6 -12  -7    0.03    0.31
   5 -31  -2    0.51    0.32
   5 -27  -1    3.51    0.33
   5 -17  -1    1.03    0.26
   6 -33  -8    0.21    0.28
   6 -32  -7    0.67    0.30
   6 -27 -16   -0.24    0.19
   6 -23  -4    9.69    0.42
   6 -22  -4    1.64    0.38
   6 -21  -4    7.30    0.40
   6 -20  -4   23.20    0.46
   6 -17 -16    0.11    0.33
   6 -16  -5    1.38    0.34
   6 -12 -13   14.40    0.44
   6 -11  -9    0.12    0.30
   5 -37  -6    0.54    0.22
   5 -36  -5    0.08    0.28
   5 -33  -3   -0.02    0.33
   5 -26  -1    0.29    0.31
   5 -18  -1    0.20    0.26
   5 -11  -3    0.28    0.24
   6 -33 -11    0.77    0.26
   6 -33 -10    1.98    0.28
   6 -33  -9    2.90    0.31
   6 -32  -8    4.43    0.31
   6 -31  -7    5.41    0.32
   6 -29 -15    1.05    0.22
   6 -26 -16    0.05    0.20
   6 -17  -5   25.86    0.46
   6 -15 -15    0.32    0.38
   6 -14  -6    1.98    0.29
   6 -13  -7   21.96    0.42
   6 -11 -10    0.39    0.31
   4 -28   1   -0.40    0.30
   5 -30  -2    1.90    0.32
   5 -25  -1   75.03    0.59
   5 -24  -1   22.94    0.42
   5 -19  -1    3.69    0.28
   5 -14  -2    0.96    0.25
   6 -32 -12    1.52    0.26
   6 -32  -9    2.30    0.30
   6 -29  -6    2.76    0.34
   6 -28 -15    0.24    0.22
   6 -26  -5    2.79    0.40
   6 -24 -16   -0.08    0.28
   6 -23 -16    0.10    0.30
   6 -22 -16    1.07    0.31
   6 -21 -16   -0.03    0.31
   6 -18  -5   23.47    0.46
   6 -16 -15    0.29    0.35
   6 -14 -14    0.51    0.40
   4 -39  -4   -0.07    0.20
   4 -38  -3    0.34    0.22
   5 -34  -4    0.07    0.31
   5 -32  -3    8.47    0.39
   5 -29  -2    1.83    0.33
   5 -23  -1   10.96    0.34
   5 -22  -1   15.40    0.35
   5 -21  -1   14.64    0.34
   5 -20  -1   11.55    0.32
   5  -6  -9    0.26    0.26
   6 -32 -11    0.47    0.30
   6 -32 -10    5.33    0.33
   6 -31 -13   -0.37    0.23
   6 -31  -8    2.53    0.30
   6 -30  -7    0.91    0.31
   6 -28  -6    4.66    0.36
   6 -27 -15   -0.07    0.23
   6 -25  -5   22.21    0.49
   6 -24  -5    2.92    0.41
   6 -23  -5   12.09    0.44
   6 -21  -5   11.41    0.42
   6 -20  -5    0.28    0.37
   6 -19  -5    4.68    0.37
   6 -17 -15    0.13    0.35
   6 -16  -6   22.87    0.45
   6 -14  -7   11.36    0.38
   6 -13  -8   28.91    0.46
   6 -12 -11    1.27    0.34
   6 -12 -10    0.30    0.33
   4 -36  -2    0.92    0.26
   4 -34  -1    4.86    0.32
   4 -27   1    8.94    0.34
   4 -17   1   43.29    0.37
   5 -37  -7    0.10    0.21
   5 -36  -6    0.64    0.24
   5 -15  -2   36.57    0.38
   5 -12  -3   13.98    0.28
   6 -31 -12    0.62    0.28
   6 -31  -9    5.67    0.33
   6 -30 -13    1.03    0.25
   6 -30  -8    2.77    0.31
   6 -29  -7    3.67    0.34
   6 -27  -6    1.28    0.36
   6 -26 -15    0.32    0.25
   6 -22  -5    6.92    0.38
   6 -18 -15    0.43    0.35
   6 -17  -6   31.23    0.49
   6 -15 -14    4.91    0.34
   6 -15  -7    0.26    0.33
   6 -14 -13    0.66    0.37
   6 -13 -12   -0.11    0.35
   4 -31   0   32.54    0.44
   4 -26   1   11.84    0.35
   4 -18   1   13.18    0.28
   5 -37  -8    2.36    0.25
   5 -33  -4   -0.12    0.33
   5 -31  -3    6.02    0.35
   5 -28  -2   15.65    0.39
   5 -16  -2   12.53    0.31
   6 -30 -12    0.08    0.29
   6 -28  -7    0.52    0.34
   6 -26  -6   43.84    0.58
   6 -25 -15    0.70    0.27
   6 -25  -6    0.28    0.37
   6 -20 -15    0.12    0.36
   6 -18  -6   10.06    0.41
   6 -16 -14    0.32    0.34
   6 -13 -11    9.35    0.40
   6 -13 -10    0.76    0.35
   4 -37  -3   -0.04    0.25
   4 -25   1    0.71    0.27
   4 -24   1    0.51    0.28
   4 -19   1    0.13    0.23
   5 -36  -7    0.06    0.23
   5 -34  -5    2.47    0.35
   5 -30  -3    1.30    0.34
   5 -27  -2   -0.05    0.31
   5 -13  -3   77.25    0.48
   5  -7  -8    3.57    0.27
   6 -30 -10    0.07    0.29
   6 -29  -8   -0.04    0.31
   6 -27  -7    5.97    0.38
   6 -24  -6    8.01    0.44
   6 -23 -15    0.40    0.33
   6 -23  -6    1.99    0.41
   6 -22  -6   10.19    0.45
   6 -21 -15    1.55    0.35
   6 -21  -6    3.11    0.40
   6 -20  -6    3.49    0.40
   6 -19  -6   16.83    0.42
   6 -17 -14    0.18    0.35
   6 -16  -7    2.36    0.33
   6 -15 -13    4.52    0.38
   6 -15  -8    5.62    0.37
   6 -14  -9    8.71    0.40
   4 -39  -5    0.33    0.23
   4 -38  -4    0.16    0.24
   4 -30   0   30.18    0.43
   4 -21   1   80.01    0.49
   4 -20   1   13.83    0.29
   5 -35  -6    0.17    0.26
   5 -32  -4    0.48    0.33
   5 -26  -2    0.24    0.31
   5 -25  -2   41.22    0.49
   5 -10  -5   49.61    0.41
   5  -8 -13    0.36    0.33
   5  -7 -11    7.69    0.32
   5  -7 -10   24.90    0.37
   6 -29 -12    0.07    0.28
   6 -29 -11    0.12    0.29
   6 -29 -10    1.89    0.31
   6 -29  -9    4.60    0.34
   6 -28 -13    0.19    0.27
   6 -26 -14    0.41    0.28
   6 -26  -7    2.09    0.36
   6 -25 -14    0.45    0.29
   6 -19 -14    2.28    0.37
   6 -18 -14    1.88    0.34
   6 -18  -7    0.35    0.38
   6 -17  -7   63.87    0.59
   6 -16 -13    2.97    0.38
   6 -16  -8   19.49    0.45
   6 -15 -12   -0.02    0.37
   6 -15  -9    2.66    0.37
   5 -33  -5    6.21    0.37
   5 -29  -3    6.83    0.36
   5 -24 -18    0.24    0.20
   5 -24  -2    4.58    0.33
   5 -23  -2    0.79    0.31
   5 -22  -2    7.32    0.33
   5 -21  -2    1.90    0.30
   6 -28 -10    2.04    0.30
   6 -28  -9    3.39    0.35
   6 -25  -7    4.50    0.35
   6 -24 -14    0.66    0.31
   6 -23  -7    0.50    0.39
   6 -22 -14    9.54    0.40
   6 -22  -7    1.95    0.40
   6 -21 -14    0.24    0.35
   6 -21  -7    3.24    0.40
   6 -20 -14    7.20    0.39
   6 -20  -7    1.30    0.39
   6 -19  -7    0.76    0.38
   6 -17  -8   12.23    0.43
   6 -16 -12    0.18    0.39
   6 -16  -9    0.21    0.36
   6 -15 -11    2.89    0.39
   4 -36  -3    0.03    0.28
   4 -32  -1    4.56    0.34
   5 -36 -10    0.43    0.24
   5 -36  -9    0.91    0.25
   5 -35  -7    0.15    0.26
   5 -34  -6   -0.52    0.27
   5 -31  -4    0.02    0.33
   5 -28  -3    1.39    0.33
   5 -15  -3   -0.10    0.26
   5  -8 -12    2.60    0.32
   5  -8  -8    0.17    0.27
   6 -27 -12    7.24    0.35
   6 -27 -11    0.49    0.31
   6 -27 -10    2.06    0.34
   6 -27  -9    3.32    0.37
   6 -26  -8    3.40    0.34
   6 -25  -8    4.09    0.38
   6 -18 -13    7.51    0.42
   6 -18  -8   17.48    0.46
   6 -17 -12    6.80    0.42
   6 -16 -11    9.13    0.43
   4 -39  -6   -0.02    0.19
   4 -38  -5    0.67    0.25
   4 -37  -4    0.19    0.28
   4 -34  -2    0.19    0.27
   5 -32  -5    5.42    0.36
   5 -30  -4    6.21    0.37
   5 -27  -3    3.96    0.35
   5 -13  -4    0.79    0.26
   5 -11  -5    0.83    0.25
   5  -9 -13   13.70    0.39
   5  -8  -9    0.32    0.29
   6 -26 -11    0.27    0.34
   6 -26 -10    4.48    0.38
   6 -26  -9   -0.04    0.31
   6 -25 -12    1.33    0.33
   6 -25  -9    4.59    0.38
   6 -24  -8   12.88    0.41
   6 -23  -8    1.00    0.38
   6 -22 -13    1.22    0.38
   6 -22  -8    6.26    0.44
   6 -21 -13    0.73    0.38
   6 -21  -8   -0.07    0.40
   6 -20 -13    6.30    0.42
   6 -19  -8   13.32    0.42
   6 -18  -9    0.52    0.39
   4 -31  -1    1.55    0.32
   4 -27   0   16.13    0.36
   5 -35 -11    1.52    0.25
   5 -35 -10   -0.39    0.25
   5 -35  -9   -0.06    0.26
   5 -27 -17   -0.05    0.17
   5 -26  -3    2.80    0.35
   5 -17  -3    3.93    0.29
   6 -25 -11   -0.02    0.35
   6 -25 -10    0.57    0.36
   6 -24 -11    0.29    0.35
   6 -24 -10   23.27    0.49
   6 -24  -9   10.38    0.41
   6 -23 -12    9.08    0.42
   6 -22  -9   11.47    0.46
   6 -21  -9   16.44    0.50
   6 -20  -9    7.00    0.44
   6 -19 -10    1.00    0.40
   6 -19  -9    9.83    0.43
   6 -18 -10    2.47    0.39
   4 -17   0   29.11    0.32
   5 -34  -8    0.24    0.26
   5 -31  -5    1.43    0.35
   5 -29 -16    0.14    0.19
   5 -29  -4    0.36    0.34
   5 -25  -3    0.70    0.34
   5 -24  -3   23.88    0.43
   5 -18  -3    6.35    0.31
   5 -14  -4    0.39    0.23
   5  -9  -8    0.95    0.25
   6 -23 -10    8.73    0.38
   6 -22 -11    1.78    0.41
   6 -22 -10    1.35    0.38
   6 -21 -11    1.06    0.42
   6 -21 -10    0.71    0.40
   6 -20 -10   17.81    0.46
   4 -38  -6    0.46    0.21
   4 -37  -5    0.05    0.29
   4 -36  -4    0.10    0.29
   4 -30  -1   12.54    0.37
   4 -18   0   34.04    0.35
   5 -34 -12    0.45    0.24
   5 -34 -11    1.25    0.28
   5 -34  -9    0.34    0.27
   5 -33 -13   -0.14    0.22
   5 -32 -14    0.34    0.22
   5 -28 -16    0.10    0.20
   5 -28  -4   13.40    0.42
   5 -24 -17    0.48    0.27
   5 -23 -17    0.10    0.26
   5 -22 -17   -0.32    0.26
   5 -21 -17    0.17    0.27
   5 -20 -17    0.14    0.27
   5 -20  -3   37.58    0.45
   5 -19  -3    4.54    0.27
   5 -15 -16   -0.15    0.33
   5 -15  -4    0.78    0.27
   5 -11 -14    0.07    0.34
   5 -11  -6    2.90    0.27
   5 -10  -7    0.34    0.25
   5  -9 -11    3.27    0.32
   3 -40  -4   -0.06    0.20
   4 -34  -3    4.50    0.34
   4 -32  -2    4.15    0.33
   4 -29  -1    3.86    0.34
   4 -23   0    0.26    0.25
   4 -20   0    0.63    0.24
   4 -19   0    9.35    0.27
   5 -34 -10    0.98    0.30
   5 -33  -8    0.05    0.26
   5 -30  -5    5.09    0.37
   5 -27  -4    0.07    0.35
   5 -16  -4    2.09    0.27
   5 -13  -5   67.32    0.49
   4 -35  -4    0.35    0.32
   5 -33 -12    0.75    0.27
   5 -33 -11    2.06    0.31
   5 -33  -9    0.16    0.27
   5 -32 -13    0.50    0.24
   5 -32  -7    9.21    0.36
   5 -31 -14    0.04    0.23
   5 -29 -15    1.50    0.24
   5 -27 -16    0.08    0.21
   5 -17  -4    5.54    0.31
   5 -16 -16    0.67    0.34
   5 -12 -14    2.38    0.36
   5 -10 -12    0.66    0.32
   3 -23   2    1.51    0.24
   3 -22   2    8.28    0.25
   4 -38  -8    1.66    0.25
   4 -37  -6    0.05    0.26
   4 -28  -1  145.08    0.75
   5 -33 -10   -0.03    0.27
   5 -32  -8    0.64    0.30
   5 -26 -16    0.24    0.28
   5 -25 -16    0.29    0.30
   5 -17 -16    1.10    0.35
   5 -14 -15   12.36    0.42
   5 -14  -5    0.32    0.25
   5 -11  -7   18.87    0.33
   3 -40  -5    0.38    0.22
   3 -39  -4    0.11    0.23
   3 -38  -3    0.74    0.25
   3 -21   2   -0.04    0.20
   4 -27  -1   -0.59    0.30
   5 -32 -12    0.26    0.28
   5 -32  -9   11.60    0.37
   5 -31 -13    0.46    0.27
   5 -31  -7   -0.01    0.30
   5 -30 -14    0.75    0.25
   5 -23 -16    4.30    0.34
   5 -23  -4   12.07    0.37
   5 -22  -4    1.87    0.33
   5 -21  -4   17.35    0.39
   5 -20  -4   15.92    0.38
   5 -19 -16   -0.03    0.30
   5 -19  -4   18.95    0.35
   5 -18 -16    3.12    0.34
   5 -15  -5    2.66    0.29
   5 -13 -14    2.53    0.36
   5 -11 -12    0.45    0.32
   4 -37  -7    0.22    0.25
   4 -34  -4    0.08    0.32
   4 -30  -2    8.87    0.32
   4 -26  -1  230.66    0.88
   4 -16  -1    6.22    0.25
   5 -32 -10    1.81    0.27
   5 -31 -12   -0.17    0.26
   5 -31  -8    6.99    0.36
   5 -30  -7    4.11    0.35
   5 -29  -6    5.96    0.36
   5 -26  -5   14.12    0.43
   5 -21 -16    1.41    0.31
   5 -20 -16    1.41    0.31
   5 -16 -15    1.47    0.36
   5 -12 -13    0.74    0.33
   5 -12  -7    0.65    0.26
   3 -36  -2    0.86    0.27
   3 -34  -1    7.84    0.33
   4 -36  -6    0.17    0.31
   4 -35  -5    2.64    0.34
   4 -32  -3   10.51    0.35
   4 -29  -2    3.14    0.33
   4 -25  -1    1.20    0.28
   4 -17  -1   40.68    0.36
   5 -31 -10   16.23    0.41
   5 -30 -13    0.51    0.27
   5 -28  -6    1.98    0.39
   5 -26 -15    0.09    0.26
   5 -25  -5    0.13    0.35
   5 -14 -14   38.59    0.50
   5 -14  -6   10.06    0.30
   5 -11 -11   11.65    0.35
   5 -11 -10   -0.12    0.26
   3 -39  -5    0.15    0.23
   4 -37 -10    2.02    0.25
   4 -37  -9    1.30    0.25
   4 -36  -7    0.41    0.27
   4 -33  -4    6.70    0.35
   4 -31  -3    1.83    0.32
   4 -26 -18    0.00    0.19
   4 -24  -1    4.14    0.28
   4 -23  -1   19.32    0.33
   4 -22  -1   -0.23    0.24
   4 -20  -1   33.51    0.37
   4 -19  -1    5.47    0.24
   4 -18  -1    0.47    0.22
   5 -30 -12   -0.10    0.26
   5 -30  -9    6.34    0.36
   5 -30  -8    2.74    0.32
   5 -29 -13    0.14    0.25
   5 -29  -7    1.36    0.30
   5 -27  -6   22.92    0.49
   5 -25 -15   -0.11    0.30
   5 -24  -5    2.64    0.32
   5 -23  -5   13.51    0.40
   5 -22  -5    0.48    0.33
   5 -21  -5    9.12    0.35
   5 -20  -5   20.93    0.39
   5 -19  -5   13.93    0.36
   5 -18 -15    4.34    0.34
   5 -15  -6    7.46    0.31
   5 -13 -13    1.05    0.32
   5 -12 -12   -0.25    0.30
   3 -38  -4    0.31    0.26
   4 -36 -12    0.55    0.22
   4 -35  -6    0.51    0.32
   4 -34  -5    0.25    0.33
   4 -28  -2    0.30    0.29
   4 -25 -18    0.22    0.20
   4 -21  -1    3.37    0.25
   5 -30 -11    0.06    0.27
   5 -30 -10    6.63    0.36
   5 -29 -12    0.64    0.28
   5 -28 -13    0.45    0.28
   5 -26  -6    0.53    0.38
   5 -22 -15    0.43    0.32
   5 -21 -15    1.80    0.34
   5 -20 -15    1.00    0.33
   5 -19 -15    0.80    0.30
   5 -16 -14   29.95    0.47
   5 -16  -6   26.04    0.40
   5 -14 -13    2.11    0.38
   5 -13  -8   -0.08    0.28
   3 -35  -2    1.18    0.29
   3 -33  -1    0.46    0.30
   3 -26   1    2.64    0.27
   4 -36 -11    1.45    0.25
   4 -36 -10   -0.46    0.25
   4 -36  -9    0.20    0.27
   4 -35 -13    0.60    0.23
   4 -30  -3    0.62    0.30
   4 -27  -2   36.67    0.45
   4 -23 -18    1.02    0.23
   5 -29 -11    0.14    0.30
   5 -29 -10    0.55    0.34
   5 -28  -8   22.50    0.47
   5 -27 -13    4.65    0.31
   5 -25  -6    2.30    0.34
   5 -17  -6    0.76    0.28
   5 -15  -7   24.13    0.39
   3 -39  -6   -0.16    0.25
   3 -36  -3    0.17    0.28
   3 -30   0    7.29    0.31
   4 -35  -7    1.07    0.29
   4 -34  -6    0.25    0.31
   4 -28 -17    1.36    0.18
   4 -26  -2   68.24    0.54
   5 -28 -11    1.44    0.34
   5 -28 -10   -0.13    0.33
   5 -28  -9    2.97    0.36
   5 -27  -8    7.97    0.39
   5 -26 -13    0.23    0.29
   5 -26  -7    8.47    0.43
   5 -24 -14    0.70    0.33
   5 -23 -14   -0.05    0.36
   5 -23  -6   69.90    0.60
   5 -22  -6   20.27    0.44
   5 -21  -6    0.77    0.34
   5 -20  -6   13.96    0.38
   5 -19 -14   11.60    0.40
   5 -19  -6    0.53    0.29
   5 -18 -14    0.09    0.31
   5 -18  -6    9.34    0.31
   5 -16  -7    3.90    0.32
   5 -14 -12    0.37    0.31
   5 -14  -8   21.70    0.37
   3 -39  -7   -0.08    0.22
   3 -38  -5    2.09    0.30
   3 -37  -4    2.00    0.29
   3 -34  -2    1.84    0.30
   3 -32  -1    2.33    0.32
   3 -24   1    9.11    0.28
   4 -35 -12    1.11    0.23
   4 -34 -13   -0.02    0.22
   4 -33 -14    0.32    0.21
   4 -30 -16    0.54    0.19
   4 -29  -3   -0.34    0.31
   4 -27 -17    0.24    0.22
   4 -25  -2  145.85    0.72
   4 -16  -2    3.29    0.23
   5 -27 -12    0.67    0.31
   5 -27 -11    1.86    0.34
   5 -27  -9    1.52    0.35
   5 -26  -8    0.41    0.36
   5 -25  -7   15.96    0.43
   5 -24  -7    0.34    0.38
   5 -22 -14    0.27    0.34
   5 -20 -14   -0.10    0.32
   5 -17  -7    6.92    0.33
   5 -16 -13    3.84    0.35
   5 -15 -12    0.94    0.35
   5 -14 -11    7.63    0.35
   4 -35 -10    0.55    0.28
   4 -35  -9    1.77    0.29
   4 -32  -5    2.80    0.35
   4 -28  -3   20.88    0.41
   4 -24  -2   14.96    0.33
   4 -23  -2   -0.28    0.25
   4  -7 -12   24.38    0.37
   5 -27 -10    0.89    0.31
   5 -26 -12    5.04    0.36
   5 -26 -11    6.05    0.37
   5 -25  -8    7.54    0.43
   5 -23  -7    0.56    0.36
   5 -22  -7   13.30    0.42
   5 -21  -7    9.80    0.39
   5 -20  -7    8.73    0.37
   5 -19  -7    6.90    0.35
   5 -18 -13   23.93    0.47
   5 -18  -7    0.88    0.27
   5 -16 -12   15.95    0.42
   5 -16  -8    0.86    0.31
   5 -15 -11   10.29    0.38
   5 -15  -9   13.35    0.36
   2 -40  -4   -0.10    0.22
   3 -39  -8   -0.32    0.22
   3 -38  -6    0.23    0.29
   4 -34 -12    0.14    0.26
   4 -34  -8    3.44    0.30
   4 -33  -6    9.01    0.37
   4 -30  -4    4.40    0.34
   4 -29 -16    1.04    0.20
   4 -25 -17    0.93    0.27
   4 -22  -2   11.15    0.30
   4 -21  -2    1.09    0.25
   4 -20  -2    9.08    0.27
   5 -26 -10    9.60    0.37
   5 -25  -9    0.72    0.37
   5 -23  -8   -0.23    0.38
   5 -22 -13    0.83    0.37
   5 -20 -13   27.14    0.49
   5 -18  -8    9.48    0.37
   5 -17 -12    0.27    0.35
   5 -17  -8   47.21    0.49
   5 -16 -11    1.20    0.35
   5 -16  -9   14.82    0.38
   3 -37  -5    2.41    0.32
   3 -36  -4   -0.39    0.29
   3 -33  -2   16.30    0.39
   3 -31  -1    2.76    0.32
   4 -34 -11    4.66    0.31
   4 -34 -10    1.23    0.27
   4 -34  -9    0.91    0.27
   4 -33 -13    0.10    0.25
   4 -31  -5    3.55    0.36
   4 -29  -4   18.97    0.42
   4 -27  -3    0.89    0.30
   4 -24 -17    7.38    0.31
   4 -23 -17   -0.11    0.27
   5 -24 -11    2.39    0.38
   5 -24 -10    3.71    0.39
   5 -24  -9    0.09    0.38
   5 -23  -9    6.68    0.42
   5 -22  -8   12.97    0.40
   5 -21  -8    1.58    0.35
   5 -20  -8    2.13    0.34
   5 -19 -12    0.61    0.37
   5 -19  -8    1.08    0.30
   5 -18 -12    7.76    0.41
   5 -18  -9   24.59    0.44
   5 -17 -10    4.07    0.36
   5 -17  -9   -0.06    0.31
   3 -38  -7   -0.29    0.23
   3 -27   0   43.51    0.43
   4 -33 -12    0.13    0.26
   4 -31 -14    0.05    0.25
   4 -27 -16    0.76    0.27
   4 -26  -3   -0.10    0.30
   4 -22 -17    1.84    0.28
   4 -21 -17    0.26    0.27
   4 -20 -17    0.51    0.27
   5 -23 -10   -0.57    0.35
   5 -22 -11    3.24    0.41
   5 -21 -11    2.84    0.40
   5 -20 -11   -0.17    0.37
   5 -19 -10    2.18    0.36
   5 -19  -9    6.81    0.34
   2 -40  -5    0.06    0.24
   3 -38 -10    0.94    0.23
   3 -38  -8    2.26    0.27
   3 -37  -6    0.30    0.31
   3 -34  -3    6.50    0.32
   3 -32  -2    3.47    0.32
   4 -33 -11    0.38    0.26
   4 -33  -9    6.95    0.34
   4 -33  -8    0.29    0.28
   4 -32 -13    0.66    0.25
   4 -32  -7    1.22    0.31
   4 -30  -5   14.76    0.42
   4 -29 -15    0.21    0.24
   4 -28  -4    2.33    0.33
   4 -26 -16    0.87    0.30
   4 -25  -3   60.84    0.53
   4 -24  -3  116.79    0.65
   4 -16  -3    2.74    0.22
   4  -9 -13    1.18    0.30
   2 -39  -4    0.09    0.26
   2 -38  -3    0.63    0.25
   3 -29  -1  109.87    0.64
   3 -25   0    0.40    0.25
   4 -32 -12    5.00    0.30
   4 -31 -13    4.69    0.29
   4 -30 -14    1.89    0.26
   4 -28 -15    0.99    0.26
   4 -27  -4   31.39    0.46
   4 -23  -3   26.66    0.39
   4 -17  -3   70.54    0.45
   4 -15 -16    0.28    0.30
   4  -8 -11   38.34    0.38
   2 -40  -6    0.78    0.26
   3 -37  -7    0.32    0.27
   3 -33  -3    9.83    0.35
   3 -27 -18    0.03    0.18
   3 -24   0   30.89    0.35
   4 -32 -10    0.26    0.27
   4 -32  -9    1.06    0.30
   4 -32  -8    7.74    0.36
   4 -24 -16    7.59    0.35
   4 -19  -3    0.32    0.24
   4 -18  -3   10.77    0.26
   4 -16 -16    0.35    0.32
   4 -13 -15    3.77    0.34
   3 -37 -11    0.58    0.23
   3 -37  -9    0.42    0.27
   3 -36  -6    2.54    0.33
   3 -34  -4    0.83    0.32
   3 -31  -2    1.34    0.28
   3 -28  -1   52.10    0.48
   3 -23   0    2.09    0.24
   4 -29 -14    0.50    0.25
   4 -23 -16    0.17    0.30
   4 -19 -16    0.60    0.29
   4 -18 -16    0.03    0.33
   4 -17 -16   23.80    0.43
   4 -10 -13   33.94    0.42
   4  -9 -12    3.76    0.28
   2 -40  -7   -0.21    0.21
   2 -39  -5    0.42    0.28
   2 -36  -2    7.38    0.33
   3 -36 -12   -0.27    0.22
   3 -26 -18    1.55    0.20
   3 -22   0    4.82    0.22
   3 -21   0    0.37    0.20
   3 -20   0    0.33    0.18
   4 -31 -11    5.73    0.32
   4 -31 -10    0.82    0.30
   4 -31  -9    2.31    0.34
   4 -31  -8    0.36    0.31
   4 -30  -7    0.73    0.35
   4 -29  -6    1.33    0.37
   4 -26 -15    0.38    0.29
   4 -21 -16    0.90    0.29
   4 -20 -16    0.62    0.28
   4 -15  -4    2.48    0.21
   4 -14 -15   83.24    0.62
   4 -12 -14   55.57    0.51
   2 -40  -8    1.69    0.24
   2 -38  -4    0.16    0.27
   2 -37  -3    0.69    0.27
   2 -34  -1    1.53    0.28
   3 -36  -7    0.02    0.27
   3 -35 -13    0.65    0.22
   3 -34 -14    0.70    0.20
   3 -33 -15    0.86    0.20
   3 -31 -16    0.72    0.19
   3 -29 -17    1.06    0.17
   4 -30  -8    7.66    0.36
   4 -29 -13    0.54    0.27
   4 -28  -6    3.98    0.36
   4 -25 -15    8.72    0.34
   4 -23  -4   69.15    0.53
   4 -17  -4   45.18    0.39
   4 -15 -15    0.42    0.33
   4 -10 -12    0.72    0.27
   4  -9 -10   -0.19    0.21
   2 -39  -6    0.80    0.28
   3 -36 -10    1.86    0.27
   3 -36  -9   -0.11    0.25
   3 -35  -6    0.35    0.30
   3 -33  -4    0.92    0.29
   3 -28 -17   -0.07    0.17
   3 -26  -1   35.14    0.39
   3 -24 -18    0.29    0.21
   3 -23 -18    1.87    0.24
   4 -30 -10    2.77    0.35
   4 -30  -9    9.25    0.39
   4 -29 -12    0.65    0.28
   4 -29  -7   14.56    0.44
   4 -28 -13    2.21    0.28
   4 -26  -5   36.77    0.46
   4 -24 -15    0.25    0.30
   4 -23 -15    2.78    0.33
   4 -22  -4    1.20    0.24
   4 -21  -4    3.27    0.28
   4 -20  -4    6.18    0.28
   4 -19  -4   16.94    0.32
   4 -18  -4   33.81    0.36
   4 -16 -15    9.88    0.37
   4 -13 -14   36.82    0.47
   2 -35  -2   27.27    0.43
   3 -35 -12    1.31    0.26
   3 -35  -7    5.49    0.32
   3 -31  -3   41.84    0.47
   3 -30 -16    0.89    0.20
   3 -29  -2    3.27    0.27
   3 -25  -1   10.67    0.29
   3 -22 -18   -0.09    0.22
   4 -29 -11    6.04    0.36
   4 -29  -8   11.26    0.40
   4 -28  -7    5.83    0.40
   4 -27  -6    3.29    0.36
   4 -25  -5   17.12    0.37
   4 -22 -15    0.66    0.29
   4 -21 -15    1.47    0.32
   4 -19 -15    3.39    0.30
   4 -18 -15    1.28    0.29
   4 -12 -13    0.37    0.30
   4 -11 -12    1.38    0.28
   4 -10 -11    0.11    0.25
   4 -10 -10    2.98    0.26
   1 -41  -5    0.18    0.22
   2 -39  -8    1.52    0.25
   2 -38  -5   -0.04    0.29
   2 -37  -4    6.99    0.33
   2 -36  -3    0.55    0.27
   2 -33  -1    7.72    0.33
   2 -31   0    0.44    0.26
   3 -34 -13   -0.34    0.23
   3 -34  -6    0.55    0.33
   3 -33 -14    1.00    0.22
   3 -32  -4    1.29    0.30
   3 -28  -2   55.82    0.49
   3 -27 -17    5.44    0.27
   4 -29  -9   13.81    0.41
   4 -28 -12    3.12    0.33
   4 -26  -6    1.17    0.34
   4 -24  -5   59.18    0.51
   4 -23  -5    0.49    0.29
   4 -15  -5   20.77    0.30
   1 -40  -4    1.63    0.24
   2 -27   1   -0.28    0.23
   3 -34 -12    0.31    0.25
   3 -33  -5    4.81    0.34
   3 -30  -3    9.25    0.33
   3 -29 -16    0.27    0.21
   3 -26 -17    1.74    0.25
   3 -24  -1   92.95    0.52
   4 -28 -10    1.74    0.34
   4 -28  -8    1.56    0.31
   4 -27 -12    0.97    0.32
   4 -27  -7   30.37    0.48
   4 -25  -6   12.87    0.39
   4 -23 -14   22.79    0.47
   4 -22  -5    8.93    0.32
   4 -21  -5   18.55    0.35
   4 -20  -5    3.17    0.27
   4 -19  -5   12.12    0.30
   4 -18  -5    5.55    0.27
   4 -17  -5   73.96    0.48
   4 -16 -14    1.97    0.33
   4 -13 -13    0.27    0.29
   4 -11 -11   24.23    0.36
   4 -11  -9   -0.01    0.24
   2 -38  -6    1.62    0.31
   2 -34  -2   16.68    0.39
   2 -30   0   31.06    0.39
   3 -33 -13    0.26    0.24
   3 -32 -14    1.00    0.24
   3 -31  -4   21.00    0.43
   3 -27  -2    5.32    0.27
   3 -25 -17    3.56    0.28
   3 -22  -1   15.51    0.28
   4 -27 -11   50.04    0.59
   4 -26 -12    1.11    0.31
   4 -21 -14    3.89    0.35
   4 -20 -14    1.30    0.33
   4 -19 -14    3.96    0.34
   4 -18 -14    0.94    0.32
   4 -17 -14    1.41    0.28
   4 -15  -6   52.39    0.42
   4 -14 -13   15.62    0.37
   4 -11 -10    3.28    0.26
   2 -38 -11    0.26    0.21
   2 -37  -5    0.20    0.30
   2 -35  -3    3.96    0.31
   2 -32  -1    4.49    0.31
   2 -26   1   27.49    0.33
   3 -34 -11    0.00    0.23
   3 -34 -10   -0.05    0.26
   3 -34  -8    6.21    0.33
   3 -33  -6    8.67    0.38
   3 -32  -5   11.00    0.38
   3 -29  -3    1.24    0.29
   3 -28 -16    1.16    0.23
   3 -26  -2   12.93    0.31
   3 -21  -1   37.16    0.35
   3 -20  -1    2.07    0.21
   4 -27 -10    0.83    0.33
   4 -27  -9    0.32    0.30
   4 -25  -7    0.90    0.34
   4 -22  -6    0.18    0.29
   4 -16  -6    0.19    0.24
   4 -15 -13    6.37    0.33
   4 -13 -12   32.20    0.41
   4 -12 -10   97.27    0.56
   1 -40  -5    0.17    0.25
   2 -38 -10    0.11    0.22
   2 -38  -8    0.11    0.26
   2 -36  -4    2.83    0.31
   3 -33 -12   -0.03    0.24
   3 -32 -13    0.04    0.22
   3 -31 -14    0.24    0.23
   3 -30  -4    1.27    0.33
   3 -27 -16    1.54    0.29
   3 -23 -17    3.44    0.29
   4 -26 -10   19.88    0.47
   4 -26  -9    4.13    0.38
   4 -25  -8    2.70    0.37
   4 -24 -12   23.76    0.47
   4 -24  -7    8.71    0.36
   4 -21  -6    2.58    0.27
   4 -20  -6   15.94    0.34
   4 -19  -6    8.98    0.30
   4 -17 -13    5.10    0.34
   4 -17  -6    2.26    0.24
   4 -14  -7   50.20    0.40
   4 -13 -11    2.10    0.29
   4 -13  -8   12.28    0.28
   1 -39  -4    0.62    0.26
   2 -37 -12    0.30    0.21
   2 -37  -6    1.16    0.32
   2 -36 -13    0.01    0.21
   2 -33  -2    0.20    0.31
   2 -31  -1   35.33    0.43
   3 -33 -11   -0.12    0.25
   3 -33  -8   -0.13    0.29
   3 -31  -5    9.39    0.37
   3 -28  -3    1.17    0.28
   3 -25  -2   16.10    0.30
   3 -21 -17    7.96    0.30
   3 -20 -17    2.06    0.28
   3 -19 -17    1.59    0.30
   4 -24 -11    0.52    0.37
   4 -24  -8    0.17    0.34
   4 -23 -12    0.14    0.36
   4 -23  -7    0.22    0.28
   4 -22  -7   -0.05    0.30
   4 -21 -13    0.43    0.32
   4 -19 -13   16.08    0.40
   4 -16  -7    0.43    0.25
   4 -15 -12   26.14    0.40
   4 -15  -7   25.44    0.33
   4 -14 -11    6.05    0.31
   4 -14  -8    0.68    0.23
   4 -13 -10   25.21    0.36
   1 -40  -6   -0.07    0.25
   1 -38  -3    0.79    0.26
   2 -37 -11    0.13    0.23
   2 -37  -7    1.21    0.29
   2 -36  -5    0.03    0.32
   2 -35 -14    1.71    0.20
   2 -34  -3    2.33    0.29
   2 -32 -16   -0.11    0.16
   2 -30 -17   -0.15    0.15
   2 -28   0    1.51    0.25
   2 -27 -18    1.42    0.19
   2 -24   1   13.85    0.25
   3 -33  -9    0.84    0.30
   3 -32 -12    0.42    0.25
   3 -30 -14    3.52    0.25
   3 -29  -4   81.39    0.62
   3 -28 -15   -0.08    0.24
   3 -27  -3    8.41    0.31
   3 -26 -16    1.39    0.27
   4 -24 -10    2.95    0.39
   4 -24  -9    1.35    0.35
   4 -23 -11   36.13    0.54
   4 -23  -8    6.81    0.36
   4 -21  -7    2.75    0.29
   4 -20  -7   33.91    0.42
   4 -19  -7    1.94    0.28
   4 -17 -12    1.08    0.33
   4 -15  -8    0.38    0.25
   1 -40  -7    0.53    0.21
   2 -37 -10    0.65    0.26
   2 -37  -9    0.11    0.27
   2 -26 -18    0.25    0.18
   2 -23   1   17.61    0.26
   3 -32 -11    3.16    0.28
   3 -32  -7    2.98    0.36
   3 -30  -5   18.06    0.41
   3 -25 -16    0.04    0.27
   4 -23 -10    3.51    0.36
   4 -23  -9    0.98    0.31
   4 -22 -10    0.10    0.33
   4 -22  -9   -0.02    0.33
   4 -21  -8    0.21    0.30
   4 -20  -8   98.55    0.62
   4 -18  -8    3.06    0.28
   4 -16  -9   16.70    0.33
   4 -16  -8   80.53    0.52
   1 -40  -8    0.10    0.21
   1 -39  -5    3.59    0.32
   2 -36 -12   -0.23    0.22
   2 -35 -13    0.58    0.21
   2 -34 -14    1.25    0.22
   2 -33 -15    0.33    0.18
   2 -32  -2   34.11    0.44
   2 -31 -16    1.89    0.20
   2 -29 -17    0.42    0.16
   2 -27   0    5.38    0.25
   3 -32 -10    4.31    0.33
   3 -32  -9   14.68    0.42
   3 -32  -8    0.27    0.31
   3 -31 -12    0.10    0.25
   3 -30 -13    1.01    0.25
   3 -29 -14    2.68    0.26
   3 -28  -4   18.60    0.39
   3 -27 -15    0.63    0.25
   3 -26  -3   74.34    0.53
   3 -24 -16    3.09    0.29
   3 -22  -2    7.88    0.24
   3 -21  -2   14.69    0.26
   4 -21 -10    6.83    0.37
   4 -21  -9    0.20    0.30
   4 -20 -10    5.28    0.35
   4 -19 -10    1.32    0.31
   4 -19  -9    0.55    0.29
   4 -19  -8    4.97    0.27
   4 -18  -9   88.94    0.59
   4 -17  -9   51.47    0.48
   1 -38  -4    0.90    0.28
   2 -36  -7    0.62    0.30
   2 -33  -3   -0.09    0.27
   2 -25 -18    2.72    0.22
   3 -31 -11    0.17    0.27
   3 -26 -15    4.07    0.30
   3 -25  -3    0.27    0.24
   3 -23 -16    6.04    0.31
   3 -22 -16    0.54    0.28
   3 -20  -2   11.04    0.24
   3 -19  -2    4.04    0.21
   3 -15 -16   32.93    0.43
   0 -41  -5    0.20    0.22
   1 -37  -3    2.22    0.28
   1 -36  -2   10.86    0.35
   2 -36  -9    0.29    0.24
   2 -35 -12    1.22    0.25
   2 -29  -1    0.44    0.25
   2 -28 -17    5.90    0.24
   2 -26   0    0.18    0.22
   2 -24 -18    5.75    0.25
   3 -31  -9   42.10    0.56
   3 -31  -8    0.26    0.31
   3 -30 -12    2.73    0.29
   3 -29 -13   -0.07    0.25
   3 -27  -4   13.95    0.36
   3 -24  -3   15.68    0.30
   3 -21 -16    1.51    0.28
   3 -20 -16    0.32    0.26
   3 -17 -16    6.19    0.34
   1 -39 -10    0.23    0.20
   1 -39  -8    3.00    0.27
   1 -39  -7    0.19    0.24
   2 -34 -13    1.06    0.23
   2 -33 -14    0.01    0.22
   2 -30 -16    0.36    0.19
   2 -27 -17    1.64    0.24
   2 -23 -18    1.41    0.22
   3 -30  -7    4.88    0.37
   3 -29  -6    1.21    0.32
   3 -26  -4   58.15    0.50
   3 -25 -15   -0.17    0.28
   3 -23  -3    4.79    0.26
   3 -19 -16   13.70    0.36
   3 -18 -16   20.83    0.40
   0 -40  -4    4.25    0.27
   1 -38  -5    0.02    0.29
   1 -34  -1    0.52    0.26
   2 -35 -11    1.33    0.25
   2 -35  -7   10.33    0.37
   2 -34  -5    1.68    0.30
   2 -33  -4    1.31    0.30
   2 -22 -18   13.96    0.30
   3 -30 -10    0.38    0.32
   3 -30  -9    1.39    0.32
   3 -30  -8    0.33    0.33
   3 -29 -12   -0.07    0.29
   3 -28 -13    7.69    0.33
   3 -24 -15   18.76    0.39
   1 -38 -11    0.22    0.21
   1 -36  -3   10.47    0.33
   2 -35 -10    0.19    0.24
   2 -35  -9    0.37    0.27
   2 -34 -12   -0.16    0.22
   2 -32 -14    0.84    0.24
   2 -30  -2   -0.23    0.25
   2 -29 -16   -0.15    0.19
   3 -29 -11    2.87    0.32
   3 -29  -7    3.22    0.36
   3 -28  -6   -0.37    0.31
   3 -27 -13    2.15    0.30
   3 -23 -15    0.39    0.28
   3 -22 -15   10.25    0.35
   3 -14 -15   25.10    0.40
   3 -11 -14    8.13    0.30
   2 -33 -13    9.86    0.30
   2 -31  -3    7.05    0.33
   2 -25 -17   -0.29    0.24
   3 -29 -10    6.22    0.36
   3 -29  -9    1.76    0.34
   3 -29  -8   -0.28    0.34
   3 -28 -12    0.40    0.29
   3 -26  -5   -0.04    0.29
   3 -21 -15    0.15    0.28
   3 -19  -3    3.03    0.21
   3 -18  -3    0.48    0.18
   1 -38  -8   -0.07    0.26
   1 -38  -7    0.91    0.27
   1 -37 -12    0.10    0.19
   1 -36 -13    0.30    0.20
   1 -35 -14    3.17    0.22
   2 -34 -11    1.43    0.25
   2 -33  -5    1.98    0.31
   2 -32  -4    0.40    0.28
   2 -29  -2   18.75    0.35
   2 -28 -16    1.02    0.22
   2 -23   0   38.26    0.32
   3 -28 -11    2.46    0.32
   3 -28  -7    0.08    0.34
   3 -27 -12    0.10    0.28
   3 -27  -6    1.20    0.31
   3 -26 -13   12.92    0.38
   3 -24 -14    0.06    0.30
   3 -20 -15   32.84    0.42
   3 -19 -15    0.94    0.25
   3 -17 -15    0.96    0.27
   3 -10 -13   30.40    0.35
   0 -40  -6    0.08    0.27
   0 -39  -4    0.59    0.28
   1 -37 -11    0.27    0.23
   1 -32 -16    0.85    0.17
   1 -30 -17    1.35    0.16
   1 -27 -18    0.19    0.16
   2 -34  -9    6.74    0.33
   2 -34  -8    6.21    0.33
   2 -33 -12    0.31    0.23
   2 -32 -13    0.41    0.22
   2 -31 -14   21.64    0.37
   2 -26  -1   18.37    0.30
   2 -24 -17    4.45    0.27
   3 -28 -10   14.76    0.42
   3 -28  -9    0.29    0.34
   3 -28  -8    5.87    0.37
   3 -27  -7    3.55    0.33
   3 -22  -4    0.58    0.23
   3 -13 -14    0.22    0.27
   0 -40  -8    0.13    0.21
   0 -40  -7    0.32    0.22
   1 -35  -3    8.78    0.33
   2 -33 -11    0.38    0.23
   2 -30  -3   70.51    0.53
   3 -27 -11    6.03    0.35
   3 -27  -8    9.67    0.38
   3 -26  -6   17.66    0.36
   3 -24  -5   16.46    0.34
   3 -22 -14   18.10    0.39
   3 -21  -4    0.17    0.22
   3 -14 -14   17.94    0.35
   3 -11 -13    0.15    0.24
   0 -38  -3    3.80    0.29
   1 -37  -7    0.08    0.28
   1 -36 -12    0.21    0.22
   1 -35 -13    4.28    0.25
   1 -34 -14    1.00    0.20
   1 -33 -15    0.69    0.18
   1 -32  -1    8.47    0.31
   1 -31 -16    0.26    0.16
   1 -26 -18   -0.09    0.17
   2 -33 -10    8.81    0.33
   2 -32 -12    0.42    0.23
   2 -32  -5    3.56    0.32
   2 -31 -13    1.99    0.25
   2 -30 -14    0.21    0.22
   2 -26 -16    0.89    0.25
   2 -25  -1    0.40    0.22
   2 -22 -17   24.72    0.38
   3 -27 -10   15.88    0.39
   3 -27  -9   11.73    0.41
   3 -26  -7    1.28    0.32
   3 -23  -5    7.30    0.28
   3 -20 -14    1.14    0.28
   3 -19 -14    5.17    0.31
   3 -16 -14   22.87    0.38
   3 -15 -14    0.79    0.26
   3 -10 -12    9.29    0.26
   1 -36  -5   12.55    0.38
   1 -25 -18    0.17    0.18
   2 -29  -3    9.23    0.30
   2 -28 -15    0.44    0.22
   2 -25 -16    0.58    0.27
   2 -21 -17    0.84    0.24
   2 -20 -17    2.57    0.26
   3 -26  -9    2.92    0.37
   3 -26  -8    0.79    0.33
   3 -25  -7    1.13    0.29
   3 -24 -12    1.23    0.34
   3 -24  -6    0.58    0.27
   3 -22  -5   15.14    0.31
   3 -18 -14    0.36    0.25
   3 -17 -14    4.90    0.27
   0 -39  -6    1.61    0.30
   1 -35  -4    1.40    0.30
   1 -34  -3    3.92    0.29
   1 -28 -17   -0.04    0.16
   2 -32 -11   10.71    0.33
   2 -31  -5   21.01    0.40
   2 -27 -15   -0.04    0.24
   2 -18 -17    5.31    0.28
   3 -25 -11   58.49    0.58
   3 -25 -10   -0.22    0.33
   3 -23  -6   25.34    0.36
   3 -21  -5    0.10    0.23
   3 -13 -13    7.20    0.27
   0 -39  -7   -0.06    0.24
   0 -38  -4   -0.03    0.28
   1 -36 -10    1.22    0.25
   1 -36  -6    0.34    0.31
   1 -35 -12    0.22    0.22
   1 -33 -14    1.00    0.21
   1 -30 -16    0.29    0.17
   1 -24 -18    0.63    0.19
   2 -32 -10    0.43    0.29
   2 -32  -9    1.11    0.30
   2 -32  -8   -0.03    0.30
   2 -32  -7   14.81    0.42
   2 -31 -12    5.47    0.29
   2 -30 -13    1.90    0.26
   2 -28  -3    4.72    0.27
   2 -26  -2   18.70    0.32
   2 -23  -1   42.01    0.35
   3 -25  -9   13.57    0.37
   3 -24 -11   41.49    0.53
   3 -24  -7    1.43    0.28
   3 -23 -12   58.88    0.57
   3 -20 -13    6.45    0.32
   3 -19 -13    7.26    0.31
   3 -19  -5    0.85    0.22
   3 -16 -13   28.46    0.38
  -1 -40  -4    1.82    0.25
   0 -38 -11   -0.07    0.18
   1 -35  -5   -0.14    0.30
   1 -29   0    0.92    0.23
   1 -23 -18    9.02    0.25
   2 -31 -11    7.65    0.34
   2 -23 -16   17.94    0.35
   2 -22  -1    5.98    0.21
   3 -24 -10    2.23    0.33
   3 -24  -8   19.79    0.37
   3 -23 -11    8.41    0.37
   3 -23  -7    0.05    0.26
   3 -18  -5  104.82    0.50
   3 -17  -5    0.98    0.19
   3 -13 -12    4.25    0.27
   0 -38  -5    5.42    0.35
   0 -36  -2    0.23    0.27
   1 -35 -11   -0.03    0.22
   1 -29 -16    0.20    0.18
   1 -22 -18    7.46    0.25
   2 -31 -10    0.16    0.29
   2 -30 -12    0.26    0.27
   2 -30  -5   -0.07    0.28
   2 -29 -13   17.76    0.37
   2 -27  -3   17.36    0.32
   2 -25  -2    8.22    0.26
   2 -22 -16    4.03    0.28
   3 -23  -9   15.07    0.38
   3 -23  -8    0.13    0.27
   3 -22 -11   -0.12    0.31
   3 -22  -7    5.26    0.28
   3 -20  -6    7.83    0.27
   3 -19 -12    0.86    0.29
   3 -14 -12    3.91    0.25
   3 -12 -11    0.67    0.24
  -1 -40  -5    0.68    0.24
   0 -37 -12    0.05    0.18
   1 -33 -13    0.76    0.21
   1 -33  -3    0.34    0.24
   1 -30  -1    4.37    0.27
   1 -28   0   13.44    0.27
   1 -26 -17    0.93    0.22
   2 -31  -9    0.56    0.30
   2 -31  -8    0.66    0.32
   2 -30 -11    1.77    0.29
   2 -21 -16    9.24    0.30
   2 -20 -16   10.28    0.30
   3 -22 -10   11.14    0.36
   3 -22  -8   42.69    0.45
   3 -21  -7    2.88    0.25
   3 -20 -11    0.08    0.28
   3 -17 -12   23.86    0.36
   3 -17  -6   37.43    0.34
   3 -16  -6    6.33    0.23
   3 -12 -10    1.02    0.24
  -1 -40  -6   -0.04    0.24
   0 -38  -8    0.05    0.24
   1 -35  -7    3.37    0.33
   1 -28 -16    3.41    0.23
   1 -25   1    6.02    0.21
   2 -28 -13   11.34    0.34
   2 -26  -3   -0.16    0.23
   2 -24  -2   19.97    0.29
   2 -19 -16   21.89    0.37
   2 -18 -16    0.04    0.27
   2 -15 -16   56.32    0.47
   3 -21 -10    0.31    0.28
   3 -21  -8   67.47    0.50
   3 -20  -7    5.15    0.24
   3 -19  -7    4.84    0.25
   3 -16 -11    8.62    0.29
   3 -15 -11    1.25    0.25
   3 -14 -11   -0.18    0.21
   3 -13 -10   22.07    0.32
  -1 -40  -7    0.36    0.18
   0 -37 -11    0.12    0.19
   0 -33 -15    0.47    0.16
   1 -34 -11    2.72    0.24
   1 -33  -4    2.61    0.30
   1 -31  -2    1.69    0.27
   2 -30 -10    1.35    0.29
   2 -30  -9    0.10    0.30
   2 -30  -8   29.71    0.49
   2 -30  -7   23.26    0.44
   2 -23 -15    0.28    0.27
   2 -23  -2    1.07    0.21
   2 -17 -16   10.01    0.32
   3 -20  -9   23.27    0.37
   3 -20  -8    0.11    0.23
   3 -19 -10   -0.25    0.26
   3 -19  -9   90.02    0.56
   3 -19  -8   18.58    0.32
   3 -18 -10    4.33    0.26
   3 -18  -7    7.56    0.24
   3 -16  -7    0.21    0.20
   0 -37 -10    0.10    0.22
   0 -36 -12    0.79    0.20
   0 -35 -13    0.27    0.19
   0 -34 -14    0.08    0.16
   0 -31 -16    1.05    0.16
   0 -29 -17   -0.01    0.14
   0 -26 -18    0.18    0.15
   1 -34 -10    0.05    0.23
   1 -34  -6    0.67    0.31
   1 -33 -12    1.06    0.22
   1 -31 -14    2.54    0.21
   1 -27   0    2.18    0.21
   2 -29 -11   40.40    0.49
   2 -29  -6    2.94    0.31
   2 -28 -12    9.47    0.33
   2 -25  -3   56.28    0.43
   2 -22 -15    0.27    0.27
   3 -18  -9    1.19    0.25
   3 -18  -8   28.57    0.34
   3 -17 -10    0.22    0.24
   3 -17  -9   69.56    0.48
   3 -16  -8   69.57    0.44
   3 -15  -9   21.16    0.30
  -1 -39  -5   -0.01    0.29
   1 -23 -17    9.68    0.29
   2 -29 -10    3.18    0.31
   2 -29  -9    5.47    0.34
   2 -29  -8    5.52    0.36
   2 -29  -7    6.93    0.36
   2 -26 -13    9.21    0.34
   2 -24 -14   12.03    0.36
   2 -22  -2    1.55    0.19
   2 -21 -15    3.47    0.28
  -1 -39  -9    0.73    0.17
  -1 -38  -3   -0.11    0.26
   0 -37  -7    0.35    0.28
   0 -36 -11    0.46    0.22
   0 -28 -17   -0.05    0.13
   0 -25 -18    0.15    0.16
   1 -33 -11    1.32    0.23
   1 -33  -5   -0.02    0.29
   1 -32 -12    0.54    0.23
   1 -30 -14    0.56    0.21
   1 -30  -2   14.77    0.31
   1 -26 -16    0.23    0.23
   1 -26   0    2.71    0.20
   2 -28 -11    1.14    0.28
   2 -28  -6    0.45    0.29
   2 -24  -3   34.82    0.34
   2 -21  -2   -0.02    0.18
   2 -20 -15    0.16    0.25
  -1 -39  -8    3.21    0.21
  -1 -39  -6    0.26    0.27
   0 -35  -3    8.12    0.32
   0 -33  -1    0.20    0.25
   0 -30 -16    0.26    0.15
   0 -24 -18    5.86    0.21
   1 -33 -10    0.43    0.25
   1 -32  -4    8.01    0.31
   1 -31 -13    2.58    0.22
   1 -31  -3   -0.05    0.23
   1 -28 -15    1.52    0.21
   1 -28  -1    0.62    0.22
   1 -22 -17   -0.14    0.22
   2 -28 -10   16.61    0.40
   2 -25 -13  146.94    0.80
   2 -23 -14   12.93    0.34
   2 -19 -15    0.55    0.23
   2 -15 -15   54.39    0.46
   2 -14 -15    2.14    0.27
  -1 -38  -4    0.41    0.28
   0 -34 -13    0.25    0.20
   0 -27 -17   -0.03    0.17
   1 -33  -8    0.06    0.28
   1 -29 -14    6.27    0.26
   1 -25 -16    0.18    0.23
   1 -21 -17    4.23    0.24
   2 -28  -8    0.09    0.31
   2 -27 -11   -0.32    0.28
   2 -26 -12    2.40    0.32
   2 -23  -3    1.62    0.20
   2 -22 -14    0.06    0.26
   2 -17 -15    7.92    0.27
  -2 -40  -5    0.47    0.20
  -1 -38 -10    0.71    0.17
   1 -32  -5   69.63    0.58
   1 -31 -12    3.28    0.25
   1 -31  -4    0.19    0.28
   1 -30 -13    3.51    0.25
   1 -29  -2    0.60    0.22
   1 -25   0    1.20    0.18
   1 -20 -17    8.32    0.27
   2 -25 -12   65.48    0.58
   2 -22  -3   30.16    0.31
   2 -21 -14   27.85    0.40
  -1 -37  -3    3.26    0.28
   0 -35 -11    0.28    0.21
   0 -34 -12    0.20    0.21
   0 -32 -14    0.09    0.18
   0 -26 -17    0.09    0.19
   1 -32 -10    4.22    0.30
   1 -27  -1   32.57    0.33
   1 -24 -16    1.84    0.25
   1 -19 -17   11.99    0.30
   2 -27  -9    9.30    0.34
   2 -27  -8   11.48    0.34
   2 -26  -6   32.01    0.40
   2 -25  -5    2.49    0.25
  -1 -38  -8    0.20    0.21
  -1 -38  -7    4.82    0.28
   0 -35 -10    0.79    0.22
   0 -33  -2   33.01    0.42
   0 -32  -1    9.73    0.29
   1 -32  -9    0.83    0.28
   1 -32  -8    6.16    0.33
   1 -32  -7   -0.34    0.33
   1 -31 -11    0.77    0.26
   1 -29 -13    7.36    0.27
   1 -26 -15    0.83    0.23
   1 -24   0   22.30    0.25
   1 -23 -16    7.54    0.29
   2 -26  -9    5.86    0.33
   2 -26  -7    2.38    0.29
   2 -25 -11    1.56    0.33
   2 -19 -14   25.85    0.36
   2 -18 -14   20.39    0.34
   2 -13 -14    7.34    0.26
  -1 -36 -12    0.20    0.16
  -1 -36  -2    0.21    0.27
  -1 -35 -13    0.12    0.16
  -1 -34 -14    2.85    0.18
   0 -28 -16    0.06    0.17
   1 -30  -4    7.13    0.30
   1 -29  -3   16.10    0.32
   1 -28  -2   12.73    0.27
   1 -22 -16   11.81    0.30
   2 -26  -8    8.96    0.32
   2 -23 -12   18.26    0.38
   2 -21 -13    6.46    0.30
  -1 -37 -10    0.24    0.18
  -1 -28 -17    0.07    0.13
  -1 -25 -18    0.86    0.15
   0 -35  -6   -0.04    0.31
   0 -34 -11    0.55    0.21
   0 -31 -14    0.06    0.18
   0 -30   0    0.44    0.21
   1 -31 -10   15.08    0.36
   1 -23   0   39.38    0.29
   2 -25 -10    0.26    0.27
   2 -25  -8    9.53    0.32
  -2 -39  -7   -0.20    0.14
  -2 -39  -6    0.05    0.20
  -1 -36 -11    0.70    0.19
  -1 -30 -16    0.67    0.15
   0 -33 -12    0.57    0.19
   0 -33  -3    8.80    0.30
   0 -32 -13    0.16    0.18
   0 -27 -16    0.00    0.21
   0 -24 -17    0.26    0.21
   1 -31  -8   10.71    0.37
   1 -30 -11    3.79    0.28
   1 -30  -5    0.08    0.28
   1 -29 -12    4.97    0.28
   1 -21 -16    0.70    0.21
   2 -23  -5    0.49    0.19
   2 -21  -4   73.88    0.42
   2 -19 -13    1.51    0.25
   2 -11 -13    0.31    0.20
  -2 -38  -3    0.64    0.26
  -1 -35 -12    0.34    0.18
  -1 -34 -13    0.54    0.18
  -1 -33 -14    0.04    0.16
  -1 -24 -18    0.06    0.14
   0 -34 -10    0.73    0.22
   0 -32  -2    0.13    0.25
   1 -30 -10    8.55    0.32
   1 -29  -4    0.41    0.25
   1 -25  -1    0.19    0.17
   1 -20 -16    0.70    0.20
   2 -24  -8    1.47    0.28
   2 -22  -5   15.92    0.27
   2 -20  -4   17.02    0.25
   2 -17 -13   24.34    0.34
   2 -12 -13   21.80    0.29
  -1 -36 -10    0.48    0.21
  -1 -35  -2    0.32    0.28
  -1 -27 -17    0.02    0.14
   0 -34  -9    0.25    0.24
   0 -34  -8    2.75    0.28
   0 -33 -11   -0.02    0.21
   0 -30 -14    0.36    0.18
   0 -23 -17    0.92    0.21
   1 -30  -9    1.29    0.29
   1 -29 -11   10.29    0.33
   1 -28 -12    4.47    0.27
   1 -27 -13    2.35    0.25
   1 -23 -15   -0.06    0.23
   1 -18 -16   29.50    0.38
   2 -23  -7   45.09    0.41
   2 -19  -4   93.39    0.43
   2 -15 -13    0.72    0.20
   2 -14 -13   -0.18    0.20
  -2 -38  -4    1.93    0.28
  -1 -36  -4   12.39    0.38
  -1 -29 -16    1.25    0.15
   0 -33  -4    0.19    0.25
   0 -32 -12    1.20    0.20
   0 -31 -13    0.39    0.18
   0 -28 -15   -0.15    0.18
   0 -22 -17   13.40    0.29
   1 -30  -8    0.27    0.31
   1 -26  -2   11.16    0.24
   1 -24  -1    0.09    0.17
   1 -22 -15    0.77    0.25
   1 -17 -16    1.12    0.25
   1 -15 -16   32.64    0.36
   2 -21 -11   23.95    0.36
   2 -19 -12    3.37    0.25
  -2 -38  -8    0.30    0.14
  -1 -36  -9    2.53    0.23
  -1 -36  -5    0.41    0.32
  -1 -35 -11    1.86    0.20
  -1 -32 -14    0.36    0.16
  -1 -26 -17    0.69    0.17
   0 -33 -10   -0.06    0.23
   0 -32  -3    5.17    0.26
   0 -31  -2    0.08    0.23
   0 -29 -14    0.28    0.18
   1 -29 -10    0.68    0.26
   1 -28 -11   37.88    0.45
   1 -28  -4   32.75    0.38
   1 -27  -3    0.35    0.20
   1 -24 -14    0.69    0.27
   2 -22  -8   39.14    0.39
   2 -21  -6    3.14    0.22
   2 -20  -5   14.47    0.25
   2 -18 -12    0.42    0.22
   2 -17 -12    2.40    0.22
  -3 -39  -4    0.22    0.18
  -2 -38  -7    0.10    0.15
  -2 -38  -6    0.01    0.23
  -2 -38  -5   -0.29    0.27
  -2 -37 -10    0.71    0.14
  -1 -36  -7    0.62    0.26
  -1 -35  -3    2.99    0.28
  -1 -34 -12    0.04    0.18
  -1 -33 -13   -0.17    0.18
   0 -33  -9    0.10    0.25
   0 -32 -11    0.72    0.22
   0 -31 -12    0.48    0.20
   0 -30 -13    1.70    0.21
   0 -27 -15   11.48    0.27
   0 -26   1   41.30    0.31
   0 -21 -17    0.37    0.20
   1 -29  -9   27.39    0.42
   1 -29  -8   66.12    0.58
   1 -27 -12    4.51    0.28
   1 -23  -1    0.45    0.17
   2 -21  -9    8.82    0.27
   2 -21  -7   11.67    0.27
   2 -15 -12   44.94    0.38
  -3 -39  -5    0.16    0.16
  -2 -37  -3    0.47    0.26
  -1 -35 -10   -0.02    0.19
  -1 -28 -16    0.31    0.15
   0 -33  -8    5.57    0.30
   0 -24 -16    1.07    0.23
   0 -20 -17   31.13    0.36
   1 -28 -10    0.30    0.27
   1 -25 -13   10.14    0.33
   1 -23 -14    2.57    0.26
   1 -20 -15   17.78    0.30
   2 -21  -8   43.19    0.40
   2 -20 -10   12.89    0.30
  -2 -36 -11    1.08    0.16
  -1 -34 -11    0.45    0.18
  -1 -31 -14   -0.04    0.17
   0 -31  -3    0.09    0.24
   0 -26 -15    0.07    0.20
   1 -28  -9   38.58    0.48
   1 -27 -11   29.96    0.42
   1 -26 -12   14.00    0.35
   1 -22 -14    1.24    0.26
   2 -20  -8    1.71    0.23
   2 -19  -6   12.99    0.24
   2 -16 -11    6.23    0.22
   2 -12 -11   30.52    0.30
  -2 -37  -4    0.12    0.28
  -2 -35 -12    0.51    0.15
  -2 -34 -13    0.10    0.15
  -1 -35  -9   -0.03    0.19
  -1 -35  -5    1.60    0.32
  -1 -33 -12   -0.16    0.17
  -1 -32 -13    0.11    0.17
  -1 -27 -16   -0.22    0.16
   0 -32  -9    0.66    0.26
   0 -31 -11    0.20    0.24
   0 -30 -12   -0.01    0.22
   0 -30  -2    2.01    0.22
   0 -29 -13    1.22    0.21
   0 -23 -16   11.06    0.28
   0 -18 -17   20.04    0.31
   1 -27 -10   11.75    0.34
   1 -24  -2    0.44    0.18
   1 -18 -15   24.70    0.32
   2 -19  -8   19.34    0.29
   2 -19  -7   21.91    0.29
   2 -18 -10    0.11    0.21
   2 -15 -11    0.39    0.18
  -2 -37  -7    0.00    0.19
  -2 -37  -6    0.09    0.27
  -2 -36 -10    3.05    0.18
  -1 -34  -3    5.49    0.29
  -1 -24 -17    0.16    0.17
   0 -25 -15    9.85    0.29
   0 -22 -16    4.17    0.24
   1 -26 -11    2.10    0.29
   1 -26  -4    7.50    0.24
   1 -25 -12   18.34    0.37
   1 -25  -3   -0.06    0.18
   1 -21 -14   39.70    0.41
   1 -15 -15   17.90    0.30
   2 -18  -7    0.35    0.19
  -3 -38  -4    0.06    0.21
  -2 -32 -14    0.34    0.14
  -2 -26 -17    1.73    0.15
  -1 -26 -16    0.65    0.21
   0 -28 -13    0.14    0.22
   0 -28  -1   -0.15    0.20
   1 -27  -9   30.70    0.42
   1 -14 -15   25.25    0.31
   2 -17  -9   11.25    0.24
   2 -17  -7    0.04    0.18
   2 -16  -9    5.63    0.20
   2 -13 -10   -0.09    0.17
  -3 -38  -7   -0.12    0.11
  -3 -38  -6    0.62    0.13
  -3 -38  -5   -0.39    0.17
  -2 -36  -9    1.27    0.18
  -2 -36  -3    0.44    0.27
  -2 -35 -11   -0.20    0.15
  -2 -34 -12    0.12    0.16
  -2 -33 -13    1.19    0.16
  -1 -34  -4    0.42    0.27
  -1 -33 -11   -0.08    0.18
  -1 -32 -12    0.30    0.18
  -1 -32  -1    2.81    0.26
  -1 -31 -13    0.17    0.16
   0 -31  -5   21.43    0.37
   0 -30 -11    8.31    0.29
   0 -30  -3   12.99    0.28
   0 -29 -12    2.56    0.24
   0 -29  -2    4.83    0.24
   0 -24 -15   30.49    0.38
   0 -21 -16    0.15    0.21
   1 -26 -10    1.60    0.28
   1 -24 -12    2.56    0.28
   1 -19 -14    5.82    0.26
   2 -16  -8    2.37    0.19
   2 -15  -9   11.03    0.23
  -2 -36  -4    1.63    0.31
  -2 -28 -16    1.52    0.14
  -1 -34  -8    0.81    0.23
  -1 -22 -17    7.80    0.23
   0 -31  -8    6.38    0.31
   0 -26   0    5.64    0.19
   0 -20 -16    3.19    0.21
   1 -23 -12    6.75    0.29
   1 -22  -2   75.26    0.38
  -2 -35 -10    2.23    0.18
  -2 -35  -2    0.27    0.28
  -2 -31 -14    0.28    0.16
  -2 -25 -17    0.68    0.15
  -1 -34  -6    0.22    0.30
  -1 -33 -10    0.07    0.20
  -1 -33  -3    0.24    0.24
  -1 -29 -14    0.11    0.16
  -1 -25 -16    0.55    0.19
   0 -30 -10   31.37    0.42
   0 -30  -4    0.45    0.24
   0 -27 -13    3.08    0.23
   0 -23 -15    1.15    0.22
   1 -26  -8    8.68    0.31
   1 -26  -7    5.73    0.28
   1 -25 -10   25.92    0.39
   1 -25  -5    7.14    0.25
   1 -24 -11   12.98    0.32
   1 -21 -13   66.93    0.49
   1 -17 -14   59.35    0.43
  -3 -37  -3    0.28    0.23
  -2 -36  -6    0.67    0.27
  -2 -27 -16    0.62    0.13
  -1 -32 -11   -0.23    0.18
  -1 -21 -17    0.57    0.18
   0 -30  -9    3.95    0.28
   0 -29  -3    6.93    0.25
   0 -28 -12   11.17    0.29
   0 -27  -1    0.09    0.19
   0 -19 -16    2.83    0.20
   1 -25  -9   19.65    0.36
   1 -23  -3  101.49    0.46
   1 -20 -13   58.51    0.45
   1 -16 -14   31.40    0.34
  -3 -37  -4    0.12    0.24
  -3 -36 -10    0.50    0.13
  -2 -35  -9   -0.03    0.16
  -2 -35  -3   -0.05    0.27
  -2 -32 -13    0.13    0.16
  -1 -33  -9    0.06    0.22
  -1 -31  -1   67.14    0.47
  -1 -30   0    0.47    0.20
  -1 -24 -16    0.09    0.19
   0 -30  -7    4.68    0.33
   0 -26 -13    0.09    0.23
   0 -22 -15   21.18    0.32
   0 -18 -16    4.66    0.24
   1 -25  -6   11.41    0.28
   1 -24 -10   40.53    0.42
   1 -23 -11   21.32    0.34
   1 -19 -13   -0.44    0.21
   1 -13 -14   62.18    0.40
  -4 -38  -4    0.40    0.14
  -3 -37  -6    0.05    0.14
  -3 -37  -5    0.16    0.20
  -3 -35 -11    0.94    0.14
  -1 -33  -8    1.00    0.25
  -1 -33  -5    0.41    0.29
  -1 -32 -10    0.53    0.21
  -1 -20 -17    1.29    0.18
   0 -29 -10    1.51    0.24
   0 -29  -4    2.22    0.25
   0 -28 -11    0.49    0.23
   0 -24 -14   -0.04    0.23
   0 -17 -16   -0.05    0.20
   1 -24  -9   91.12    0.55
   1 -24  -5   54.41    0.39
   1 -22  -3   13.36    0.22
  -3 -36  -2   -0.06    0.24
  -2 -34 -10    0.20    0.16
  -2 -30 -14    0.62    0.17
  -2 -26 -16   -0.23    0.14
  -2 -23 -17    5.59    0.20
  -1 -33  -6    8.35    0.35
  -1 -32  -3    0.16    0.24
  -1 -31 -11    0.97    0.20
  -1 -30 -12    0.60    0.20
  -1 -29 -13    1.16    0.19
  -1 -23 -16    3.19    0.22
  -1 -19 -17   15.92    0.27
   0 -28  -3    1.76    0.22
   0 -25 -13   31.36    0.40
   0 -16 -16    0.40    0.19
   0 -15 -16    0.11    0.20
   1 -24  -8   47.35    0.43
   1 -24  -7  120.65    0.59
   1 -24  -6   24.64    0.32
   1 -23 -10   27.66    0.36
   1 -22 -11    1.00    0.24
  -2 -35  -7    1.24    0.21
  -2 -35  -6    0.11    0.27
  -2 -35  -5    0.90    0.30
  -2 -33 -11    0.09    0.16
  -2 -32 -12    0.72    0.17
  -2 -31 -13    1.88    0.18
  -2 -28 -15    0.12    0.15
  -1 -32  -9   -0.33    0.23
  -1 -31  -2    4.46    0.25
  -1 -25 -15    3.90    0.22
   0 -29  -6    2.66    0.29
   0 -27  -2   30.94    0.31
   0 -26 -12    0.07    0.24
   0 -24   0   39.92    0.28
   0 -23 -14   19.81    0.32
   0 -20 -15    2.16    0.21
   1 -23  -9   10.70    0.28
   1 -23  -5    2.83    0.20
   1 -22  -4    4.09    0.19
  -3 -36  -3    0.34    0.25
  -3 -35 -10    0.78    0.14
  -3 -32 -13    0.05    0.14
  -2 -34  -9    0.63    0.17
  -1 -32  -8    0.04    0.24
  -1 -32  -4    3.51    0.26
  -1 -30  -1   -0.02    0.21
  -1 -29   0    0.63    0.19
  -1 -22 -16    1.63    0.21
   0 -28  -4    0.25    0.23
   0 -27 -11    0.08    0.23
   1 -23  -8   28.26    0.34
   1 -22 -10   -0.01    0.22
   1 -15 -13   10.63    0.24
   1 -10 -13   38.97    0.30
   1  -9 -13    4.07    0.18
  -4 -37  -3    1.56    0.18
  -3 -36  -7    0.30    0.12
  -3 -36  -4    0.04    0.24
  -3 -34 -11    0.35    0.14
  -3 -33 -12    0.34    0.14
  -2 -34  -3    2.02    0.27
  -2 -29 -14    0.26    0.15
  -2 -27 -15   -0.06    0.15
  -2 -25 -16    0.52    0.17
  -1 -32  -5    3.28    0.29
  -1 -31 -10    3.96    0.25
  -1 -30 -11    0.46    0.21
  -1 -29 -12    0.91    0.19
  -1 -28 -13    0.13    0.18
  -1 -24 -15    0.80    0.21
   0 -28  -9   32.31    0.42
   0 -25  -1    4.85    0.19
   1 -22  -5    0.37    0.17
   1 -20 -11   42.40    0.38
   1 -18 -12   23.43    0.29
   1 -13 -13    0.89    0.18
   1 -12 -13   43.44    0.32
  -4 -37  -6    1.69    0.13
  -4 -37  -5    1.38    0.16
  -4 -37  -4    0.34    0.15
  -3 -36  -6    0.40    0.17
  -3 -35  -9    0.47    0.13
  -3 -30 -14   -0.10    0.14
  -2 -34  -8    0.40    0.19
  -2 -30 -13    1.07    0.16
  -2 -21 -17    2.40    0.17
  -1 -31  -9    0.59    0.22
  -1 -21 -16    9.88    0.25
   0 -27 -10   17.34    0.34
   0 -27  -3    1.20    0.18
   0 -26 -11    9.11    0.29
   0 -25 -12    5.28    0.27
   0 -18 -15    5.21    0.20
   1 -22  -8    8.95    0.24
   1 -22  -6   -0.04    0.18
   1 -21 -10    5.27    0.24
   1 -21  -4  111.58    0.45
   1 -17 -12   -0.27    0.18
  -3 -28 -15    1.89    0.15
  -3 -26 -16    2.00    0.13
  -3 -23 -17    0.35    0.13
  -2 -34  -6    1.82    0.29
  -2 -33  -2    3.28    0.28
  -2 -32 -11    0.28    0.16
  -2 -31 -12    0.07    0.15
  -2 -24 -16    0.44    0.18
  -1 -30  -2    1.53    0.22
  -1 -27 -13    0.23    0.19
  -1 -20 -16    6.10    0.22
   0 -28  -6   50.30    0.46
   1 -21  -9   15.07    0.26
   1 -20 -10  141.81    0.59
   1 -16 -12    0.13    0.17
  -3 -34 -10   -0.17    0.14
  -3 -31 -13    0.09    0.14
  -2 -33  -9    2.50    0.20
  -2 -26 -15    2.54    0.18
  -1 -31  -4    0.28    0.24
  -1 -30 -10    0.02    0.21
  -1 -28 -12    2.45    0.21
  -1 -28   0   13.42    0.24
  -1 -23 -15    4.47    0.21
   0 -27  -9    2.01    0.26
   0 -27  -4    7.71    0.24
   0 -24 -12   12.25    0.29
   0 -24  -1   55.02    0.33
   0 -16 -15    1.23    0.18
   1 -21  -8    0.59    0.19
   1 -20  -4    0.04    0.14
  -3 -35  -3    1.00    0.27
  -3 -33 -11    1.44    0.16
  -3 -32 -12    0.08    0.15
  -2 -32 -10    0.15    0.17
  -2 -29 -13    0.15    0.16
  -2 -23 -16    0.86    0.18
  -1 -31  -5   22.78    0.38
  -1 -19 -16    1.94    0.19
   0 -27  -7   49.95    0.45
   0 -26 -10   14.67    0.32
   0 -26  -3    0.34    0.17
   0 -25 -11   36.33    0.40
   0 -25  -2    2.18    0.17
   0 -15 -15    7.21    0.22
   0 -14 -15    0.55    0.20
   1 -21  -7   81.60    0.44
   1 -21  -6   10.43    0.21
   1 -20  -9    3.20    0.21
   1 -17 -11    0.37    0.18
   1 -13 -12   97.50    0.44
  -4 -36  -7    0.11    0.11
  -4 -35  -9    0.02    0.12
  -3 -35  -7    0.58    0.14
  -3 -35  -6    0.69    0.19
  -3 -35  -4    0.64    0.27
  -3 -34  -9    0.89    0.14
  -3 -27 -15    0.10    0.13
  -3 -25 -16    0.75    0.12
  -2 -33  -8    0.02    0.19
  -2 -31 -11    0.08    0.16
  -2 -30 -12    0.93    0.16
  -2 -19 -17    0.17    0.15
  -1 -30  -9    8.40    0.28
  -1 -30  -3    0.08    0.21
  -1 -26   1    2.50    0.17
  -1 -22 -15    4.71    0.21
   0 -27  -6   23.33    0.34
   0 -26  -9   43.11    0.42
   0 -13 -15   33.45    0.30
   1 -20  -8   -0.05    0.18
  -4 -36  -6    0.44    0.12
  -4 -36  -5    0.23    0.15
  -4 -36  -4   -0.25    0.17
  -3 -30 -13    0.64    0.16
  -2 -33  -4    5.63    0.29
  -2 -25 -15    0.02    0.17
  -1 -30  -8    0.08    0.25
  -1 -30  -4   42.07    0.43
  -1 -29 -10    4.14    0.24
  -1 -28 -11    2.16    0.21
  -1 -24 -14    0.21    0.20
  -1 -18 -16    0.19    0.18
   0 -25 -10    1.24    0.24
   0 -24 -11   40.02    0.40
   0 -18 -14    2.44    0.20
   1 -20  -7   52.40    0.36
   1 -20  -6    3.05    0.16
   1 -18 -10   16.16    0.24
   1 -16 -11    0.91    0.16
  -4 -34 -10    0.10    0.13
  -4 -33 -11    0.06    0.13
  -3 -34  -8   -0.01    0.13
  -3 -33 -10   -0.10    0.14
  -3 -32 -11    0.32    0.15
  -3 -31 -12    0.35    0.16
  -2 -32  -9    0.19    0.19
  -2 -28 -13    0.28    0.16
  -1 -30  -5   21.28    0.36
  -1 -28  -1   11.34    0.24
  -1 -27   0    1.46    0.17
  -1 -21 -15    4.14    0.20
   0 -26  -8    0.69    0.23
   0 -26  -6   61.28    0.45
   0 -24  -2   12.88    0.22
   0 -20 -13  213.70    0.73
   1 -19  -6    0.06    0.16
   1 -18  -9   11.44    0.22
  -2 -32  -8    0.35    0.20
  -2 -29 -12    0.32    0.15
  -1 -25 -13    2.69    0.22
  -1 -23 -14    0.27    0.19
   1 -19  -7    0.39    0.16
  -9 -28   3    0.10    0.22
  -9 -25   1    0.35    0.23
  -9 -23   0    0.19    0.23
  -9 -17  -2   -0.05    0.27
  -8 -29   2   -0.71    0.28
  -8 -26   0   -0.11    0.28
  -8 -24  -1    0.13    0.28
  -7 -32   4    0.33    0.29
  -7 -29   1    0.21    0.27
  -7 -26  -1   -0.10    0.34
  -7 -21  -3   -0.40    0.34
  -6 -32   3   -0.07    0.33
  -6 -30   1    0.21    0.38
  -4 -32   4   -0.10    0.30
  -2 -19  -3   -0.41    0.23
 -10 -19   0    0.05    0.20
  -9 -27   2    0.06    0.22
  -9 -21  -1    0.52    0.30
  -9 -18  -2    0.22    0.27
  -8 -28   1   -0.04    0.29
  -7 -28   0   -0.10    0.30
  -6 -34   6   -0.22    0.30
  -6 -33   4    0.28    0.31
  -5 -29   0   -0.33    0.34
  -3 -15  -5   -0.29    0.24
  -9 -24   0    0.10    0.23
  -6 -26  -2   -0.01    0.35
  -5 -33   4   -0.08    0.33
  -5 -28  -1    0.22    0.40
  -5 -10  -6   -0.09    0.24
  -5  -9  -6    3.18    0.26
  -4 -26  -2   -0.35    0.42
  -2 -28   2    0.09    0.34
  -2 -27   1   -0.32    0.28
  -1 -25   2    0.02    0.29
  -9 -22  -1    0.26    0.29
  -9 -19  -2   -0.02    0.27
  -8 -31   3    0.19    0.24
  -8 -20  -3   -0.41    0.34
  -7 -33   4    0.13    0.25
  -7 -32   3   -0.07    0.27
  -7 -30   1    0.14    0.27
  -7 -27  -1   -0.73    0.30
  -7 -25  -2   -0.08    0.31
  -6 -24  -3   -0.32    0.39
  -4 -28  -1    0.31    0.44
  -3 -20  -4   -0.23    0.26
  -2 -26   0   -0.21    0.29
  -1 -23   0   44.54    0.44
  -9 -25   0   -0.03    0.23
  -8 -30   2    0.39    0.24
  -7 -29   0   -0.20    0.27
  -7 -15  -5    0.06    0.35
  -5 -25  -3   -1.02    0.42
  -9 -23  -1    0.26    0.26
  -9 -20  -2    0.41    0.27
  -8 -21  -3   -0.51    0.34
  -8 -17  -4   -0.09    0.30
  -7 -26  -2   -0.15    0.28
  -6 -30   0    0.26    0.29
  -6 -27  -2   -0.16    0.33
  -6 -25  -3   -0.31    0.35
  -5 -29  -1   -0.65    0.35
  -5 -23  -4   -0.97    0.37
  -3 -17  -5    0.16    0.23
  -8 -24  -2   -0.04    0.28
  -7 -33   3    0.19    0.26
  -7 -28  -1   -0.41    0.27
  -6 -35   6   -0.27    0.22
  -6 -29  -1   -0.72    0.33
  -9 -26   0   -0.22    0.20
  -9 -21  -2   -0.05    0.26
  -8 -31   2    0.11    0.23
  -8 -18  -4   -0.15    0.29
  -7 -30   0   -0.56    0.25
  -6 -32   1    0.07    0.27
  -5 -32   1    0.28    0.32
  -5 -31   0    0.33    0.34
  -5 -28  -2    0.10    0.35
  -5 -26  -3   -0.01    0.39
  -4 -29  -1    0.31    0.39
  -1 -24   0   20.11    0.35
  -9 -24  -1    0.01    0.19
  -8 -30   1   -0.15    0.23
  -7 -27  -2    0.09    0.27
  -7 -18  -5   -0.23    0.29
  -6 -31   0    0.00    0.28
  -6 -28  -2    0.43    0.33
  -6 -26  -3    0.14    0.33
  -5 -30  -1   -0.35    0.34
  -4 -16  -6   -0.02    0.25
  -3 -33   5    0.33    0.37
  -1 -23  -1    3.22    0.27
  -9 -22  -2   -0.07    0.23
  -8 -29   0    0.14    0.24
  -8 -19  -4    0.00    0.29
  -7 -29  -1   -0.39    0.26
  -6 -30  -1   -0.31    0.28
  -4 -34   4   -0.05    0.25
  -9 -25  -1   -0.15    0.18
  -9 -19  -3    0.07    0.23
  -7 -34   3    0.28    0.23
  -7 -33   2   -0.05    0.24
  -7 -32   1   -0.23    0.26
  -7 -19  -5    0.45    0.28
  -6 -16  -6   -0.37    0.27
  -5 -35   4    0.10    0.29
  -5 -29  -2    0.17    0.33
  -5 -22  -5   -1.04    0.35
  -4 -33   2    0.07    0.30
  -1 -27   2    0.17    0.27
  -8 -31   1    0.04    0.21
  -8 -28  -1    0.03    0.23
  -8 -20  -4   -0.46    0.28
  -7 -31   0    0.13    0.25
  -7 -28  -2    0.24    0.25
  -7 -23  -4   -0.22    0.32
  -6 -34   2    0.10    0.27
  -6 -33   1   -0.14    0.25
  -6 -29  -2    0.12    0.30
  -6 -27  -3   -0.63    0.30
  -5 -32   0   -0.50    0.29
  -4 -27  -3   -0.77    0.37
  -2 -31   3    6.51    0.40
  -2 -27  -1    0.08    0.28
  -2 -21  -4   74.66    0.51
  -2 -17  -5   -0.30    0.22
  -9 -23  -2    0.07    0.21
  -8 -30   0    0.28    0.22
  -7 -30  -1    0.39    0.25
  -7 -20  -5    0.37    0.30
  -6 -36   5   -0.01    0.19
  -6 -35   3   -0.01    0.24
  -6 -32   0   -0.21    0.24
  -5 -36   6    0.23    0.22
  -5 -31  -1   -0.38    0.31
  -8 -21  -4    1.90    0.28
  -6 -31  -1   -0.11    0.25
  -5 -36   5   -0.27    0.23
  -5 -28  -3   -0.19    0.30
  -5 -11  -7    0.13    0.22
  -4 -31  -1   -0.34    0.35
  -3 -31   0    0.24    0.32
  -2 -30   1   -0.19    0.30
  -2 -18  -5    6.36    0.27
  -1 -28   2   10.03    0.34
  -1 -27   1   34.59    0.41
  -9 -24  -2   -0.33    0.16
  -9 -21  -3   -0.07    0.21
  -8 -29  -1   -0.09    0.21
  -8 -27  -2   -0.08    0.22
  -7 -34   2   -0.05    0.21
  -7 -33   1   -0.24    0.21
  -7 -32   0   -0.33    0.24
  -7 -29  -2   -0.53    0.21
  -6 -36   4   -0.41    0.19
  -6 -30  -2   -0.71    0.24
  -6 -28  -3    0.43    0.29
  -6 -26  -4   -0.08    0.28
  -6 -23  -5    0.06    0.32
  -4 -34   2   -0.21    0.27
  -4 -11  -7   -0.13    0.20
  -2 -31   2   47.74    0.55
  -8 -25  -3    0.10    0.23
  -8 -22  -4    0.65    0.27
  -6 -34   1   -0.22    0.23
  -6 -33   0   -0.29    0.23
  -5 -36   4   -0.05    0.25
  -5 -33   0   -0.22    0.27
  -5 -32  -1    0.84    0.29
  -4 -24  -5   13.60    0.40
  -4 -13  -7    0.09    0.21
  -2 -25  -3   46.87    0.47
  -2 -19  -5    2.20    0.22
  -1 -21  -3    0.03    0.20
  -8 -31   0    0.26    0.19
  -7 -31  -1   -0.13    0.23
  -7 -25  -4    0.23    0.27
  -6 -32  -1   -0.22    0.24
  -5 -35   2   -0.14    0.24
  -5 -29  -3   -0.08    0.29
  -5 -27  -4   -0.29    0.30
  -4 -36   5   -0.18    0.20
  -2 -32   3   51.27    0.57
  -2 -23  -4    2.41    0.26
  -2 -20  -5   -0.06    0.23
  -9 -25  -2   -0.03    0.15
  -8 -26  -3   -0.16    0.20
  -7 -30  -2    0.01    0.24
  -7 -28  -3   -0.36    0.22
  -6 -36   3    0.04    0.20
  -6 -29  -3    0.36    0.27
  -5 -31  -2    0.18    0.30
  -5 -25  -5   -0.30    0.33
  -5 -16  -7   -0.21    0.24
  -4 -34   1    3.20    0.30
  -4 -32  -1    0.28    0.32
  -3 -32   0    3.82    0.34
  -3 -31  -1    1.28    0.34
  -3 -26  -4    6.65    0.34
  -2 -31   1   38.35    0.48
  -2 -29  -1    3.00    0.31
  -1 -29   2    0.79    0.29
  -1 -28   1    0.87    0.26
  -8 -30  -1    0.16    0.19
  -7 -34   1   -0.35    0.20
  -7 -33   0   -0.10    0.21
  -7 -26  -4    0.49    0.23
  -5 -37   5   -0.36    0.19
  -5 -28  -4   -0.33    0.30
  -4 -35   2    0.50    0.27
  -4 -25  -5   54.60    0.57
  -4 -22  -6   13.78    0.37
  -4 -17  -7   -0.29    0.25
  -3 -20  -6  114.62    0.62
  -2 -32   2   38.56    0.53
  -2 -24  -4    0.14    0.24
  -2 -21  -5    0.19    0.22
  -2 -16  -6   11.00    0.26
  -1 -26  -1    7.38    0.27
  -9 -23  -3   -0.03    0.17
  -8 -20  -5   -0.44    0.23
  -7 -32  -1    0.00    0.22
  -7 -19  -6   -0.22    0.26
  -6 -35   1   -0.09    0.22
  -6 -34   0   -0.10    0.23
  -6 -22  -6   -0.08    0.30
  -5 -35   1    0.17    0.24
  -5 -34   0    0.13    0.24
  -5 -33  -1   -0.02    0.26
  -5 -30  -3   -0.02    0.29
  -5 -18  -7   -0.67    0.26
  -3 -35   4    0.30    0.30
  -3 -30  -2    9.55    0.38
  -3 -21  -6    7.33    0.30
  -1 -25  -2   -0.25    0.23
  -1 -20  -4   73.63    0.44
  -8 -27  -3    0.16    0.19
  -7 -29  -3   -0.03    0.22
  -6 -33  -1    0.02    0.23
  -5 -36   2   -0.51    0.22
  -5 -32  -2   -0.18    0.26
  -4 -36   3   -0.11    0.22
  -4 -30  -3    0.19    0.30
  -4 -26  -5    0.41    0.32
  -4 -23  -6    0.37    0.29
  -3 -29  -3   71.21    0.63
  -3 -27  -4   20.94    0.42
  -3 -15  -7    1.43    0.20
  -2 -33   3   -0.17    0.34
  -2 -31   0    0.44    0.29
  -2 -22  -5    1.21    0.24
  -2 -17  -6   24.54    0.31
  -1 -29   1   34.31    0.43
  -1 -28   0   13.01    0.32
  -8 -21  -5   -0.46    0.23
  -7 -31  -2    0.15    0.22
  -6 -32  -2   -0.22    0.22
  -6 -23  -6   -0.72    0.30
  -5 -29  -4   -0.13    0.29
  -4 -35   1    0.13    0.26
  -3 -35   3   -0.28    0.25
  -3 -33   0    0.29    0.30
  -3 -25  -5    0.30    0.30
  -3 -22  -6   -0.37    0.28
  -2 -30  -1    4.28    0.31
  -2 -27  -3   87.33    0.60
  -2 -18  -6   21.42    0.30
  -8 -22  -5    0.89    0.25
  -7 -34   0   -0.03    0.19
  -5 -37   3   -0.02    0.21
  -5 -31  -3   -0.17    0.28
  -4 -32  -2    0.15    0.28
  -2 -33   2    0.12    0.36
  -2 -29  -2   29.47    0.43
  -1 -26  -2   40.99    0.41
   0 -24   0   44.41    0.37
  -8 -28  -3    0.04    0.18
  -7 -33  -1   -0.40    0.19
  -6 -35   0   -0.19    0.21
  -6 -34  -1   -0.42    0.23
  -5 -36   1    0.18    0.22
  -5 -34  -1   -0.44    0.23
  -4 -37   4   -0.26    0.18
  -4 -31  -3   -0.48    0.27
  -4 -27  -5    5.08    0.34
  -3 -35   2    0.55    0.25
  -3 -28  -4    0.30    0.32
  -1 -22  -4   17.61    0.30
  -8 -26  -4   -0.31    0.16
  -7 -32  -2   -0.06    0.20
  -6 -27  -5   -0.17    0.23
  -5 -33  -2   -0.32    0.23
  -5 -21  -7   25.17    0.40
  -4 -35   0    0.19    0.27
  -3 -23  -6   14.06    0.34
  -2 -31  -1    0.09    0.30
  -1 -30   1    4.42    0.31
  -1 -29   0    0.99    0.26
  -1 -28  -1   12.17    0.32
   0 -23  -1   42.29    0.34
  -8 -23  -5    0.76    0.23
  -7 -17  -7    7.94    0.31
  -6 -33  -2   -0.49    0.21
  -5 -37   2   -0.06    0.17
  -5 -32  -3   -0.41    0.23
  -5 -28  -5   -0.34    0.26
  -5 -14  -8    4.36    0.26
  -5 -12  -8   54.80    0.41
  -4 -36   1    0.25    0.25
  -4 -33  -2    0.39    0.27
  -4 -30  -4    0.09    0.27
  -4 -25  -6    4.44    0.33
  -4 -13  -8    0.35    0.21
  -3 -34   0    0.65    0.27
  -2 -33   1    7.84    0.36
  -1 -27  -2    1.60    0.25
  -1 -19  -5    2.84    0.20
   0 -26   1   41.38    0.39
  -8 -29  -3   -0.15    0.16
  -7 -31  -3    0.01    0.20
  -7 -18  -7    0.23    0.26
  -6 -32  -3   -0.15    0.20
  -6 -30  -4   -0.18    0.21
  -5 -26  -6   -0.26    0.29
  -5 -22  -7    0.54    0.28
  -5 -16  -8    2.13    0.25
  -5 -15  -8    1.58    0.24
  -4 -32  -3   -0.14    0.28
  -4 -28  -5    1.18    0.29
  -4 -15  -8   25.45    0.33
  -4 -14  -8    0.13    0.22
  -4 -10  -8    4.10    0.21
  -4  -9  -8    0.13    0.19
  -3 -36   3    0.32    0.22
  -3 -29  -4   -0.03    0.32
  -3 -27  -5   12.58    0.37
  -3 -24  -6    4.56    0.30
  -2 -27  -4   39.10    0.45
  -2 -21  -6   26.54    0.35
  -1 -23  -4    0.50    0.21
  -1 -20  -5    3.62    0.21
   0 -24  -1   58.13    0.41
  -8 -27  -4   -0.04    0.16
  -6 -36   0    0.02    0.19
  -6 -35  -1   -0.05    0.21
  -5 -38   3    0.07    0.15
  -5 -35  -1   -0.21    0.21
  -5 -34  -2   -0.50    0.20
  -5 -31  -4    0.21    0.25
  -5 -23  -7    7.34    0.34
  -4 -37   2   -0.22    0.21
  -4 -16  -8    1.35    0.22
  -3 -31  -3    0.15    0.31
  -2 -22  -6   10.26    0.29
  -2 -16  -7   21.67    0.29
  -2 -15  -7   11.92    0.24
  -1 -30   0    0.53    0.26
  -1 -29  -1   26.51    0.38
  -1 -26  -3   28.78    0.36
  -7 -33  -2    0.12    0.18
  -7 -19  -7    0.30    0.24
  -6 -34  -2   -0.21    0.22
  -6 -15  -8   -0.02    0.24
  -5 -37   1   -0.09    0.18
  -4 -31  -4    0.24    0.28
  -4 -29  -5   -0.03    0.26
  -4 -23  -7    0.27    0.28
  -3 -25  -6    1.80    0.30
  -2 -33   0    6.42    0.31
  -2 -32  -1   32.67    0.44
  -2 -31  -2    7.43    0.33
  -2 -17  -7   15.77    0.27
  -1 -31   1   22.44    0.41
  -1 -28  -2   32.52    0.40
  -1 -21  -5    6.41    0.24
   0 -26   0    6.28    0.26
   0 -23  -2    0.09    0.21
  -8 -25  -5    0.33    0.20
  -6 -31  -4   -0.24    0.20
  -6 -16  -8    0.13    0.25
  -5 -33  -3   -0.15    0.22
  -4 -36   0    0.16    0.25
  -4 -34  -2    0.35    0.24
  -4 -27  -6    8.75    0.34
  -4 -18  -8   18.46    0.32
  -3 -35   0   -0.20    0.26
  -3 -34  -1    0.59    0.27
  -3 -30  -4   -0.13    0.30
  -3 -28  -5    4.02    0.33
  -3 -15  -8   57.53    0.41
  -3 -12  -8    0.07    0.19
  -2 -28  -4   91.95    0.63
  -2 -26  -5   23.16    0.37
  -2 -23  -6    3.76    0.25
  -2 -18  -7   52.11    0.40
   0 -27   1   -0.31    0.24
   0 -25  -1    5.42    0.24
  -8 -28  -4    0.02    0.16
  -7 -32  -3   -0.09    0.18
  -7 -28  -5    0.09    0.20
  -6 -33  -3   -0.19    0.20
  -5 -38   2    0.35    0.15
  -5 -19  -8    0.13    0.23
  -4 -37   1   -0.16    0.22
  -4 -33  -3    0.19    0.25
  -4 -24  -7   -0.05    0.28
  -4 -19  -8   -0.11    0.24
  -3 -32  -3    1.50    0.30
  -3 -26  -6   -0.22    0.29
  -3 -16  -8    3.61    0.24
  -2 -19  -7    1.42    0.21
  -1 -27  -3   34.17    0.39
  -1 -17  -6    0.19    0.18
  -8 -22  -6   -0.26    0.20
  -6 -36  -1   -0.13    0.19
  -6 -24  -7   13.11    0.35
  -6 -18  -8   10.13    0.32
  -5 -37   0    0.08    0.19
  -5 -36  -1   -0.16    0.21
  -5 -35  -2   -0.20    0.22
  -5 -32  -4    0.30    0.22
  -5 -20  -8    8.06    0.30
  -4 -30  -5    0.06    0.27
  -4 -20  -8    1.23    0.27
  -3 -37   3    0.63    0.22
  -3 -23  -7    7.99    0.32
  -3 -17  -8    1.41    0.21
  -2 -24  -6   -0.22    0.24
  -1 -31   0    9.66    0.32
  -1 -30  -1    0.25    0.26
  -1 -29  -2    1.21    0.26
   0 -24  -2   11.94    0.26
   0 -22  -3    1.67    0.21
  -7 -31  -4    0.13    0.18
  -6 -35  -2   -0.54    0.20
  -6 -32  -4    0.11    0.21
  -6 -30  -5   -0.10    0.20
  -5 -38   1   -0.15    0.16
  -5 -34  -3   -0.23    0.20
  -4 -36  -1    0.36    0.22
  -4 -32  -4    0.24    0.25
  -4 -25  -7    2.48    0.31
  -4 -21  -8   -0.21    0.28
  -3 -35  -1   -0.46    0.26
  -3 -31  -4    4.96    0.31
  -2 -35   2   27.30    0.45
  -2 -34   0    2.03    0.29
  -2 -32  -2   12.35    0.34
  -2 -29  -4   56.81    0.52
  -2 -27  -5   15.86    0.36
  -2 -20  -7    3.75    0.24
  -1 -32   1    8.61    0.34
  -1 -23  -5    7.22    0.26
  -1 -19  -6   98.85    0.49
   0 -26  -1   40.20    0.38
  -7 -29  -5    0.13    0.19
  -6 -34  -3    0.29    0.22
  -6 -25  -7    0.33    0.26
  -6 -20  -8    8.39    0.30
  -4 -37   0   -0.01    0.22
  -4 -34  -3    0.56    0.25
  -3 -24  -7    9.89    0.32
  -2 -31  -3    0.47    0.28
  -2 -25  -6    9.88    0.31
  -2 -21  -7    5.55    0.25
   0 -25  -2    2.15    0.23
   0 -23  -3    4.99    0.23
  -7 -23  -7    1.23    0.25
  -5 -33  -4    0.83    0.22
  -5 -29  -6    0.75    0.24
  -4 -31  -5    0.28    0.26
  -4 -29  -6   -0.27    0.27
  -4 -26  -7    8.29    0.33
  -3 -30  -5   10.47    0.34
  -2 -35   1    5.57    0.33
  -2 -28  -5    1.74    0.28
  -1 -31  -1   61.78    0.52
  -1 -24  -5   16.42    0.30
  -8 -24  -6    0.71    0.19
  -7 -27  -6   -0.29    0.19
  -6 -33  -4   -0.03    0.22
  -6 -31  -5   -0.21    0.21
  -5 -38   0    0.25    0.17
  -5 -36  -2    1.12    0.22
  -5 -23  -8    4.98    0.30
  -4 -39   3    0.29    0.15
  -4 -38   1    0.29    0.18
  -4 -33  -4    3.61    0.27
  -3 -37   1    0.27    0.20
  -3 -32  -4    0.02    0.26
  -3 -28  -6   10.04    0.35
  -3 -25  -7    0.38    0.28
  -3 -21  -8   40.63    0.43
  -2 -34  -1    8.96    0.32
  -2 -33  -2    2.89    0.30
  -2 -30  -4   -0.62    0.28
  -2 -22  -7    8.68    0.26
  -1 -32   0   -0.03    0.29
  -1 -30  -2    1.21    0.25
  -1 -21  -6    4.80    0.23
   0 -28   0   80.03    0.51
   0 -27  -1    0.16    0.22
  -7 -32  -4   -0.12    0.17
  -7 -24  -7   -0.58    0.23
  -6 -36  -2    1.73    0.21
  -6 -22  -8    1.71    0.27
  -5 -35  -3    0.18    0.21
  -5 -32  -5    0.01    0.21
  -5 -27  -7   -0.05    0.24
  -5 -15  -9    0.55    0.25
  -5 -14  -9    1.29    0.24
  -4 -37  -1   -0.07    0.20
  -4 -15  -9    0.29    0.21
  -3 -36  -1    1.75    0.26
  -3 -35  -2    2.76    0.27
  -2 -26  -6    4.20    0.27
  -2 -14  -8   11.39    0.23
  -2 -13  -8   23.93    0.28
  -1 -33   1    5.61    0.32
  -1 -29  -3   33.59    0.41
  -1 -25  -5   42.49    0.42
  -1 -22  -6   -0.11    0.21
   0 -24  -3    0.86    0.21
  -6 -35  -3   -0.22    0.18
  -5 -34  -4    0.11    0.21
  -5 -17  -9    0.81    0.25
  -5 -16  -9    2.22    0.25
  -4 -39   2   -0.06    0.14
  -4 -38   0    0.13    0.17
  -4 -35  -3   -0.47    0.21
  -4 -32  -5   -0.29    0.24
  -4 -30  -6    0.17    0.26
  -4 -17  -9    0.23    0.22
  -4 -16  -9   -0.15    0.21
  -4 -12  -9   -0.30    0.20
  -3 -31  -5    0.04    0.26
  -3 -29  -6    0.17    0.27
  -3 -22  -8   12.65    0.32
  -2 -29  -5    2.17    0.30
  -2 -17  -8    1.80    0.20
  -1 -16  -7   76.62    0.41
  -8 -25  -6    0.47    0.17
  -7 -28  -6   -0.07    0.17
  -6 -32  -5    0.64    0.22
  -6 -23  -8    0.67    0.26
  -5 -28  -7    0.27    0.23
  -5 -18  -9    0.11    0.24
  -4 -28  -7    0.47    0.26
  -4 -18  -9    2.71    0.25
  -4 -10  -9    0.65    0.21
  -3 -33  -4    0.11    0.25
  -3 -23  -8   -0.76    0.27
  -2 -27  -6   10.72    0.33
  -2 -19  -8   -0.30    0.22
  -1 -32  -1    2.43    0.29
  -1 -26  -5    5.00    0.28
  -1 -23  -6  117.32    0.60
  -1 -18  -7   25.79    0.30
  -1 -17  -7    1.09    0.17
   0 -28  -1    0.14    0.23
   0 -23  -4   -0.10    0.20
  -7 -25  -7    0.75    0.22
  -6 -34  -4    0.50    0.20
  -5 -37  -2    0.03    0.19
  -5 -25  -8    0.46    0.27
  -5 -19  -9    7.84    0.27
  -4 -39   1    0.00    0.16
  -4 -25  -8    5.74    0.32
  -3 -38   1   -0.05    0.18
  -3 -27  -7    1.11    0.30
  -3 -16  -9    3.98    0.22
  -3 -15  -9    0.48    0.22
  -3 -14  -9   30.85    0.33
  -2 -35  -1   -0.02    0.28
  -2 -34  -2    9.29    0.32
  -2 -33  -3    0.62    0.28
  -2 -20  -8   38.76    0.40
  -1 -33   0    2.62    0.32
  -1 -30  -3    0.14    0.26
  -1 -19  -7   68.95    0.43
   0 -20  -5   77.21    0.43
  -6 -24  -8    2.55    0.27
  -5 -36  -3    1.11    0.21
  -5 -33  -5    0.35    0.20
  -5 -31  -6   -0.07    0.20
  -4 -33  -5    3.06    0.25
  -4 -20  -9   11.37    0.31
  -3 -36  -2   -0.09    0.23
  -3 -32  -5    0.98    0.26
  -3 -30  -6    0.65    0.26
  -3 -24  -8   41.73    0.47
  -3 -17  -9    1.48    0.21
  -3 -12  -9   -0.19    0.18
  -3 -11  -9   26.45    0.29
  -2 -36   0    0.29    0.27
  -2 -30  -5   23.08    0.40
  -2 -28  -6    1.41    0.30
  -2 -25  -7  174.82    0.80
  -1 -29  -4   15.75    0.35
  -1 -27  -5   11.14    0.32
  -1 -24  -6    0.15    0.21
  -1 -20  -7    7.68    0.25
   0 -26  -3    0.55    0.23
   0 -24  -4    5.48    0.24
  -7 -29  -6    0.43    0.16
  -7 -26  -7    0.16    0.20
  -7 -21  -8    0.52    0.20
  -6 -33  -5   -0.18    0.18
  -6 -28  -7    0.35    0.20
  -5 -35  -4   -0.21    0.21
  -5 -29  -7   -0.12    0.21
  -5 -26  -8    0.21    0.27
  -5 -21  -9    0.84    0.25
  -4 -38  -1    0.30    0.17
  -4 -36  -3   -0.06    0.20
  -4 -29  -7   -0.03    0.25
  -4 -21  -9   19.96    0.36
  -3 -37  -1    1.11    0.23
  -3 -34  -4   -0.32    0.24
  -3 -25  -8    0.06    0.30
  -3 -19  -9    7.02    0.27
  -3 -10  -9   10.70    0.23
  -1 -33  -1   69.46    0.58
  -1 -32  -2    8.88    0.32
  -1 -25  -6   26.81    0.36
  -1 -21  -7   40.27    0.38
   0 -29  -1    5.72    0.28
   0 -21  -5    0.96    0.19
  -6 -31  -6    0.80    0.20
  -6 -25  -8    0.48    0.26
  -6 -19  -9    4.75    0.28
  -5 -32  -6    0.41    0.21
  -5 -22  -9    1.95    0.26
  -4 -39   0   -0.14    0.14
  -4 -35  -4    0.19    0.20
  -3 -38   0    0.23    0.20
  -3 -31  -6   -0.38    0.26
  -2 -31  -5    3.55    0.30
  -2 -29  -6    8.27    0.33
  -2 -26  -7    4.33    0.30
  -2 -22  -8   13.66    0.33
  -1 -31  -3    0.24    0.26
   0 -30   0    0.32    0.25
   0 -25  -4    0.39    0.22
   0 -22  -5   -0.10    0.20
  -7 -27  -7    0.54    0.19
  -6 -35  -4    0.00    0.17
  -6 -29  -7   -0.11    0.19
  -5 -38  -2    0.10    0.16
  -5 -37  -3   -0.23    0.18
  -5 -34  -5    0.09    0.21
  -4 -34  -5    0.04    0.20
  -4 -32  -6    0.43    0.22
  -4 -30  -7   -0.01    0.24
  -4 -27  -8    0.16    0.24
  -4 -23  -9    0.06    0.27
  -3 -33  -5    1.39    0.26
  -3 -26  -8    0.04    0.28
  -2 -36  -1   -0.17    0.27
  -2 -35  -2    0.12    0.26
  -2 -34  -3    1.99    0.28
  -2 -23  -8   77.12    0.55
  -1 -26  -6   30.18    0.39
  -1 -22  -7   20.84    0.30
   0 -27  -3    1.17    0.21
  -7 -30  -6   -0.04    0.15
  -7 -23  -8    0.15    0.19
  -6 -26  -8   -0.45    0.23
  -6 -21  -9    1.71    0.23
  -5 -36  -4   -0.08    0.19
  -5 -23  -9    3.85    0.26
  -4 -38  -2    0.76    0.19
  -3 -39   1    0.05    0.15
  -3 -37  -2   -0.03    0.23
  -3 -36  -3    0.67    0.21
  -2 -27  -7    4.97    0.31
  -1 -33  -2    4.12    0.28
  -1 -23  -7    2.35    0.24
   0 -30  -1   11.67    0.32
   0 -29  -2    6.33    0.28
   0 -18  -6  122.47    0.51
  -6 -34  -5    1.15    0.18
  -6 -32  -6    0.05    0.17
  -5 -33  -6    0.91    0.21
  -4 -39  -1    0.53    0.15
  -4 -36  -4   -0.18    0.21
  -3 -38  -1   -0.22    0.20
  -3 -27  -8    9.99    0.32
  -2 -37   0    0.33    0.25
  -2 -32  -5    0.98    0.28
  -2 -18  -9   21.54    0.31
  -2 -13  -9    2.15    0.19
  -1 -32  -3    0.12    0.25
  -1 -27  -6   50.04    0.47
  -1 -17  -8    0.10    0.19
  -1 -16  -8   -0.33    0.18
  -1 -15  -8   69.94    0.40
   0 -20  -6    0.17    0.19
  -7 -28  -7    0.12    0.14
  -7 -24  -8    0.28    0.19
  -6 -27  -8    0.14    0.23
  -6 -22  -9    0.35    0.21
  -5 -35  -5    0.63    0.21
  -5 -31  -7   -0.17    0.19
  -4 -33  -6    0.91    0.21
  -4 -31  -7    3.78    0.26
  -4 -16 -10    1.24    0.22
  -4 -15 -10   -0.25    0.22
  -4 -14 -10    5.04    0.25
  -3 -39   0   -0.02    0.16
  -3 -34  -5    1.18    0.24
  -3 -30  -7    1.45    0.25
  -2 -36  -2    2.56    0.28
  -2 -35  -3    0.55    0.27
  -2 -28  -7    5.38    0.31
  -2 -25  -8   57.63    0.53
  -2 -19  -9   10.65    0.28
  -2 -12  -9    4.54    0.20
  -1 -31  -4    0.00    0.26
  -1 -24  -7   16.97    0.31
  -1 -19  -8    2.76    0.22
  -1 -18  -8    5.70    0.21
   1 -24  -1    0.08    0.21
  -6 -23  -9    1.01    0.23
  -5 -25  -9    2.38    0.26
  -5 -17 -10    1.61    0.26
  -5 -16 -10    4.69    0.26
  -5 -15 -10    0.28    0.23
  -4 -35  -5    0.27    0.19
  -4 -29  -8    4.95    0.27
  -4 -18 -10    7.85    0.27
  -4 -17 -10    0.04    0.21
  -4 -13 -10    2.00    0.23
  -3 -28  -8    0.94    0.25
  -2 -37  -1    0.16    0.26
  -2 -34  -4    5.24    0.30
  -2 -31  -6    5.15    0.29
  -1 -25  -7   50.02    0.47
  -1 -20  -8   17.01    0.30
   0 -30  -2    1.79    0.25
   0 -27  -4    5.77    0.25
   1 -23  -2    8.64    0.23
  -7 -25  -8   -0.08    0.16
  -6 -33  -6    0.07    0.16
  -6 -28  -8    1.24    0.19
  -5 -37  -4    0.85    0.18
  -5 -19 -10    0.20    0.24
  -5 -18 -10    0.86    0.26
  -4 -19 -10   29.11    0.37
  -3 -38  -2    1.42    0.22
  -3 -33  -6    1.99    0.25
  -3 -31  -7    0.48    0.25
  -3 -25  -9   36.56    0.45
  -3 -16 -10    3.09    0.22
  -3 -15 -10    3.21    0.23
  -2 -29  -7    3.80    0.29
  -2 -26  -8    1.76    0.28
  -2 -21  -9  143.62    0.69
  -1 -34  -2    2.07    0.27
  -1 -33  -3    0.01    0.24
  -1 -28  -6    7.69    0.30
  -1 -21  -8    6.51    0.25
   0 -31  -1    3.45    0.29
   0 -29  -3    5.37    0.26
   0 -22  -6   30.31    0.33
   1 -25  -1    0.30    0.22
  -7 -26  -8    0.33    0.16
  -6 -24  -9    0.05    0.21
  -5 -34  -6    1.74    0.22
  -5 -32  -7   -0.16    0.19
  -5 -26  -9    2.98    0.24
  -5 -20 -10    4.19    0.25
  -4 -39  -2    0.28    0.15
  -4 -37  -4    0.27    0.20
  -4 -34  -6   -0.20    0.19
  -4 -32  -7   -0.18    0.19
  -4 -21 -10    4.10    0.27
  -3 -40   1    0.01    0.12
  -3 -39  -1    0.13    0.16
  -3 -35  -5    2.47    0.24
  -3 -29  -8    0.25    0.24
  -3 -19 -10    9.13    0.30
  -3 -18 -10    1.32    0.23
  -3 -17 -10    1.16    0.21
  -2 -38   0    0.71    0.23
  -1 -35  -1    0.30    0.29
  -1 -32  -4    3.16    0.28
  -1 -22  -8   26.20    0.34
   0 -23  -6   47.73    0.40
   1 -24  -2    0.33    0.20
   1 -22  -3   14.67    0.26
  -6 -29  -8    0.77    0.18
  -5 -36  -5   -0.22    0.17
  -5 -30  -8   -0.25    0.19
  -5 -21 -10    1.69    0.23
  -4 -36  -5    0.35    0.20
  -4 -30  -8    0.17    0.22
  -4 -27  -9    1.50    0.24
  -4 -22 -10    5.35    0.28
  -3 -26  -9    8.75    0.33
  -3 -20 -10   11.63    0.31
  -3 -12 -10   24.29    0.30
  -2 -37  -2    0.42    0.26
  -2 -36  -3    0.01    0.25
  -2 -35  -4    3.05    0.27
  -2 -32  -6    0.17    0.25
  -2 -30  -7    0.57    0.26
  -2 -27  -8    0.29    0.28
  -2 -23  -9   30.21    0.42
  -1 -29  -6    8.41    0.32
  -1 -23  -8   24.62    0.35
   0 -31  -2    0.17    0.26
   0 -30  -3   13.62    0.32
   0 -24  -6   54.64    0.43
   0 -18  -7   21.36    0.28
   0 -17  -7  208.16    0.65
  -7 -27  -8    1.15    0.17
  -5 -33  -7    0.15    0.21
  -5 -22 -10    1.03    0.24
  -4 -33  -7    0.02    0.20
  -4 -23 -10    1.78    0.27
  -3 -40   0    0.01    0.13
  -3 -38  -3    0.05    0.18
  -3 -34  -6    0.05    0.22
  -3 -32  -7    0.96    0.25
  -3 -21 -10   28.34    0.39
  -3 -11 -10    1.15    0.20
  -2 -38  -1    0.01    0.23
  -1 -34  -3    6.53    0.30
  -1 -27  -7   17.63    0.36
   0 -29  -4    1.45    0.26
   0 -27  -5    0.46    0.24
   0 -20  -7    6.69    0.23
   0 -19  -7   82.70    0.45
   1 -26  -1    3.12    0.23
   1 -25  -2   -0.06    0.20
  -6 -26  -9   -0.03    0.21
  -5 -35  -6   -0.10    0.17
  -4 -39  -3    0.92    0.17
  -4 -38  -4    0.40    0.18
  -4 -35  -6    3.04    0.23
  -4 -31  -8    0.19    0.20
  -4 -28  -9    0.24    0.22
  -3 -39  -2    0.21    0.17
  -3 -36  -5    1.30    0.21
  -3 -30  -8    0.76    0.24
  -3 -27  -9   -0.15    0.24
  -3 -10 -10    2.67    0.20
  -2 -28  -8    5.16    0.29
  -1 -35  -2    0.05    0.25
  -1 -33  -4    4.66    0.28
  -1 -24  -8    0.47    0.22
   0 -21  -7   30.40    0.33
   1 -24  -3   18.50    0.29
   1 -21  -4  108.65    0.49
  -6 -30  -8    0.66    0.16
  -6 -20 -10   -0.16    0.21
  -5 -28  -9    0.34    0.20
  -4 -37  -5    1.54    0.21
  -4 -24 -10    3.09    0.27
  -3 -40  -1    0.35    0.14
  -3 -33  -7    0.00    0.21
  -2 -37  -3    0.43    0.25
  -2 -36  -4    1.50    0.25
  -2 -33  -6    1.65    0.24
  -2 -31  -7    0.12    0.23
  -2 -25  -9    3.26    0.30
  -2 -17 -10    2.20    0.21
  -2 -16 -10    0.61    0.20
  -2 -15 -10    2.43    0.21
  -1 -36  -1    0.65    0.27
  -1 -32  -5    3.11    0.28
  -1 -28  -7   39.04    0.45
  -1 -19  -9    0.39    0.21
  -1 -18  -9    3.00    0.22
  -1 -17  -9   30.10    0.32
  -1 -16  -9    7.44    0.22
  -1 -15  -9    2.05    0.19
   0 -32  -2   -0.01    0.27
   0 -31  -3   -0.15    0.26
   0 -28  -5   10.59    0.30
   0 -22  -7    3.27    0.23
   1 -26  -2    9.35    0.26
  -6 -27  -9    0.66    0.20
  -6 -21 -10    0.79    0.21
  -5 -34  -7   -0.17    0.18
  -5 -24 -10    0.69    0.23
  -4 -34  -7    0.05    0.20
  -4 -25 -10    0.16    0.25
  -3 -35  -6    0.46    0.20
  -3 -31  -8    0.18    0.24
  -3 -28  -9    5.41    0.28
  -3  -9 -10    1.21    0.20
  -2 -38  -2    0.32    0.23
  -2 -29  -8    2.27    0.26
  -2 -26  -9   27.93    0.43
  -1 -35  -3    2.65    0.28
   0 -33  -1   -0.15    0.27
   0 -30  -4    0.38    0.23
   1 -25  -3   -0.06    0.21
  -6 -31  -8    0.15    0.15
  -5 -36  -6    3.78    0.21
  -5 -32  -8    0.00    0.18
  -5 -29  -9    0.42    0.20
  -5 -25 -10   -0.03    0.23
  -4 -36  -6    0.44    0.21
  -4 -32  -8    0.83    0.20
  -3 -39  -3    0.15    0.15
  -3 -38  -4   -0.19    0.18
  -2 -32  -7    2.70    0.26
  -1 -36  -2    0.10    0.25
  -1 -34  -4    0.62    0.25
  -1 -29  -7   12.37    0.35
  -1 -21  -9    3.96    0.24
   0 -29  -5   35.16    0.42
   1 -23  -4    0.25    0.20
  -6 -28  -9    0.41    0.15
  -6 -23 -10    0.37    0.19
  -4 -30  -9    1.29    0.21
  -4 -26 -10    5.38    0.28
  -4 -19 -11   -0.28    0.21
  -4 -18 -11    1.68    0.24
  -4 -16 -11    1.23    0.24
  -3 -40  -2   -0.01    0.12
  -3 -34  -7    2.33    0.23
  -3 -32  -8    0.35    0.21
  -3 -29  -9    4.90    0.27
  -3 -25 -10    2.74    0.28
  -2 -39  -1    0.39    0.20
  -2 -34  -6    1.47    0.23
  -2 -30  -8    4.54    0.27
  -2 -27  -9   -0.12    0.26
  -2 -22 -10   20.16    0.36
  -2 -11 -10   19.09    0.26
  -1 -33  -5    0.20    0.26
  -1 -27  -8    0.27    0.27
   0 -32  -3    4.20    0.28
   0 -24  -7   43.36    0.41
   1 -27  -2    0.13    0.22
   1 -26  -3    7.05    0.25
   1 -24  -4    5.05    0.23
   1 -21  -5   72.92    0.43
   1 -20  -5   58.78    0.38
  -5 -26 -10    0.20    0.23
  -4 -38  -5    0.15    0.17
  -4 -35  -7    0.48    0.21
  -4 -33  -8    0.25    0.20
  -4 -14 -11    0.12    0.22
  -4 -13 -11    0.21    0.22
  -3 -36  -6   -0.16    0.19
  -3 -26 -10    0.64    0.26
  -3 -17 -11    0.07    0.22
  -3 -16 -11    5.68    0.25
  -2 -38  -3    0.53    0.23
  -2 -37  -4   -0.02    0.23
  -2 -36  -5    0.20    0.20
  -2 -23 -10    1.95    0.28
  -1 -37  -1    0.05    0.26
  -1 -30  -7   47.21    0.51
  -1 -23  -9    0.09    0.24
   0 -33  -2   23.65    0.39
   0 -31  -4    2.53    0.25
   0 -25  -7   41.93    0.42
   0 -20  -8    7.55    0.24
   0 -19  -8    2.47    0.21
   0 -18  -8   18.55    0.27
   0 -16  -8  128.51    0.52
   1 -22  -5    0.48    0.20
  -6 -29  -9    0.11    0.14
  -5 -35  -7    0.14    0.16
  -5 -33  -8    0.26    0.17
  -5 -27 -10    0.10    0.24
  -5 -20 -11    0.28    0.23
  -5 -19 -11    0.20    0.24
  -5 -18 -11    0.93    0.23
  -4 -21 -11   13.60    0.30
  -3 -20 -11   17.64    0.35
  -3 -19 -11   -0.07    0.23
  -2 -39  -2    0.47    0.21
  -2 -33  -7    0.27    0.23
  -2 -31  -8    7.19    0.29
  -2 -24 -10    7.92    0.32
  -1 -36  -3    3.12    0.29
  -1 -35  -4    0.43    0.24
  -1 -34  -5    2.19    0.28
  -1 -28  -8    6.68    0.32
  -1 -24  -9    2.45    0.27
   0 -30  -5    7.19    0.29
   0 -21  -8    1.35    0.23
   1 -27  -3    0.31    0.22
   1 -25  -4    0.83    0.21
  -6 -25 -10    0.31    0.19
  -5 -21 -11    0.46    0.21
  -4 -31  -9    0.33    0.19
  -3 -39  -4    0.08    0.16
  -3 -27 -10    4.84    0.27
  -1 -37  -2   -0.15    0.25
  -1 -31  -7    1.92    0.29
  -1 -25  -9   14.17    0.35
   0 -33  -3    6.83    0.31
   0 -32  -4    2.39    0.27
   0 -26  -7   41.46    0.42
   0 -22  -8    3.48    0.24
   1 -26  -4    9.21    0.27
   1 -23  -5    2.00    0.20
  -6 -26 -10    0.00    0.18
  -5 -22 -11    2.45    0.24
  -4 -34  -8    0.66    0.20
  -4 -23 -11   11.50    0.30
  -3 -40  -3    1.08    0.14
  -3 -37  -6    0.08    0.21
  -3 -31  -9   -0.08    0.21
  -3 -28 -10    0.12    0.24
  -3 -22 -11    0.23    0.24
  -2 -40  -1    0.09    0.17
  -2 -34  -7    0.00    0.22
  -2 -32  -8    0.55    0.23
  -2 -29  -9    2.25    0.25
  -1 -29  -8    0.17    0.28
  -1 -26  -9   14.54    0.35
  -1 -19 -10   19.17    0.32
  -1 -18 -10   56.40    0.42
  -1 -16 -10   24.52    0.32
   0 -34  -2    0.72    0.28
   0 -31  -5   18.29    0.37
   0 -29  -6    2.23    0.27
   1 -28  -3    2.29    0.24
   1 -24  -5   55.36    0.41
   1 -19  -6    0.14    0.18
  -5 -34  -8   -0.22    0.16
  -5 -23 -11    0.07    0.23
  -4 -32  -9    0.56    0.20
  -4 -24 -11    0.48    0.23
  -3 -23 -11   -0.70    0.25
  -2 -39  -3    0.57    0.21
  -2 -38  -4    1.68    0.24
  -2 -37  -5   -0.22    0.20
  -2 -26 -10    1.62    0.27
  -2 -18 -11    0.35    0.24
  -1 -36  -4   10.34    0.33
  -1 -35  -5    1.58    0.28
  -1 -21 -10   24.47    0.34
   0 -24  -8    0.21    0.24
   1 -29  -2    0.28    0.24
   1 -27  -4    5.31    0.26
   1 -25  -5    5.68    0.25
  -5 -24 -11    0.64    0.22
  -3 -36  -7    0.35    0.20
  -3 -34  -8    0.29    0.20
  -3 -32  -9    3.71    0.23
  -3 -29 -10    1.72    0.23
  -2 -40  -2    0.93    0.18
  -2 -30  -9    1.72    0.24
  -2 -27 -10    0.22    0.24
  -2 -19 -11   20.78    0.34
  -2 -15 -11   -0.07    0.18
  -1 -37  -3    3.07    0.27
  -1 -34  -6    0.06    0.27
  -1 -32  -7    2.94    0.29
  -1 -30  -8    0.04    0.26
  -1 -27  -9    1.85    0.29
  -1 -13 -10   67.41    0.41
   0 -33  -4   -0.09    0.24
   0 -30  -6    1.24    0.26
   0 -25  -8   14.80    0.32
  -4 -35  -8    0.52    0.20
  -4 -30 -10    1.70    0.20
  -3 -39  -5    0.00    0.16
  -3 -10 -11    3.89    0.23
  -2 -35  -7    1.17    0.22
  -2 -33  -8   -0.16    0.22
  -2 -22 -11    0.54    0.26
  -2 -14 -11    6.11    0.23
  -2 -13 -11    2.27    0.22
  -1 -38  -2    0.53    0.24
  -1 -23 -10    0.06    0.26
   0 -35  -2    0.06    0.28
   0 -32  -5    2.07    0.26
   0 -19  -9    2.80    0.22
   0 -18  -9   10.14    0.25
   0 -17  -9   27.39    0.31
   0 -16  -9  123.79    0.53
   1 -29  -3   16.81    0.33
   1 -28  -4   28.29    0.37
   1 -26  -5    4.35    0.23
  -6 -28 -10   -0.01    0.15
  -5 -25 -11    2.39    0.23
  -4 -37  -7    1.33    0.18
  -4 -33  -9    0.74    0.19
  -3 -38  -6    0.60    0.18
  -3 -30 -10    0.66    0.21
  -2 -31  -9    0.59    0.24
  -2 -28 -10    1.07    0.24
  -1 -31  -8    4.15    0.28
  -1 -28  -9    0.58    0.26
  -1 -24 -10    3.99    0.29
   0 -31  -6    2.34    0.27
   0 -26  -8    0.60    0.25
   0 -21  -9   16.48    0.30
   0 -15  -9   19.31    0.27
   1 -24  -6   25.75    0.33
  -5 -30 -10    0.48    0.16
  -5 -26 -11    2.83    0.24
  -4 -31 -10    0.14    0.20
  -3 -37  -7    1.95    0.21
  -3 -35  -8    0.60    0.20
  -3 -33  -9    0.18    0.20
  -2 -40  -3    0.41    0.16
  -2 -24 -11    9.49    0.33
  -2 -12 -11   -0.20    0.19
  -1 -38  -3   -0.26    0.24
  -1 -37  -4    7.00    0.30
  -1 -36  -5    0.04    0.25
  -1 -35  -6   -0.15    0.25
  -1 -25 -10    0.41    0.28
   0 -34  -4   -0.01    0.24
   0 -33  -5    6.32    0.30
   0 -27  -8    4.51    0.29
   0 -22  -9    2.44    0.23
   0 -14  -9    3.79    0.19
   1 -30  -3    8.02    0.31
   1 -27  -5    7.05    0.25
   1 -25  -6   11.47    0.29
   1 -20  -7   63.91    0.42
   1 -19  -7    0.29    0.19
   1 -18  -7   60.65    0.39
   1 -17  -7   60.25    0.38
  -4 -36  -8    0.08    0.17
  -4 -34  -9    0.27    0.18
  -4 -18 -12   29.86    0.39
  -4 -17 -12   -0.01    0.24
  -4 -16 -12    5.60    0.26
  -3 -31 -10    2.40    0.21
  -3 -27 -11    0.14    0.22
  -3 -19 -12    0.42    0.24
  -3 -17 -12    4.30    0.25
  -2 -36  -7    1.64    0.21
  -2 -34  -8    0.28    0.20
  -2 -32  -9    0.43    0.22
  -2 -29 -10   -0.23    0.23
  -2 -25 -11    0.09    0.27
  -2 -11 -11   30.68    0.32
  -1 -29  -9   16.13    0.34
   0 -35  -3    6.35    0.31
   0 -23  -9   -0.13    0.24
   1 -29  -4    0.36    0.23
   1 -21  -7   80.44    0.47
  -5 -31 -10    0.72    0.16
  -5 -27 -11    0.36    0.20
  -4 -28 -11    0.26    0.19
  -4 -22 -12   -0.18    0.24
  -4 -21 -12    7.52    0.26
  -3 -28 -11    0.36    0.22
  -3 -21 -12    0.94    0.25
  -3 -20 -12    0.50    0.23
  -3 -16 -12   -0.15    0.21
  -3 -15 -12    0.42    0.21
  -2 -41  -2    0.39    0.14
  -2 -26 -11    5.45    0.28
  -1 -39  -2    2.41    0.23
  -1 -32  -8    0.33    0.22
  -1 -30  -9    7.85    0.29
  -1 -26 -10    0.53    0.25
   0 -32  -6    3.13    0.27
   0 -28  -8    2.16    0.29
   0 -24  -9   71.84    0.52
   1 -28  -5    1.62    0.23
   1 -26  -6   25.15    0.35
  -6 -25 -11    0.68    0.16
  -5 -28 -11    0.31    0.16
  -4 -32 -10    0.86    0.20
  -3 -36  -8    0.47    0.21
  -3 -34  -9    0.82    0.20
  -3 -22 -12    1.00    0.24
  -2 -39  -5    1.32    0.17
  -2 -38  -6   -0.29    0.19
  -2 -35  -8    3.37    0.22
  -2 -33  -9    2.00    0.21
  -2 -30 -10   -0.01    0.23
  -1 -38  -4    0.21    0.25
  -1 -37  -5   -0.27    0.25
  -1 -36  -6    0.76    0.25
  -1 -27 -10    2.32    0.27
  -1 -21 -11    2.30    0.26
  -1 -20 -11    2.94    0.26
  -1 -18 -11   49.05    0.43
   0 -35  -4   14.27    0.35
   0 -34  -5    6.69    0.31
   0 -31  -7    1.61    0.28
   0 -25  -9   61.05    0.50
   1 -30  -4    6.86    0.29
   1 -27  -6   12.51    0.31
  -6 -26 -11   -0.11    0.15
  -5 -22 -12    1.33    0.21
  -5 -21 -12    2.16    0.22
  -4 -35  -9   -0.15    0.16
  -4 -29 -11    1.35    0.20
  -4 -24 -12    0.24    0.24
  -3 -38  -7    0.08    0.17
  -3 -32 -10    0.55    0.20
  -3 -29 -11    0.11    0.20
  -3 -13 -12   24.96    0.34
  -2 -27 -11    4.37    0.27
  -1 -39  -3    0.03    0.22
  -1 -33  -8    0.98    0.23
  -1 -31  -9    0.05    0.23
  -1 -28 -10   -0.02    0.24
  -1 -22 -11    3.96    0.29
  -1 -15 -11   23.36    0.31
   0 -36  -3    9.17    0.33
   0 -33  -6    0.47    0.25
   0 -29  -8   23.71    0.41
   0 -26  -9   39.20    0.45
   1 -29  -5   13.34    0.30
  -5 -29 -11    0.01    0.15
  -5 -23 -12    0.10    0.19
  -4 -33 -10   -0.24    0.17
  -4 -25 -12    2.26    0.26
  -3 -35  -9    0.61    0.21
  -3 -12 -12    0.03    0.23
  -2 -28 -11    2.16    0.25
  -2 -21 -12   42.94    0.46
  -2 -20 -12   12.32    0.33
  -2 -19 -12    0.80    0.25
  -2 -18 -12   -0.19    0.23
  -2 -17 -12    4.40    0.25
  -2  -9 -11   49.08    0.35
  -1 -23 -11    5.68    0.30
  -1 -14 -11    5.93    0.23
   0 -27  -9    2.22    0.29
   0 -20 -10    2.38    0.24
   0 -19 -10    3.69    0.23
   0 -18 -10    1.21    0.22
   0 -17 -10    7.43    0.25
   0 -16 -10   42.10    0.37
   1 -31  -4   -0.16    0.27
   1 -28  -6   13.23    0.32
   1 -20  -8   -0.16    0.21
   1 -19  -8    1.55    0.21
   1 -18  -8   11.82    0.25
   1 -17  -8   19.54    0.28
  -5 -24 -12    0.15    0.19
  -4 -26 -12    1.33    0.25
  -3 -37  -8   -0.30    0.18
  -3 -33 -10    0.05    0.20
  -3 -30 -11    0.11    0.19
  -3 -25 -12   -0.10    0.24
  -2 -36  -8    2.10    0.22
  -2 -34  -9    0.90    0.20
  -2 -15 -12   17.79    0.30
  -1 -38  -5    0.13    0.25
  -1 -34  -8    0.15    0.22
  -1 -29 -10    3.85    0.27
  -1 -24 -11    9.71    0.33
  -1 -13 -11    3.76    0.20
   0 -36  -4   19.61    0.38
   0 -35  -5    5.09    0.30
   0 -32  -7    1.27    0.27
   0 -30  -8   23.39    0.41
   0 -23 -10    5.24    0.28
   0 -22 -10   14.69    0.31
   0 -15 -10   41.85    0.36
   1 -32  -3    0.49    0.27
   1 -30  -5    0.17    0.23
   1 -26  -7    6.94    0.29
   1 -22  -8    8.77    0.27
   1 -21  -8    0.12    0.22
   1 -16  -8   38.39    0.34
  -5 -30 -11    0.43    0.15
  -5 -25 -12    0.46    0.20
  -3 -26 -12    0.02    0.24
  -2 -40  -5    0.55    0.14
  -2 -39  -6    0.18    0.16
  -2 -32 -10    0.12    0.20
  -2 -29 -11    0.99    0.24
  -1 -39  -4    1.07    0.24
  -1 -37  -6    1.17    0.26
  -1 -32  -9    0.24    0.23
  -1 -25 -11   11.69    0.34
  -1 -12 -11    8.96    0.23
   0 -34  -6    2.09    0.26
   0 -28  -9   30.37    0.44
   1 -29  -6    7.02    0.29
   1 -27  -7   27.09    0.38
   2 -23  -3    1.79    0.22
  -4 -34 -10    0.22    0.17
  -4 -27 -12    0.53    0.23
  -3 -36  -9   -0.21    0.18
  -3 -31 -11   -0.13    0.19
  -2 -35  -9    0.05    0.20
  -2 -25 -12    2.73    0.28
  -2 -13 -12   10.51    0.26
  -1 -36  -7    0.98    0.21
  -1 -26 -11    1.33    0.27
   0 -37  -3    4.33    0.29
   0 -33  -7    1.76    0.28
   0 -13 -10   98.61    0.48
   1 -32  -4    6.05    0.32
   1 -31  -5    5.28    0.29
   1 -24  -8   48.36    0.45
   2 -24  -3   32.74    0.35
   2 -22  -4    0.42    0.21
  -4 -28 -12    0.57    0.19
  -3 -38  -8    0.80    0.18
  -3 -34 -10    0.10    0.20
  -2 -37  -8   -0.02    0.20
  -2 -33 -10    0.24    0.20
  -2 -30 -11    0.25    0.22
  -2 -12 -12   -0.12    0.21
  -1 -40  -3    2.29    0.21
  -1 -33  -9    0.26    0.22
  -1 -27 -11    0.80    0.25
   0 -36  -5    1.45    0.28
   0 -29  -9    5.13    0.31
   0 -26 -10   14.70    0.36
   1 -33  -3    0.51    0.27
   1 -30  -6    5.41    0.29
   1 -28  -7    9.60    0.32
   1 -25  -8   10.39    0.32
   2 -25  -3   54.69    0.43
   2 -23  -4    0.06    0.21
  -5 -27 -12    1.72    0.19
  -4 -19 -13    1.16    0.24
  -4 -18 -13    1.17    0.25
  -3 -32 -11    0.14    0.20
  -3 -20 -13   -0.10    0.23
  -1 -39  -5   -0.22    0.22
  -1 -38  -6    2.57    0.27
  -1 -31 -10    3.92    0.27
  -1 -28 -11    1.96    0.25
  -1 -21 -12   17.22    0.35
  -1 -20 -12    0.24    0.26
  -1 -17 -12    4.83    0.28
   0 -37  -4   17.21    0.36
   0 -30  -9    2.41    0.29
   1 -33  -4    2.03    0.31
   1 -32  -5   44.02    0.49
   2 -24  -4    9.37    0.27
   2 -21  -5    2.19    0.23
   2 -20  -5   14.24    0.26
  -4 -29 -12    0.04    0.17
  -4 -21 -13    0.03    0.22
  -3 -37  -9    1.68    0.19
  -3 -22 -13    0.98    0.25
  -3 -21 -13    0.37    0.22
  -3 -17 -13    0.30    0.24
  -3 -16 -13   -0.26    0.25
  -2 -40  -6   -0.26    0.14
  -2 -39  -7   -0.19    0.16
  -2 -36  -9    1.65    0.21
  -2 -31 -11    0.11    0.20
  -2 -27 -12    1.01    0.24
  -2 -11 -12    4.43    0.22
  -1 -40  -4    1.15    0.21
  -1 -37  -7    1.78    0.22
  -1 -34  -9   -0.30    0.21
  -1 -23 -12   53.30    0.51
  -1 -22 -12   -0.55    0.28
   0 -27 -10   14.98    0.36
   0 -21 -11    0.33    0.25
   0 -19 -11    1.33    0.25
   1 -31  -6   10.49    0.33
   1 -29  -7   35.63    0.44
   1 -22  -9   18.61    0.33
   1 -21  -9   16.29    0.31
   1 -20  -9    3.12    0.23
   2 -25  -4   15.49    0.30
   2 -23  -5    0.30    0.23
   2 -22  -5    9.86    0.26
  -5 -28 -12    0.88    0.17
  -4 -23 -13    0.20    0.23
  -3 -23 -13    0.93    0.24
  -2 -28 -12    2.32    0.24
  -1 -32 -10    0.35    0.23
  -1 -29 -11    0.26    0.24
  -1 -15 -12    6.38    0.25
   0 -31  -9   11.01    0.35
   0 -28 -10   -0.06    0.27
   0 -23 -11   20.71    0.37
   0 -16 -11    0.18    0.22
   1 -23  -9    8.76    0.30
   1 -16  -9   27.04    0.31
   2 -27  -3   14.80    0.33
   2 -24  -5    0.69    0.24
  -4 -30 -12    0.50    0.17
  -3 -33 -11    1.24    0.21
  -3 -30 -12    0.27    0.19
  -3 -25 -13    1.29    0.26
  -3 -24 -13    2.31    0.25
  -3 -14 -13   14.75    0.32
  -2 -32 -11    0.03    0.20
  -2 -22 -13    0.35    0.27
  -2 -18 -13   25.25    0.38
  -2 -17 -13    3.56    0.27
  -2 -10 -12    0.67    0.21
  -1 -25 -12   23.36    0.40
  -1 -14 -12   33.33    0.35
   0 -38  -4   -0.04    0.25
   0 -37  -5    2.20    0.26
   0 -36  -6    2.76    0.29
   0 -35  -7    0.23    0.27
   0 -15 -11    0.04    0.22
   1 -34  -4    8.94    0.35
   1 -33  -5   -0.29    0.27
   1 -32  -6    5.61    0.30
   1 -30  -7    3.52    0.29
   1 -24  -9   90.62    0.58
   2 -25  -5    1.97    0.25
   2 -21  -6    3.58    0.24
   2 -20  -6   17.56    0.29
   2 -19  -6   13.13    0.26
  -4 -25 -13    0.25    0.23
  -3 -36 -10    0.56    0.18
  -3 -26 -13    0.05    0.25
  -3 -13 -13    3.44    0.27
  -2 -37  -9   -0.14    0.18
  -2 -35 -10    2.39    0.23
  -2 -29 -12    0.42    0.22
  -2 -16 -13    0.53    0.22
  -1 -40  -5    0.70    0.20
  -1 -33 -10    0.27    0.21
  -1 -30 -11    0.06    0.23
  -1 -26 -12    0.34    0.25
  -1 -13 -12   -0.04    0.20
   0 -32  -9    0.66    0.25
   0 -29 -10    0.94    0.26
   0 -14 -11   26.94    0.33
   1 -25  -9   17.30    0.36
   1 -14  -9    0.80    0.19
   2 -27  -4    2.88    0.27
   2 -22  -6   13.75    0.29
  -4 -31 -12    0.05    0.16
  -3 -34 -11    0.03    0.18
  -3 -31 -12    0.29    0.20
  -2 -33 -11   -0.02    0.20
  -2 -30 -12    0.58    0.20
  -2  -9 -12    6.65    0.24
  -1 -37  -8    1.93    0.22
  -1 -27 -12   -0.05    0.24
   0 -34  -8    1.88    0.27
   0 -26 -11    8.40    0.34
   1 -29  -8   55.94    0.52
   1 -26  -9   37.32    0.45
   2 -26  -5   -0.12    0.23
   2 -24  -6    0.21    0.25
  -4 -27 -13    0.16    0.20
  -3 -27 -13    0.12    0.20
  -1 -34 -10    0.41    0.21
  -1 -31 -11    0.01    0.22
   0 -37  -6    5.00    0.29
   0 -36  -7    2.88    0.29
   0 -27 -11   -0.36    0.27
   1 -34  -5    2.86    0.30
   1 -33  -6    0.31    0.26
   1 -30  -8    0.32    0.29
   1 -27  -9   26.89    0.42
   1 -21 -10    3.84    0.28
   1 -19 -10    3.73    0.26
   1 -18 -10   16.69    0.31
   2 -28  -4   39.67    0.45
   2 -25  -6    4.30    0.27
  -5 -25 -13    1.31    0.18
  -3 -32 -12    0.29    0.19
  -3 -28 -13    0.46    0.22
  -2 -38  -9   -0.33    0.18
  -2 -36 -10    1.77    0.21
  -2 -34 -11    0.28    0.21
  -2 -31 -12    0.01    0.20
  -2 -13 -13    6.22    0.28
  -1 -40  -6    0.08    0.17
  -1 -39  -7    3.03    0.20
  -1 -36  -9    1.75    0.21
  -1 -32 -11    0.27    0.21
  -1 -28 -12    1.50    0.25
  -1 -19 -13    1.10    0.29
   0 -35  -8    1.65    0.26
   0 -31 -10    0.60    0.25
   1 -35  -4    1.10    0.28
   1 -32  -7   -0.08    0.26
   1 -23 -10   26.30    0.40
   1 -17 -10   -0.09    0.20
   1 -16 -10    3.56    0.25
   2 -22  -7   35.91    0.38
   2 -21  -7   16.71    0.30
   2 -20  -7    8.33    0.26
  -5 -26 -13    0.01    0.15
  -4 -28 -13    0.08    0.15
  -3 -35 -11    0.78    0.18
  -2 -27 -13    2.47    0.24
  -2 -12 -13   -0.20    0.23
  -1 -38  -8    0.17    0.18
  -1 -29 -12    0.82    0.25
  -1 -22 -13   26.72    0.43
  -1 -18 -13   45.54    0.47
   0 -28 -11    0.58    0.25
   0 -22 -12   90.60    0.63
   1 -34  -6    0.28    0.27
   1 -31  -8    8.88    0.35
   1 -25 -10   28.22    0.42
   1 -24 -10   37.20    0.45
   1 -15 -10   22.52    0.32
   2 -29  -4   11.33    0.35
   2 -28  -5    2.25    0.28
   2 -24  -7    1.16    0.26
  -4 -29 -13    0.61    0.16
  -3 -33 -12    0.39    0.19
  -3 -29 -13    0.06    0.19
  -3 -21 -14    0.10    0.25
  -3 -20 -14    1.86    0.26
  -3 -18 -14   18.40    0.37
  -2 -32 -12    0.33    0.20
  -2 -28 -13    0.16    0.21
  -1 -24 -13    1.03    0.29
  -1 -10 -12    0.65    0.21
   0 -38  -6    1.50    0.26
   0 -32 -10    7.18    0.30
   0 -29 -11    1.40    0.26
   0 -23 -12    3.43    0.29
   0 -11 -11    5.04    0.21
   1 -35  -5   -0.18    0.27
   1 -33  -7    7.42    0.32
   1 -26 -10    1.36    0.30
   2 -27  -6    0.78    0.26
   2 -25  -7    1.98    0.27
  -3 -23 -14    1.19    0.26
  -3 -17 -14    1.10    0.28
  -2 -37 -10    0.70    0.19
  -2 -11 -13    6.22    0.27
  -1 -33 -11   -0.21    0.19
  -1 -30 -12    0.82    0.22
  -1 -15 -13   13.61    0.31
   0 -39  -5    1.31    0.23
   0 -36  -8    0.54    0.25
   0 -25 -12    4.55    0.31
   1 -32  -8    5.08    0.33
   1 -27 -10   13.95    0.39
   2 -29  -5   39.14    0.46
   2 -26  -7    3.13    0.28
  -4 -23 -14    0.15    0.20
  -3 -16 -14    1.33    0.26
  -2 -33 -12    0.45    0.21
  -2 -29 -13    0.32    0.20
  -2 -22 -14    0.44    0.27
  -2 -20 -14   12.39    0.33
  -2 -18 -14   17.42    0.36
  -1 -40  -7    0.28    0.16
  -1 -31 -12    0.57    0.20
  -1 -26 -13    2.11    0.26
  -1 -14 -13   17.94    0.31
   0 -35  -9    0.43    0.22
   0 -33 -10   -0.03    0.22
   1 -35  -6    2.97    0.30
   1 -21 -11   23.48    0.38
   1 -20 -11   44.08    0.45
   1 -13 -10    9.94    0.25
   2 -19  -8   17.87    0.32
   2 -18  -8   17.79    0.31
  -4 -24 -14    0.17    0.20
  -3 -15 -14    0.12    0.25
  -2 -30 -13    0.58    0.20
  -2 -24 -14    0.04    0.27
  -2 -23 -14   -0.08    0.26
  -2 -17 -14    0.05    0.24
  -2 -16 -14   28.00    0.40
  -2 -10 -13   54.35    0.44
  -1 -36 -10    0.94    0.21
  -1 -34 -11    0.29    0.20
  -1 -13 -13    0.13    0.24
   0 -38  -7    5.81    0.30
   0 -31 -11    0.04    0.24
   0 -27 -12    7.18    0.32
   1 -36  -5    7.24    0.31
   1 -34  -7    0.26    0.27
   1 -31  -9    2.59    0.31
   1 -28 -10    0.02    0.31
   1 -23 -11   20.63    0.40
   1 -19 -11    2.08    0.24
   1 -17 -11    0.26    0.24
   1 -12 -10    8.86    0.24
   2 -30  -5   -0.20    0.30
   2 -29  -6    1.75    0.29
   2 -27  -7   26.78    0.39
   2 -24  -8    1.62    0.27
   2 -17  -8    6.51    0.25
   2 -16  -8    1.67    0.22
  -4 -25 -14    1.66    0.21
  -3 -26 -14    1.45    0.25
  -2 -36 -11    0.21    0.19
  -2 -25 -14    0.65    0.25
  -1 -32 -12    0.34    0.20
  -1 -28 -13    0.12    0.24
   0 -37  -8    0.36    0.26
   0 -28 -12    8.05    0.32
   1 -33  -8   -0.41    0.27
   1 -25 -11    9.40    0.35
   1 -24 -11   11.90    0.36
   1 -16 -11    0.89    0.25
   2 -28  -7   24.11    0.40
   2 -25  -8    8.33    0.31
  -4 -26 -14    0.40    0.18
  -3 -27 -14    0.02    0.20
  -2 -34 -12    0.23    0.19
  -2 -31 -13    0.67    0.21
  -2 -26 -14   -0.08    0.20
  -1 -37 -10    0.19    0.19
  -1 -35 -11    0.97    0.21
  -1 -29 -13    1.06    0.22
  -1 -12 -13    0.94    0.22
   0 -40  -5    0.24    0.19
   0 -36  -9    1.45    0.23
   0 -34 -10    0.81    0.21
   0 -32 -11    0.84    0.24
   0 -29 -12    1.77    0.27
   0 -22 -13   56.99    0.55
   0 -21 -13   12.38    0.39
   1 -35  -7    1.74    0.30
   1 -32  -9    0.71    0.29
   1 -26 -11    1.71    0.32
   1 -15 -11    0.29    0.24
   2 -30  -6    9.90    0.34
   2 -26  -8    9.02    0.33
  -4 -27 -14    0.28    0.18
  -3 -28 -14    0.34    0.19
  -1 -33 -12   -0.04    0.19
  -1 -21 -14   -0.01    0.29
  -1 -20 -14   26.97    0.43
  -1 -19 -14    3.24    0.29
   0 -24 -13    0.23    0.29
   0 -23 -13   51.06    0.54
   0 -18 -13   13.57    0.34
   1 -37  -5    3.22    0.28
   1 -34  -8    0.23    0.28
   1 -30 -10    8.22    0.35
   1 -27 -11   21.21    0.41
   1 -14 -11    3.37    0.25
   2 -29  -7    5.41    0.30
   2 -22  -9   49.71    0.48
   2 -21  -9    9.52    0.30
   2 -20  -9   60.30    0.49
   2 -19  -9    6.29    0.28
  -2 -35 -12    0.29    0.19
  -2 -32 -13   -0.15    0.20
  -2 -13 -14   33.52    0.42
  -1 -39  -9    0.74    0.18
  -1 -30 -13    0.63    0.21
  -1 -17 -14    5.71    0.30
   0 -40  -6    0.20    0.20
   0 -38  -8    0.26    0.21
   0 -33 -11    0.00    0.22
   0 -30 -12    0.15    0.25
   0 -25 -13   36.34    0.47
   0 -11 -12   27.82    0.33
   1 -33  -9    2.66    0.32
   2 -32  -5    2.18    0.32
   2 -31  -6   20.80    0.42
   2 -28  -8    0.46    0.31
   2 -17  -9    8.88    0.29
  -3 -29 -14    0.09    0.17
  -1 -38 -10    0.81    0.19
  -1 -36 -11    0.81    0.20
  -1 -25 -14    2.88    0.27
  -1 -16 -14    0.14    0.26
   0 -37  -9    0.35    0.20
   0 -26 -13    0.23    0.27
   1 -37  -6    0.53    0.25
   1 -36  -7    1.68    0.29
   1 -35  -8   26.46    0.46
   1 -23 -12    6.95    0.35
   1 -22 -12    4.81    0.34
   1 -21 -12   22.06    0.41
   1 -20 -12    6.55    0.33
   1 -19 -12   14.92    0.36
   1 -13 -11   26.36    0.34
   2 -26  -9    5.23    0.34
  -3 -30 -14   -0.18    0.16
  -3 -22 -15   -0.11    0.24
  -3 -21 -15    0.71    0.24
  -3 -20 -15    1.08    0.24
  -3 -19 -15    5.95    0.29
  -2 -33 -13    0.82    0.20
  -2 -12 -14    1.20    0.28
  -1 -31 -13    0.05    0.20
  -1 -27 -14    0.17    0.24
  -1 -26 -14    0.42    0.23
  -1  -7 -12   10.26    0.25
   0 -34 -11    0.29    0.19
   0 -31 -12    0.22    0.23
   0 -27 -13    3.63    0.29
   0 -14 -13    0.56    0.25
   1 -29 -11   12.25    0.36
   1 -24 -12    2.67    0.34
   1 -18 -12   24.18    0.38
   1 -17 -12   -0.01    0.26
   1 -12 -11    1.57    0.23
   2 -33  -5    2.07    0.31
   2 -32  -6    6.22    0.36
   2 -29  -8    4.34    0.32
   2 -27  -9    9.49    0.36
  -3 -24 -15    0.73    0.24
  -3 -23 -15    0.24    0.24
  -3 -18 -15    0.09    0.27
  -2 -21 -15    0.19    0.27
  -2 -20 -15    3.30    0.29
  -2 -19 -15   -0.22    0.26
  -1 -32 -13    0.06    0.20
  -1 -14 -14   34.87    0.41
   0 -40  -7    0.18    0.20
   0 -32 -12    0.96    0.22
   0 -28 -13    0.00    0.26
   1 -34  -9    2.90    0.29
   1 -26 -12   10.18    0.35
   1 -25 -12   22.05    0.43
   1 -16 -12   -0.20    0.26
   2 -30  -8   29.34    0.46
   2 -23 -10    5.36    0.33
   2 -22 -10   57.83    0.53
   2 -21 -10    4.32    0.31
   2 -19 -10    1.57    0.28
  -3 -25 -15    1.55    0.24
  -2 -34 -13    0.16    0.18
  -2 -24 -15    1.98    0.28
  -2 -17 -15    6.22    0.31
  -2 -11 -14   15.83    0.33
  -1 -37 -11    0.38    0.19
  -1 -35 -12    0.07    0.20
  -1 -28 -14   -0.12    0.22
  -1 -13 -14   63.88    0.52
  -1  -9 -13    0.43    0.22
   0 -38  -9   -0.14    0.17
   0 -29 -13    1.36    0.26
   0 -13 -13    3.13    0.24
   1 -37  -7    0.02    0.26
   1 -36  -8    0.03    0.29
   1 -33 -10    0.36    0.27
   1 -11 -11   30.41    0.34
   2 -33  -6    1.63    0.32
   2 -32  -7   13.70    0.38
   2 -28  -9    7.46    0.34
   2 -25 -10   -0.15    0.32
   2 -24 -10   11.22    0.37
   2 -18 -10   -0.25    0.26
  -3 -26 -15    0.71    0.21
  -2 -31 -14    0.05    0.19
  -2 -25 -15    0.26    0.26
  -2 -16 -15   -0.45    0.29
  -1 -33 -13   -0.19    0.23
  -1 -29 -14    0.17    0.21
   0 -37 -10   -0.03    0.20
   0 -23 -14   26.69    0.45
   0 -22 -14    0.23    0.31
   0  -9 -12   24.96    0.32
   1 -38  -6    5.14    0.27
   1 -35  -9    1.78    0.27
   1 -31 -11    0.34    0.26
   1 -14 -12    7.32    0.30
   2 -31  -8    1.18    0.30
   2 -13  -9    0.11    0.23
   3 -23  -4   -0.08    0.24
   3 -21  -5    0.07    0.24
   3 -21  -4    0.16    0.22
  -3 -27 -15    0.29    0.18
  -2 -26 -15    2.39    0.25
  -1 -30 -14    0.45    0.22
  -1 -21 -15    4.21    0.34
  -1 -12 -14    6.74    0.29
   0 -30 -13    1.96    0.23
   0 -25 -14   13.25    0.36
   0 -24 -14    0.19    0.27
   1 -28 -12    7.83    0.32
   2 -33  -7    1.85    0.31
   2 -15 -10   12.76    0.31
   3 -24  -4    4.15    0.28
   3 -23  -5    6.32    0.29
   3 -22  -5   12.38    0.30
   3 -20  -5   10.38    0.27
  -3 -28 -15    1.09    0.17
  -2 -32 -14   -0.09    0.18
  -2 -27 -15   -0.09    0.21
  -1 -36 -12   -0.11    0.19
  -1 -23 -15    3.07    0.30
  -1 -22 -15    4.66    0.33
  -1 -19 -15    5.61    0.32
   0 -39  -9   -0.05    0.17
   0 -36 -11    0.32    0.22
   0 -31 -13    0.30    0.22
   0 -26 -14    0.05    0.27
   0 -16 -14   12.40    0.35
   0 -11 -13   -0.44    0.24
   1 -38  -7    0.70    0.25
   1 -37  -8    2.99    0.30
   1 -34 -10   -0.16    0.23
   1 -32 -11   -0.14    0.23
   1 -29 -12    5.39    0.31
   1 -24 -13   63.94    0.59
   1 -23 -13   16.27    0.42
   1 -22 -13    5.51    0.36
   1 -20 -13   55.03    0.55
   1 -13 -12   90.96    0.57
   2 -34  -6    0.54    0.32
   2 -32  -8    0.17    0.29
   2 -30  -9    0.40    0.30
   2 -22 -11   -0.25    0.31
   3 -22  -6    4.37    0.29
   3 -20  -6    7.90    0.31
  -2 -28 -15    0.21    0.20
  -2 -14 -15   27.00    0.42
  -1 -34 -13    0.29    0.21
  -1 -17 -15    0.04    0.27
  -1 -11 -14    6.69    0.29
   0 -38 -10    0.36    0.19
   0 -34 -12    0.34    0.21
   0 -27 -14    7.67    0.32
   1 -36  -9    1.71    0.28
   1 -30 -12    7.03    0.32
   1 -25 -13    8.02    0.35
   2 -31  -9    0.47    0.32
   2 -24 -11  145.55    0.83
   2 -23 -11   12.68    0.39
   2 -20 -11   49.34    0.50
   3 -26  -5    0.23    0.30
   3 -24  -6    0.52    0.28
  -2 -29 -15    0.86    0.19
  -2 -13 -15   22.53    0.40
  -1 -16 -15    1.07    0.27
   0 -32 -13   -0.01    0.21
   0 -28 -14    0.28    0.24
   0 -14 -14   60.23    0.53
   1 -35 -10    0.71    0.24
   1 -26 -13    7.57    0.33
   2 -34  -7    1.86    0.30
   2 -33  -8   -0.23    0.30
   2 -26 -11    0.48    0.35
   2 -25 -11    0.44    0.35
   2 -17 -11   19.26    0.38
   2 -13 -10   -0.06    0.25
   3 -25  -6    4.75    0.32
   3 -23  -7    0.07    0.29
   3 -22  -7    5.16    0.31
   3 -21  -7    2.62    0.30
  -1 -35 -13    0.01    0.19
  -1 -32 -14    0.58    0.21
  -1 -15 -15   18.94    0.37
  -1 -10 -14    0.11    0.25
   0 -35 -12    0.02    0.21
   0 -29 -14    0.29    0.22
   1 -38  -8    0.06    0.23
   1 -37  -9   -0.26    0.26
   1 -31 -12    1.89    0.26
   1 -27 -13    2.26    0.30
   1 -15 -13    9.10    0.33
   2 -35  -6   -0.42    0.29
   2 -32  -9    0.91    0.31
   2 -30 -10    1.38    0.32
   3 -24  -7    1.31    0.28
   3 -19  -7    4.30    0.28
   3 -18  -7    7.66    0.32
  -2 -30 -15   -0.07    0.17
  -1 -28 -15    0.61    0.21
  -1 -14 -15   41.43    0.48
  -1  -7 -13    6.53    0.26
   0 -33 -13    0.36    0.22
   0 -13 -14    1.97    0.27
   0  -7 -12   19.29    0.30
   1 -39  -7    0.28    0.21
   1 -32 -12    0.37    0.25
   1 -28 -13    5.52    0.32
   1 -14 -13   14.62    0.36
   2 -34  -8    5.08    0.34
   2 -15 -11    0.43    0.28
   3 -28  -5    1.06    0.31
   3 -27  -6    1.46    0.32
   3 -26  -7    1.79    0.32
   3 -17  -7   15.34    0.32
  -3 -23 -16   -0.30    0.20
  -3 -22 -16    0.34    0.21
  -3 -21 -16   -0.31    0.21
  -2 -24 -16    0.92    0.27
  -2 -23 -16    0.67    0.27
  -2 -22 -16    0.34    0.26
  -2 -21 -16    2.52    0.28
  -2 -20 -16    0.44    0.27
  -2 -19 -16    1.94    0.28
  -1 -33 -14    0.09    0.19
  -1 -29 -15    0.20    0.21
   0 -36 -12    0.35    0.19
   0 -24 -15   25.23    0.44
   0 -23 -15    0.82    0.30
   0  -9 -13   30.00    0.38
   1 -29 -13    6.98    0.32
   2 -33  -9    0.38    0.32
   2 -31 -10   -0.21    0.30
   2 -21 -12   63.02    0.61
   2 -14 -11   11.69    0.32
   3 -28  -6   -0.07    0.33
   3 -27  -7    2.45    0.32
   3 -24  -8   12.62    0.37
   3 -23  -8    0.02    0.27
   3 -20  -8    0.12    0.27
   3 -19  -8   16.37    0.35
  -3 -25 -16    0.73    0.19
  -3 -24 -16   -0.14    0.19
  -2 -25 -16    0.58    0.26
  -1 -30 -15    0.35    0.23
  -1 -13 -15   14.57    0.36
   0 -34 -13   -0.07    0.22
   0 -31 -14    0.09    0.21
   0 -25 -15    7.97    0.33
   0 -18 -15    4.55    0.33
   1 -35 -11   -0.02    0.22
   1 -30 -13    2.32    0.27
   1 -24 -14    0.56    0.29
   1 -23 -14    2.16    0.32
   1 -22 -14    0.92    0.32
   1 -20 -14    9.13    0.40
   1 -19 -14    4.52    0.36
   2 -25 -12   64.71    0.65
   2 -24 -12  115.70    0.80
   2 -18 -12    0.07    0.30
   3 -29  -6    0.53    0.35
   3 -25  -8    1.62    0.29
  -3 -26 -16    1.89    0.20
  -2 -16 -16   17.47    0.40
  -1 -34 -14    0.37    0.21
  -1 -23 -16    4.00    0.31
  -1 -22 -16    1.86    0.31
  -1 -21 -16   10.61    0.37
  -1 -20 -16    6.17    0.35
   0 -27 -15   12.77    0.35
   0 -26 -15    0.10    0.24
   0 -16 -15    1.04    0.33
   1 -39  -8    3.20    0.23
   1 -38  -9    1.59    0.23
   1 -37 -10   -0.09    0.20
   1 -26 -14    5.85    0.32
   1 -25 -14   -0.24    0.28
   2 -36  -7    0.32    0.27
   2 -35  -8    0.38    0.29
   2 -34  -9    6.27    0.36
   2 -32 -10    0.58    0.30
   2 -11 -10    0.45    0.22
   3 -28  -7   -0.24    0.29
   3 -26  -8    0.65    0.29
   3 -22  -9    0.32    0.31
   3 -21  -9    1.63    0.29
  -2 -27 -16    0.29    0.17
  -2 -15 -16   -0.02    0.30
  -1 -31 -15    0.42    0.21
  -1 -25 -16    0.46    0.25
  -1 -24 -16   -0.14    0.28
  -1 -19 -16    2.07    0.29
  -1 -18 -16    0.31    0.29
   0 -37 -12    0.07    0.18
   0 -35 -13    0.32    0.20
   0 -32 -14   -0.08    0.22
   0 -28 -15    0.10    0.24
   0 -15 -15    5.85    0.34
   0 -11 -14    2.86    0.27
   1 -34 -12    3.00    0.28
   1 -31 -13    2.38    0.25
   1 -27 -14    0.10    0.28
   1 -16 -14   25.35    0.44
   2 -27 -12    7.06    0.37
   2 -16 -12    4.62    0.32
   3 -30  -6    2.02    0.34
   3 -29  -7    2.48    0.36
   3 -25  -9   12.13    0.40
  -2 -28 -16    0.93    0.19
  -1 -32 -15    0.23    0.20
  -1  -8 -14    0.36    0.27
   0 -29 -15    1.84    0.24
   1 -36 -11    0.78    0.22
   1 -32 -13    6.11    0.29
   1 -28 -14    3.71    0.29
   1  -9 -12    2.01    0.25
   2 -31 -11    8.17    0.36
   2 -28 -12    8.32    0.36
   2 -12 -11   23.72    0.36
   3 -28  -8    3.30    0.31
  -1 -27 -16   -0.02    0.22
  -1 -16 -16    8.10    0.33
   0 -33 -14    0.38    0.22
   0 -14 -15    0.04    0.29
   1 -39  -9    0.46    0.21
   1 -38 -10    1.54    0.20
   1 -29 -14    6.45    0.29
   2 -35  -9    0.09    0.29
   2 -32 -11   10.83    0.37
   2 -29 -12    9.50    0.36
   2 -24 -13    4.50    0.38
   2 -22 -13   29.15    0.52
   2 -21 -13    4.70    0.39
   2 -20 -13    4.09    0.37
   3 -30  -7    4.19    0.38
   3 -29  -8   -0.04    0.30
  -1 -15 -16    0.31    0.31
   0 -30 -15   -0.10    0.22
   0 -13 -15   32.55    0.46
   0  -7 -13    1.58    0.26
   1 -37 -11    0.23    0.19
   1 -33 -13    0.60    0.23
   2 -34 -10   -0.02    0.30
   2 -30 -12    0.56    0.28
   2 -25 -13   97.61    0.76
   2 -19 -13    1.28    0.31
   2 -18 -13    0.08    0.34
   2 -11 -11    0.73    0.26
   3 -31  -7    5.42    0.38
   3 -30  -8    0.40    0.31
   3 -28  -9   -0.07    0.33
   3 -25 -10    0.26    0.35
   3 -20 -10   -0.26    0.31
   3 -19 -10    0.25    0.30
   3 -16  -9    5.30    0.30
  -1 -14 -16    0.24    0.33
  -1 -10 -15   42.40    0.48
   0 -34 -14    0.09    0.20
   0 -31 -15    0.59    0.24
   0 -20 -16    3.16    0.34
   0 -19 -16    2.57    0.33
   1 -30 -14    0.56    0.24
   1 -24 -15    6.29    0.34
   1 -22 -15    0.72    0.32
   1 -19 -15    1.59    0.35
   1 -10 -13   37.00    0.42
   1  -8 -12   23.25    0.34
   2 -36  -9    0.23    0.28
   2 -27 -13    4.64    0.33
   2 -13 -12    0.96    0.30
   3 -29  -9    1.65    0.33
   3 -26 -10   23.15    0.47
  -1  -7 -14    9.76    0.31
   0 -26 -16    0.80    0.25
   0 -25 -16    4.90    0.29
   0 -12 -15    2.94    0.30
   0  -9 -14    3.37    0.27
   1 -34 -13    6.44    0.30
   1 -31 -14    1.79    0.24
   1 -26 -15    0.16    0.28
   1 -25 -15    1.77    0.30
   1 -18 -15   24.46    0.47
   2 -35 -10    0.27    0.30
   2 -28 -13    9.02    0.36
   2 -16 -13   22.88    0.44
   3 -32  -7    2.51    0.36
   3 -31  -8    0.76    0.33
   3 -27 -10   12.83    0.41
   3 -17 -10    0.30    0.29
   3 -14  -9    9.58    0.31
  -2 -24 -17    0.96    0.21
  -2 -23 -17    3.77    0.27
  -2 -22 -17    0.43    0.24
  -2 -21 -17    1.90    0.25
  -2 -20 -17    0.84    0.26
  -2 -19 -17    0.36    0.25
  -1 -13 -16   10.40    0.38
   0 -32 -15    0.10    0.20
   0 -27 -16   -0.05    0.22
   1 -27 -15    1.29    0.26
   1 -12 -14   14.98    0.36
   2 -29 -13   15.43    0.39
   2 -15 -13    0.75    0.32
   2 -12 -12   27.56    0.41
   3 -30  -9    1.39    0.30
   3 -22 -11    0.03    0.35
   3 -20 -11    0.06    0.34
  -2 -25 -17    0.69    0.21
  -2 -18 -17    0.43    0.26
  -1 -23 -17    0.53    0.29
  -1 -22 -17    7.66    0.35
  -1  -9 -15    3.42    0.30
   0 -16 -16    0.67    0.30
   1 -32 -14   -0.01    0.23
   1 -28 -15    1.17    0.25
   1  -9 -13    1.84    0.27
   2 -22 -14   -0.38    0.34
   3 -32  -8    0.80    0.32
   3 -31  -9   38.77    0.54
   3 -29 -10    5.09    0.38
   3 -19 -11    9.34    0.38
   3 -13  -9    1.99    0.27
  -1 -25 -17   -0.19    0.23
  -1 -19 -17   15.30    0.41
  -1 -18 -17    8.74    0.37
  -1 -12 -16    3.91    0.35
   0 -33 -15   -0.40    0.20
   0 -29 -16   -0.09    0.23
   0 -15 -16    0.20    0.30
   0  -8 -14    2.81    0.27
   1 -37 -12   -0.24    0.18
   1 -35 -13    0.96    0.22
   1 -29 -15    1.22    0.25
   1 -11 -14   11.13    0.33
   2 -38  -8   -0.08    0.21
   2 -36 -10    0.33    0.26
   2 -33 -12    0.82    0.27
   2 -30 -13    0.79    0.27
   2 -26 -14    0.48    0.30
   2 -25 -14    0.83    0.32
   2 -11 -12   12.84    0.35
   3 -27 -11    5.01    0.39
   1 -33 -14    0.98    0.24
   1 -30 -15    0.54    0.23
   1 -14 -15   21.28    0.44
   2 -35 -11    1.60    0.28
   2 -31 -13    2.18    0.27
   2 -27 -14    0.31    0.30
   2 -17 -14   12.89    0.43
   2 -13 -13   51.30    0.53
   3 -33  -8    0.18    0.31
   3 -30 -10    0.57    0.32
   3 -28 -11    2.12    0.36
  -1 -28 -17    0.27    0.20
  -1 -27 -17    0.03    0.19
  -1 -16 -17    4.71    0.32
   1 -22 -16    6.04    0.35
   1 -21 -16    0.19    0.32
   1 -20 -16    0.60    0.34
   2 -38  -9    0.26    0.22
   2 -34 -12    0.04    0.24
   2 -28 -14    0.81    0.28
   2 -10 -12    8.13    0.31
   3 -31 -10    1.50    0.35
   3 -29 -11    2.31    0.38
   3 -25 -12   62.79    0.68
   3 -22 -12    1.30    0.37
   3 -21 -12    1.74    0.36
   3 -20 -12    0.60    0.37
   3 -19 -12    0.82    0.35
   3 -15 -11    0.80    0.31
   0 -31 -16    0.45    0.21
   0 -24 -17    0.08    0.26
   0 -23 -17    0.52    0.26
   0 -22 -17   12.77    0.38
   0 -20 -17   29.08    0.51
   0 -13 -16    8.16    0.33
   0  -7 -14   11.87    0.32
   0  -5 -13    0.53    0.27
   1 -34 -14    1.13    0.21
   1 -31 -15    2.90    0.25
   1 -26 -16    0.23    0.25
   1 -25 -16   -0.02    0.27
   1 -13 -15    1.53    0.32
   2 -36 -11    2.91    0.25
   2 -29 -14    2.12    0.29
   2  -8 -11    6.26    0.28
   3 -34  -8    3.39    0.34
   3 -33  -9    1.19    0.33
   3 -18 -12    0.83    0.36
   0 -19 -17    5.70    0.36
   0 -18 -17   18.95    0.45
   0  -9 -15    6.01    0.33
   1 -32 -15    0.90    0.25
   1 -27 -16    0.59    0.24
   2 -35 -12    1.02    0.23
   2 -30 -14    0.89    0.26
   2 -23 -15    0.12    0.30
   2 -22 -15    0.27    0.32
   2 -21 -15    2.07    0.34
   3 -32 -10    3.29    0.36
   3 -30 -11   18.61    0.46
   3 -14 -11   -0.26    0.31
   3 -12 -10    0.67    0.28
  -1 -14 -17   10.10    0.39
   0 -17 -17    0.03    0.32
   0 -12 -16    0.70    0.32
   1 -35 -14    2.22    0.23
   1 -16 -16    5.63    0.38
   1  -9 -14   17.92    0.37
   1  -7 -13    1.75    0.28
   2 -38 -10    0.24    0.21
   2 -25 -15    1.33    0.32
   2 -24 -15    1.02    0.31
   2 -19 -15    0.16    0.37
   2 -14 -14   83.83    0.66
   2 -11 -13    0.10    0.30
   2  -9 -12    5.58    0.30
   3 -34  -9    0.02    0.30
   3 -31 -11    0.02    0.35
   4 -22  -6    0.15    0.29
   0 -16 -17   -0.16    0.32
   1 -33 -15    0.76    0.21
   1 -15 -16   28.50    0.50
   2 -37 -11    0.03    0.17
   2 -31 -14   17.33    0.38
   2 -27 -15   -0.10    0.27
   2 -18 -15   -0.15    0.38
   2 -17 -15    5.15    0.42
   3 -33 -10   11.84    0.40
   3 -29 -12    0.45    0.33
   3 -25 -13    5.04    0.40
   3 -23 -13    8.22    0.43
   3 -21 -13    1.74    0.39
   3 -20 -13    5.92    0.42
   3 -15 -12   33.94    0.49
   3 -13 -11    5.36    0.33
   4 -24  -6    0.80    0.32
   4 -23  -7    0.39    0.32
   4 -22  -7    0.42    0.31
   4 -21  -6    2.49    0.28
   4 -21  -5   15.73    0.35
   4 -20  -6   15.65    0.35
   4 -20  -5    3.01    0.28
  -2 -23 -18    1.22    0.20
  -1 -13 -17    7.97    0.37
   0 -29 -17    0.02    0.21
   0 -15 -17    1.79    0.31
   0  -6 -14   -0.03    0.27
   1 -11 -15   -0.31    0.29
   2 -36 -12   -0.27    0.19
   2 -32 -14    0.47    0.26
   2 -28 -15    0.32    0.25
   2 -16 -15   12.06    0.45
   3 -32 -11    2.90    0.34
   3 -30 -12    2.55    0.33
   3 -11 -10    8.95    0.33
   4 -25  -8    2.86    0.36
   4 -25  -7    0.53    0.35
   4 -22  -8    0.53    0.31
   4 -21  -8    0.16    0.31
   4 -19  -7    1.91    0.31
   4 -19  -6    8.61    0.29
   4 -19  -5   10.10    0.30
  -1 -25 -18    0.94    0.19
  -1 -24 -18    0.02    0.23
  -1 -23 -18    1.16    0.26
  -1 -22 -18    2.31    0.29
  -1 -21 -18    0.49    0.28
  -1 -20 -18    2.44    0.30
   1 -14 -16    2.71    0.35
   2 -29 -15    0.65    0.25
   2 -12 -14    2.97    0.34
   2  -8 -12   23.35    0.38
   3 -35  -9   -0.36    0.27
   3 -34 -10    0.13    0.30
   3 -27 -13    2.07    0.33
   3 -17 -13    8.43    0.43
   4 -26  -8    8.65    0.40
   4 -21  -9    0.46    0.34
   4 -19  -8    4.99    0.34
   4 -18  -6    7.81    0.29
  -1 -26 -18    0.34    0.18
  -1 -19 -18    0.57    0.28
   0 -30 -17    1.11    0.21
   0 -14 -17    0.26    0.29
   1 -31 -16    0.16    0.23
   1 -25 -17    0.34    0.24
   1 -24 -17    1.94    0.28
   1 -13 -16    0.77    0.34
   1 -10 -15   17.80    0.38
   1  -6 -13   17.96    0.35
   2 -35 -13    0.14    0.20
   2 -33 -14    0.26    0.24
   2 -30 -15    0.38    0.25
   3 -33 -11   -0.39    0.31
   3 -10 -10   19.07    0.38
   4 -27  -8    2.39    0.40
   4 -20  -9    3.90    0.34
   4 -19  -9    0.04    0.33
   4 -17  -6    2.39    0.25
   1 -32 -16    0.92    0.23
   1 -27 -17   -0.21    0.25
   1 -18 -17    2.31    0.37
   2 -25 -16    0.10    0.28
   2 -23 -16    9.82    0.40
   2 -22 -16    1.92    0.34
   2 -21 -16    4.32    0.36
   2 -11 -14    9.87    0.37
   2  -9 -13   73.07    0.58
   3 -35 -10    1.34    0.29
   3 -32 -12    0.82    0.33
   3 -25 -14    3.61    0.37
   3 -24 -14   -0.29    0.33
   3 -23 -14    4.70    0.38
   3 -21 -14    2.68    0.40
   3 -15 -13    0.05    0.36
   3 -11 -11   15.16    0.39
   4 -28  -8    1.45    0.40
   4 -27  -9    0.03    0.33
   4 -22 -10   -0.40    0.37
   4 -17  -8    2.79    0.31
   4 -16  -7    0.25    0.30
   4 -16  -6   -0.08    0.25
  -1 -16 -18    0.88    0.32
   0 -25 -18   -0.18    0.23
   0 -24 -18    2.04    0.26
   0 -23 -18    0.12    0.25
   0 -22 -18    5.19    0.35
   0 -21 -18   -0.21    0.31
   0 -20 -18    1.65    0.34
   0 -13 -17    0.38    0.33
   0  -7 -15    9.87    0.34
   1 -28 -17   -0.01    0.26
   1 -17 -17    9.06    0.40
   1 -12 -16   11.47    0.40
   2 -31 -15    1.74    0.27
   2 -26 -16    0.52    0.26
   2 -18 -16   -0.31    0.39
   3 -36  -9    0.14    0.24
   3 -34 -11    0.28    0.29
   3 -26 -14   -0.35    0.32
   3 -12 -12    5.41    0.35
   4 -28  -9    2.41    0.35
   4 -19 -10    0.58    0.37
   0 -26 -18    0.25    0.20
   0  -9 -16    8.75    0.37
   1 -16 -17    8.99    0.40
   2 -17 -16    7.99    0.43
   2 -13 -15   25.92    0.49
   3 -33 -12    0.18    0.32
   3 -31 -13    0.62    0.29
   3 -27 -14    4.59    0.34
   3 -14 -13   11.12    0.40
   3 -10 -11    0.67    0.31
   4 -27 -10    1.00    0.36
   4 -16  -9   14.89    0.41
   4 -15  -7   27.02    0.39
  -1 -15 -18   10.16    0.37
   0 -27 -18   -0.11    0.20
   0 -17 -18   17.84    0.45
   1 -29 -17   -0.26    0.22
   1 -15 -17    0.33    0.35
   1 -11 -16    5.03    0.36
   2 -32 -15    0.91    0.23
   2 -28 -16    0.71    0.25
   2 -16 -16    6.10    0.43
   3 -28 -14    0.02    0.28
   4 -29  -9   11.25    0.43
   4 -28 -10    2.03    0.36
   4 -25 -11    2.72    0.40
   4 -24 -11    0.24    0.37
   4 -22 -11    3.99    0.40
   0  -6 -15   14.34    0.38
   1 -30 -17    1.49    0.23
   1 -14 -17   11.35    0.41
   1  -8 -15    0.45    0.31
   2 -33 -15    0.39    0.22
   2 -29 -16   -0.08    0.24
   3 -32 -13   -0.44    0.26
   3 -22 -15    5.38    0.39
   4 -26 -11   21.72    0.50
   4 -14  -8    0.47    0.29
   4 -14  -7   49.01    0.46
   0 -15 -18    0.61    0.34
   0  -8 -16    1.49    0.34
   0  -4 -14    0.94    0.31
   1 -21 -18    4.93    0.32
   2 -30 -16    0.23    0.25
   3 -25 -15   -0.05    0.32
   3 -20 -15   23.98    0.52
   3 -15 -14   -0.29    0.37
   3 -12 -13    0.09    0.33
   3  -9 -11    2.84    0.32
   4 -18 -11    0.24    0.37
   4 -17 -11    1.15    0.39
   1 -19 -18    0.90    0.35
   1 -13 -17    3.35    0.38
   1 -10 -16    3.38    0.32
   2 -31 -16    1.47    0.25
   2 -25 -17   -0.64    0.26
   2 -23 -17    0.51    0.30
   2 -22 -17   17.31    0.44
   2 -21 -17    0.73    0.32
   2 -20 -17    2.01    0.33
   3 -37 -10   -0.10    0.22
   3 -36 -11    0.19    0.23
   3 -35 -12    0.83    0.25
   3 -33 -13    0.47    0.24
   3 -27 -15    0.52    0.29
   3 -26 -15    2.03    0.30
   3 -18 -15    2.87    0.43
   4 -28 -11    2.98    0.36
   4 -25 -12    2.39    0.40
   4 -13  -8   12.52    0.34
  -1 -23 -19    0.44    0.21
  -1 -22 -19    0.19    0.21
  -1 -21 -19    0.63    0.23
  -1 -20 -19    0.19    0.23
   1 -26 -18   -0.11    0.24
   1 -18 -18    0.84    0.36
   2 -26 -17    4.47    0.30
   2 -19 -17    2.73    0.35
   3 -28 -15   -0.23    0.26
   3 -17 -15    1.03    0.42
   3 -11 -13   -0.24    0.33
   4 -31 -10    0.27    0.33
   4 -27 -12    0.70    0.39
   4 -26 -12    1.28    0.38
   4 -19 -12   88.04    0.77
   4 -18 -12    6.18    0.42
   4 -16 -11    1.70    0.36
   4 -14 -10    6.39    0.37
   0  -5 -15   10.42    0.37
   1 -28 -18    0.15    0.22
   1 -17 -18    1.46    0.36
   1 -12 -17    0.37    0.35
   1  -7 -15   10.86    0.35
   2 -32 -16   -0.22    0.21
   2 -28 -17    4.13    0.31
   2 -27 -17    1.46    0.26
   2  -8 -14    5.03    0.34
   3 -34 -13   -0.35    0.20
   3 -29 -15    1.58    0.27
   3 -16 -15    2.10    0.42
   3  -8 -11   39.36    0.48
   4 -32  -9    0.59    0.32
   4 -30 -11    6.35    0.42
   4 -28 -12    3.38    0.41
   4 -17 -12    1.13    0.39
   4 -15 -11   14.14    0.43
   0 -25 -19    0.49    0.20
   0 -24 -19    0.86    0.20
   0 -23 -19    0.44    0.20
   0 -22 -19    0.48    0.26
   0 -21 -19   -0.02    0.28
   0 -20 -19   -0.26    0.30
   1 -16 -18   15.30    0.44
   1  -5 -14    8.32    0.34
   2 -12 -16   63.19    0.65
   3 -30 -15    6.80    0.34
   3 -23 -16    3.83    0.35
   3 -22 -16    0.84    0.33
   3 -15 -15   30.25    0.56
   3 -12 -14   42.73    0.57
   3  -9 -12   41.33    0.50
   4 -32 -10    0.63    0.31
   4 -23 -13    2.49    0.42
   4 -22 -13   -0.35    0.41
   4 -21 -13   -0.14    0.41
   4 -20 -13   25.07    0.55
   4 -16 -12   -0.16    0.37
   0 -19 -19    1.43    0.31
   0  -9 -17    5.92    0.38
   1 -15 -18    0.07    0.35
   2 -29 -17    0.31    0.24
   2  -6 -13   29.26    0.41
   3 -35 -13    0.10    0.20
   3 -33 -14    0.91    0.22
   3 -26 -16    0.99    0.28
   3 -25 -16    0.35    0.28
   3 -24 -16    2.55    0.31
   3 -21 -16    1.08    0.33
   3 -19 -16    8.66    0.40
   3 -10 -13   28.50    0.46
   4 -27 -13    2.16    0.39
   4 -26 -13   16.23    0.49
   4 -19 -13   13.53    0.49
   4 -18 -13    3.59    0.42
   4 -14 -11    5.74    0.35
   4 -12  -9   14.65    0.37
   0 -18 -19    0.64    0.30
   0 -17 -19    3.82    0.34
   0 -12 -18    0.85    0.36
   1  -6 -15    0.57    0.32
   2 -30 -17   -0.09    0.22
   2 -11 -16   23.38    0.50
   3 -31 -15    0.50    0.25
   3 -27 -16    1.16    0.27
   3 -18 -16   14.59    0.47
   4 -33 -10    0.47    0.29
   4 -32 -11    0.08    0.32
   4 -30 -12    0.54    0.35
   4 -28 -13    1.81    0.36
   4 -17 -13    4.02    0.42
   4 -12 -10   82.80    0.65
   1 -14 -18    0.78    0.33
   1  -3 -13   -0.02    0.27
   2 -24 -18    5.26    0.31
   2 -23 -18    1.14    0.27
   2 -22 -18    8.71    0.36
   2 -20 -18    9.11    0.38
   2 -14 -17    4.23    0.39
   3 -34 -14    0.91    0.21
   3 -28 -16    1.02    0.26
   3 -13 -15    0.92    0.40
   3 -11 -14    4.84    0.39
   3  -9 -13    0.67    0.33
   3  -8 -12   39.51    0.46
   3  -7 -11   53.00    0.49
   4 -31 -12    4.48    0.38
   4 -29 -13    0.76    0.35
   4 -24 -14    5.59    0.40
   4 -22 -14    1.76    0.39
   4 -21 -14    4.08    0.41
   4 -14 -12   25.92    0.50
   4 -11  -9    0.18    0.29
   0 -16 -19    0.52    0.30
   0 -11 -18    0.15    0.35
   0  -8 -17    0.26    0.35
   1 -25 -19    0.04    0.21
   1 -24 -19    0.41    0.23
   1 -23 -19    0.04    0.24
   1 -22 -19    0.79    0.26
   1 -20 -19    6.19    0.38
   1 -10 -17    3.10    0.34
   1  -4 -14    0.20    0.29
   2 -26 -18    0.24    0.26
   2 -25 -18    1.84    0.27
   2  -8 -15   10.82    0.38
   2  -5 -13    9.61    0.34
   3 -29 -16    0.07    0.25
   4 -33 -11    0.08    0.29
   4 -25 -14    0.22    0.33
   4 -20 -14    1.21    0.42
   4 -19 -14    4.06    0.45
   4 -12 -11   10.02    0.41
   0 -15 -19    1.29    0.30
   1 -19 -19    0.39    0.33
   1  -7 -16   32.75    0.47
   2 -27 -18    0.94    0.25
   2 -13 -17    0.17    0.36
   2 -10 -16    0.82    0.35
   2  -6 -14   20.86    0.42
   3 -30 -16    0.98    0.25
   3 -10 -14   89.32    0.70
   4 -30 -13    0.20    0.34
   4 -18 -14    0.97    0.43
   4 -11 -10    3.27    0.34
   1 -18 -19   -0.19    0.33
   1 -17 -19    3.71    0.38
   2 -28 -18    0.29    0.22
   2 -12 -17    1.15    0.38
   3 -25 -17    3.22    0.29
   3 -24 -17    0.34    0.27
   3 -23 -17    2.99    0.29
   3 -22 -17    7.57    0.36
   3 -21 -17    7.13    0.38
   3 -20 -17    1.86    0.35
   4 -31 -13    4.14    0.36
   4 -28 -14    2.09    0.30
   4 -17 -14    1.51    0.44
   4 -14 -13   13.33    0.47
   4 -11 -11   22.53    0.45
   4 -10  -9    5.23    0.31
   0 -14 -19    0.02    0.31
   0 -10 -18    2.74    0.35
   2 -29 -18    0.60    0.22
   2  -7 -15    3.86    0.35
   3 -31 -16    0.97    0.23
   3 -26 -17    1.00    0.26
   3 -19 -17    1.39    0.34
   3 -11 -15   37.99    0.57
   4 -33 -12   -0.16    0.28
   4 -29 -14    0.85    0.28
   4 -24 -15   -0.02    0.33
   4 -22 -15    0.40    0.35
   4 -10 -10    3.13    0.32
   5 -23  -8    0.07    0.36
   5 -22  -8   12.33    0.42
   1 -16 -19    5.10    0.37
   2 -15 -18    0.17    0.36
   2 -11 -17    2.50    0.40
   3 -28 -17    0.00    0.26
   3 -17 -17    0.16    0.34
   3 -13 -16    1.80    0.41
   4 -32 -13    0.58    0.29
   4 -30 -14    1.97    0.28
   4 -26 -15    0.76    0.30
   4 -25 -15    5.48    0.34
   4 -20 -15    1.99    0.36
   4 -19 -15    2.28    0.40
   4 -15 -14   10.34    0.49
   4 -13 -13   -0.01    0.39
   5 -25  -9    0.07    0.41
   5 -25  -8    6.56    0.40
   5 -24  -9   -0.07    0.39
   5 -24  -8    2.70    0.38
   5 -23  -9    6.45    0.40
   5 -23  -7    0.97    0.34
   5 -22  -9   17.98    0.45
   5 -22  -7   11.28    0.39
   5 -21  -9   18.79    0.47
   5 -21  -8    1.56    0.35
   5 -21  -7    9.04    0.38
   5 -20  -9   -0.03    0.37
   5 -20  -8    1.89    0.34
   0 -21 -20    0.12    0.22
   0 -20 -20    0.13    0.22
   1 -15 -19    0.88    0.35
   1 -11 -18    1.03    0.30
   1  -8 -17   11.13    0.39
   1  -6 -16   33.61    0.49
   2 -14 -18    4.02    0.40
   2  -5 -14   42.04    0.49
   3 -29 -17    1.34    0.24
   3 -16 -17    3.21    0.39
   3 -10 -15   80.87    0.71
   4 -35 -11    0.01    0.23
   4 -27 -15    1.34    0.29
   4 -18 -15    1.32    0.39
   4 -14 -14   25.79    0.55
   4 -11 -12    1.25    0.37
   5 -26  -9    6.96    0.45
   5 -26  -8   -0.07    0.35
   5 -25 -10    4.46    0.39
   5 -24 -10    4.15    0.36
   5 -23 -10   -0.18    0.34
   5 -22 -10    1.92    0.36
   5 -21 -10   10.14    0.42
   5 -20  -7    8.06    0.35
   5 -19  -9    5.35    0.37
   5 -19  -8    0.90    0.33
   5 -19  -7    6.76    0.34
   0 -19 -20    6.13    0.29
   2 -25 -19    2.70    0.26
   2 -23 -19    2.35    0.28
   3 -30 -17    1.07    0.24
   3 -12 -16    1.37    0.42
   3  -5 -11   70.62    0.56
   4 -31 -14    0.52    0.24
   4 -17 -15    2.19    0.42
   4  -9 -10   -0.10    0.32
   5 -27 -10    1.08    0.37
   5 -27  -9    2.33    0.40
   5 -25 -11    0.85    0.37
   5 -24 -11    2.15    0.39
   5 -23 -11   15.67    0.46
   5 -22 -11    2.74    0.40
   5 -21 -11    2.30    0.43
   5 -19 -10    1.93    0.37
   0 -17 -20    2.30    0.28
   1 -10 -18    1.10    0.36
   2 -26 -19   -0.12    0.22
   2 -19 -19    2.06    0.29
   2 -10 -17   18.59    0.45
   2  -6 -15    1.08    0.30
   3 -24 -18    0.28    0.24
   3 -23 -18    1.72    0.28
   3 -22 -18    0.00    0.26
   3 -21 -18    0.39    0.28
   4 -32 -14    0.05    0.21
   4 -23 -16   -0.10    0.31
   4 -22 -16    1.76    0.35
   4 -21 -16    0.89    0.34
   4 -16 -15    8.63    0.47
   5 -28 -10    0.12    0.37
   5 -28  -9    3.75    0.40
   5 -26 -11    5.85    0.41
   5 -20 -11    0.16    0.40
   5 -19  -6    0.63    0.30
   5 -18 -10    0.38    0.36
   5 -17 -10    3.43    0.40
   5 -17  -7    6.88    0.33
   1 -23 -20   -0.01    0.19
   1 -21 -20    0.02    0.21
   1 -20 -20    0.39    0.27
   1 -13 -19   11.73    0.42
   1  -7 -17    7.63    0.39
   2 -17 -19    0.46    0.34
   3 -26 -18    2.14    0.28
   3 -25 -18    0.72    0.26
   3 -20 -18   -0.36    0.28
   3 -19 -18   -0.16    0.30
   3 -14 -17   -0.05    0.40
   3 -11 -16   64.14    0.68
   4 -34 -13    0.01    0.22
   4 -30 -15    0.09    0.25
   4 -25 -16    0.86    0.28
   4 -20 -16    0.60    0.34
   4 -19 -16    0.47    0.36
   4 -11 -13   67.36    0.66
   4  -9 -11   32.77    0.49
   4  -8  -9    3.14    0.28
   5 -27 -11    1.47    0.39
   5 -25 -12    2.01    0.40
   5 -24 -12    0.68    0.37
   5 -23 -12   14.59    0.47
   5 -22 -12    1.38    0.40
   5 -20 -12   37.42    0.61
   5 -18 -11   18.27    0.50
   5 -16  -8    1.15    0.34
   1 -19 -20    2.42    0.30
   1 -18 -20    0.76    0.31
   1  -9 -18    0.40    0.40
   2 -16 -19    1.17    0.36
   2 -12 -18   -0.10    0.34
   2  -7 -16   34.52    0.49
   2  -4 -14    4.06    0.35
   2  -3 -13    9.45    0.36
   3 -18 -18    0.46    0.32
   3 -13 -17    9.96    0.46
   4 -33 -14    0.50    0.20
   4 -31 -15    0.56    0.22
   4 -27 -16    0.86    0.28
   4 -14 -15   73.61    0.76
   4 -12 -14   47.17    0.64
   4  -8 -10    1.31    0.31
   5 -29 -10    0.40    0.34
   5 -28 -11    1.09    0.36
   5 -26 -12    5.04    0.39
   5 -17  -6    0.34    0.28
   5 -16 -10    1.16    0.38
   1 -17 -20    0.59    0.31
   1 -12 -19   -0.17    0.34
   1  -2 -14    0.33    0.29
   2 -15 -19    3.06    0.38
   3 -28 -18    2.37    0.25
   3 -17 -18    0.24    0.32
   4 -28 -16    0.11    0.27
   4 -17 -16   15.52    0.46
   4 -10 -13   31.66    0.53
   4  -9 -12    3.74    0.39
   5 -30 -10    6.98    0.39
   5 -29 -11    0.23    0.34
   5 -27 -12    0.92    0.36
   5 -24 -13    3.69    0.43
   5 -23 -13    0.29    0.39
   5 -15 -10   76.10    0.67
   5 -15  -8    2.52    0.32
   1 -16 -20    1.44    0.31
   3 -16 -18    0.29    0.33
   4 -32 -15    0.37    0.21
   4 -29 -16    1.09    0.26
   4 -16 -16    0.01    0.37
   4 -13 -15    3.65    0.46
   4 -11 -14   67.43    0.71
   4  -8 -11   37.50    0.49
   5 -30 -11    0.10    0.33
   5 -28 -12    0.24    0.35
   5 -26 -13    0.11    0.38
   5 -25 -13    2.72    0.38
   5 -14  -9   -0.12    0.33
   2 -14 -19    2.56    0.35
   2  -8 -17   10.43    0.39
   2  -6 -16    4.05    0.36
   3 -15 -18   -0.23    0.37
   3  -5 -13   39.97    0.50
   4 -25 -17    1.61    0.26
   4 -24 -17    4.82    0.31
   4 -22 -17    1.84    0.30
   4 -21 -17    0.20    0.30
   4 -20 -17    0.11    0.33
   4 -15 -16    0.00    0.40
   4 -12 -15    0.50    0.41
   4  -9 -13    1.61    0.37
   4  -7 -10    1.19    0.31
   5 -27 -13    4.60    0.40
   5 -18 -13   22.24    0.55
   5 -14 -10   57.89    0.60
   5 -14  -7   34.53    0.43
   1 -15 -20    0.70    0.31
   2 -23 -20   -0.22    0.21
   2 -21 -20    0.07    0.23
   2 -20 -20    0.26    0.25
   3 -24 -19   -0.07    0.25
   3 -23 -19    2.10    0.28
   3 -22 -19   -0.05    0.26
   3 -21 -19    0.34    0.26
   3 -20 -19    0.01    0.26
   4 -26 -17    5.81    0.32
   4 -19 -17    0.44    0.34
   4 -18 -17   -0.27    0.33
   4 -14 -16   -0.14    0.42
   4 -10 -14  115.84    0.84
   4  -8 -12   14.94    0.41
   5 -31 -11    3.81    0.32
   5 -28 -13    0.38    0.36
   5 -25 -14    1.42    0.37
   5 -24 -14    0.63    0.36
   5 -20 -14   -0.02    0.41
   5 -16  -5    5.44    0.30
   5 -15 -12    0.41    0.41
   5 -13  -9    0.18    0.30
   1 -14 -20    0.76    0.31
   2 -19 -20    0.95    0.27
   2  -4 -15    5.25    0.36
   3 -26 -19    1.87    0.23
   3 -25 -19    0.20    0.23
   3 -19 -19    0.09    0.28
   4 -28 -17    2.02    0.26
   4 -27 -17    0.50    0.26
   4 -17 -17    2.73    0.37
   4 -11 -15    1.38    0.41
   4  -7 -11   19.67    0.43
   5 -26 -14    1.15    0.34
   5 -19 -14   11.20    0.49
   5 -18 -14   -0.08    0.45
   5 -16 -13    3.33    0.45
   5 -14 -12    0.24    0.39
   5 -13  -7   90.20    0.58
   1 -10 -19    0.29    0.36
   1  -5 -17   -0.14    0.37
   2 -17 -20   -0.15    0.33
   2 -12 -19    7.24    0.40
   2  -9 -18   16.54    0.44
   4 -16 -17    0.28    0.35
   4 -13 -16    1.32    0.44
   4  -9 -14   33.12    0.55
   5 -31 -12   -0.15    0.28
   5 -30 -13    0.60    0.31
   5 -27 -14    0.62    0.34
   5 -17 -14   -0.33    0.45
   5 -15 -13    8.17    0.48
   5 -12  -9    7.17    0.36
   1 -13 -20   -0.21    0.30
   1  -7 -18   11.72    0.42
   2 -16 -20    0.61    0.33
   4 -29 -17    0.65    0.22
   4 -12 -16    3.68    0.43
   4  -7 -12   23.85    0.44
   5 -28 -14    1.50    0.34
   5 -22 -15    0.37    0.33
   5 -16 -14   27.90    0.58
   5 -14 -13    2.56    0.43
   5 -13 -12    1.03    0.40
   5 -13  -6    3.28    0.26
   5 -12 -11   25.55    0.51
   5 -12  -8    8.94    0.33
   1 -20 -21    2.19    0.23
   1 -19 -21    0.63    0.22
   1  -3 -16    3.12    0.34
   2 -15 -20    0.11    0.34
   2 -11 -19    4.15    0.38
   3  -9 -17   20.45    0.49
   4 -25 -18    0.34    0.26
   4 -24 -18    0.67    0.27
   4 -23 -18    0.91    0.26
   4 -21 -18    0.92    0.28
   4 -20 -18    0.22    0.28
   4 -19 -18    1.05    0.31
   4 -10 -15    6.26    0.45
   5 -32 -12    0.02    0.24
   5 -31 -13    0.68    0.26
   5 -29 -14    0.27    0.30
   5 -26 -15    0.26    0.28
   5 -19 -15    0.25    0.36
   5 -18 -15    4.80    0.43
   5 -15 -14    6.07    0.50
   5 -12  -7    0.59    0.26
   1 -12 -20    0.59    0.30
   2  -6 -17    9.13    0.38
   2  -3 -15    0.34    0.33
   2  -2 -14    6.53    0.34
   3 -11 -18    1.35    0.40
   4 -26 -18   -0.21    0.24
   4 -18 -18    0.82    0.32
   4 -14 -17    1.27    0.37
   4 -11 -16    4.51    0.43
   5 -30 -14    0.51    0.27
   5 -27 -15    0.21    0.28
   5 -17 -15    0.87    0.40
   5 -13 -13    0.96    0.43
   5 -12 -12   -0.18    0.39
   5 -11  -9   13.63    0.36
   1  -6 -18    2.81    0.37
   1  -4 -17    3.89    0.37
   2 -14 -20   -0.08    0.33
   2 -10 -19    0.26    0.33
   2  -4 -16    3.72    0.36
   3 -23 -20    0.36    0.23
   3 -22 -20    1.28    0.25
   3 -21 -20    0.20    0.26
   3 -14 -19    0.10    0.35
   4 -27 -18    0.03    0.22
   4 -17 -18   -0.46    0.32
   4  -9 -15   84.82    0.76
   5 -32 -13    0.21    0.23
   5 -28 -15   -0.48    0.24
   5 -23 -16    3.18    0.33
   5 -22 -16    3.31    0.34
   5 -21 -16    1.53    0.34
   5 -14 -14   36.94    0.63
   5 -11 -11   12.82    0.42
   5 -11  -7   17.79    0.35
   1  -8 -19    0.12    0.34
   2 -21 -21    0.42    0.19
   3 -24 -20    0.58    0.21
   3 -10 -18    7.23    0.42
   3  -5 -15    4.09    0.36
   4 -16 -18   -0.15    0.33
   4 -10 -16    1.32    0.41
   5 -29 -15    1.36    0.23
   5 -24 -16    4.76    0.32
   5 -20 -16    1.20    0.35
   5 -19 -16    0.29    0.35
   5 -15 -15    9.57    0.48
   5 -11 -12    0.23    0.38
   5 -10 -10   -0.14    0.32
   2 -20 -21   -0.02    0.19
   2  -7 -18   -0.06    0.33
   3  -6 -16    9.26    0.41
   4 -12 -17    3.50    0.43
   4  -8 -15    3.55    0.42
   5 -30 -15    0.74    0.21
   5 -18 -16    2.71    0.38
   5 -10 -11    0.24    0.36
   5 -10  -8    8.67    0.31
   2 -18 -21    0.28    0.22
   2 -12 -20    0.48    0.34
   2  -9 -19    0.56    0.33
   2  -2 -15    2.86    0.34
   3 -12 -19    1.05    0.36
   4 -24 -19    0.23    0.25
   4 -23 -19    1.51    0.28
   4 -22 -19    1.11    0.27
   4 -21 -19    1.33    0.27
   4 -20 -19    0.93    0.26
   4 -14 -18    4.50    0.37
   4  -5 -12    3.06    0.37
   5 -17 -16    1.20    0.36
   5 -14 -15   11.60    0.51
   5 -12 -14    2.33    0.45
   5 -11 -13   16.79    0.51
   5 -10 -12    0.27    0.38
   5 -10  -7   -0.03    0.26
   2 -17 -21    2.66    0.28
   2  -1 -14    6.81    0.33
   3 -16 -20    0.38    0.27
   3  -9 -18    4.34    0.38
   4 -26 -19    0.26    0.21
   4 -25 -19    2.99    0.25
   4 -19 -19    0.25    0.26
   4 -18 -19   -0.11    0.26
   4 -11 -17    8.27    0.45
   4  -9 -16   10.34    0.45
   5 -23 -17    0.14    0.26
   5 -22 -17   -0.03    0.26
   5 -21 -17    0.21    0.27
   5 -16 -16    0.82    0.35
   5 -13 -15    8.00    0.49
   5  -9 -11    2.93    0.36
   6 -23 -10    6.87    0.42
   6 -22 -10    0.74    0.39
   6 -21 -10    0.66    0.39
   2 -11 -20    0.62    0.34
   3 -11 -19   -0.48    0.34
   3  -5 -16    3.15    0.37
   4 -17 -19    0.88    0.29
   4 -13 -18   -0.28    0.33
   4  -7 -15   14.16    0.47
   4  -6 -14   28.09    0.52
   5 -29 -16    0.28    0.20
   5 -25 -17    4.67    0.31
   5 -24 -17    0.54    0.26
   5 -20 -17   -0.07    0.27
   5 -19 -17    0.08    0.31
   5 -15 -16    0.21    0.35
   5 -11 -14   -0.46    0.43
   5 -10 -13   25.57    0.55
   5  -9  -8    0.85    0.25
   6 -25 -11    0.15    0.33
   6 -25 -10    0.69    0.36
   6 -24 -11    0.17    0.34
   6 -24 -10   23.75    0.50
   6 -23 -12    7.64    0.42
   6 -23 -11    2.25    0.35
   6 -23  -9    0.16    0.34
   6 -22 -12    1.87    0.38
   6 -22 -11    1.42    0.34
   6 -22  -9    8.90    0.40
   6 -21 -11    0.95    0.33
   6 -21  -9   12.79    0.43
   6 -20 -11    1.19    0.36
   6 -19 -10    0.71    0.33
   2 -15 -21    0.84    0.30
   3 -14 -20    1.62    0.32
   3  -6 -17   17.23    0.46
   4 -16 -19    0.37    0.29
   4 -12 -18    2.65    0.37
   4 -10 -17    1.65    0.40
   4  -8 -16    3.70    0.42
   5 -26 -17    1.60    0.24
   5 -18 -17    0.03    0.32
   5 -14 -16    1.94    0.39
   5 -12 -15    1.29    0.45
   5  -9 -12    4.91    0.36
   6 -26 -11   -0.06    0.34
   6 -25 -12    1.79    0.36
   6 -24 -12    0.63    0.36
   6 -21 -12    0.46    0.35
   6 -21  -8   -0.01    0.33
   6 -20 -12    0.52    0.36
   6 -20  -8    1.86    0.34
   6 -19 -12    2.18    0.41
   6 -18 -11    7.63    0.42
   6 -18 -10    2.22    0.35
   2 -10 -20    6.68    0.37
   3 -10 -19    0.94    0.34
   4 -15 -19    0.14    0.29
   5 -16 -17    0.05    0.35
   5 -10 -14   19.66    0.53
   5  -9 -13   13.80    0.48
   5  -8 -11   50.79    0.56
   5  -8 -10   81.56    0.62
   6 -27 -11    1.23    0.32
   6 -26 -12    0.27    0.33
   6 -24 -13    0.61    0.38
   6 -23 -13    1.26    0.37
   6 -22 -13    1.03    0.36
   6 -21 -13    0.49    0.37
   6 -20 -13    4.75    0.44
   6 -18 -12    5.47    0.42
   6 -17 -10   -0.18    0.32
   2  -7 -19    3.82    0.36
   3 -20 -21    0.55    0.20
   3 -19 -21    0.14    0.21
   3  -2 -14    3.69    0.35
   4 -14 -19    0.11    0.29
   4 -11 -18    0.97    0.38
   5 -22 -18    0.00    0.26
   5 -11 -15    2.12    0.43
   6 -27 -12    5.53    0.35
   6 -26 -13    0.23    0.33
   6 -25 -13   -0.14    0.34
   6 -19 -13    7.45    0.44
   6 -18 -13    6.68    0.47
   6 -17 -12    6.17    0.43
   6 -16 -11    8.45    0.41
   6 -16  -9    0.08    0.32
   3 -18 -21    3.00    0.25
   3 -12 -20    1.77    0.36
   3  -9 -19   10.32    0.42
   3  -7 -18   20.91    0.46
   4 -23 -20    0.88    0.22
   4 -22 -20    0.14    0.21
   4 -21 -20    1.87    0.25
   4 -20 -20    1.25    0.26
   4 -19 -20    0.55    0.26
   4  -7 -16   19.07    0.49
   4  -3 -11   10.92    0.37
   5 -25 -18    0.61    0.23
   5 -24 -18    0.09    0.25
   5 -21 -18    0.57    0.24
   5 -20 -18    0.55    0.26
   5 -19 -18    0.33    0.27
   5 -12 -16   25.59    0.54
   6 -28 -12    0.72    0.29
   6 -27 -13    0.36    0.30
   6 -25 -14    0.05    0.33
   6 -24 -14    0.89    0.35
   6 -23 -14    0.42    0.35
   6 -22 -14    8.10    0.41
   6 -21 -14    0.32    0.37
   6 -20 -14    5.79    0.42
   6 -19 -14    1.17    0.43
   6 -17 -13    0.87    0.41
   2  -3 -17   11.52    0.39
   3 -16 -21    3.54    0.27
   3  -5 -17    4.76    0.37
   3  -1 -13    1.55    0.31
   4 -18 -20    3.01    0.28
   4 -13 -19    0.22    0.30
   5 -26 -18    0.02    0.21
   5 -18 -18    0.90    0.28
   5 -14 -17    0.33    0.34
   5 -10 -15   12.21    0.49
   5  -7 -11    8.56    0.38
   5  -7 -10   23.91    0.41
   5  -7  -9   19.18    0.36
   6 -28 -13    1.04    0.28
   6 -18  -7    0.21    0.29
   6 -15 -12   -0.14    0.39
   6 -15  -9    2.82    0.34
   3 -15 -21    2.50    0.29
   3 -11 -20    0.88    0.34
   4 -17 -20   -0.07    0.24
   4  -4 -14    5.22    0.38
   4  -3 -12    0.83    0.33
   5 -13 -17    2.03    0.36
   5 -11 -16    0.45    0.42
   5  -7 -12    4.21    0.38
   6 -27 -14   -0.58    0.28
   6 -24 -15    1.04    0.34
   6 -23 -15    0.60    0.32
   6 -22 -15    1.25    0.31
   6 -21 -15    1.25    0.32
   6 -17  -7   55.22    0.51
   6 -15  -8    6.20    0.33
   6 -14 -11    0.56    0.36
   6 -14 -10    2.08    0.33
   2  -8 -20    0.45    0.33
   2  -4 -18    0.46    0.35
   3  -6 -18    6.50    0.37
   3  -3 -16    5.75    0.37
   3  -2 -15   16.89    0.40
   5 -15 -18    2.86    0.34
   5  -9 -15   20.71    0.53
   5  -8 -14    9.07    0.45
   5  -7 -13    6.41    0.42
   6 -29 -13   -0.02    0.23
   6 -28 -14    0.84    0.25
   6 -25 -15    0.98    0.30
   6 -18 -15    0.58    0.36
   6 -16  -7    2.12    0.30
   6 -13 -11    8.23    0.41
   6 -13 -10    0.96    0.33
   2 -16 -22    0.11    0.20
   2 -11 -21    3.15    0.29
   2  -1 -16    5.03    0.34
   3 -14 -21    1.05    0.30
   3  -4 -17   19.58    0.45
   5 -23 -19    1.87    0.25
   5 -22 -19    2.78    0.27
   5 -21 -19    2.77    0.28
   5 -12 -17   -0.11    0.33
   5 -10 -16    5.82    0.46
   5  -6 -11   23.23    0.42
   5  -6 -10   23.99    0.41
   5  -6  -9    0.13    0.25
   6 -26 -15    0.04    0.25
   6 -17 -15   -0.22    0.36
   6 -15 -14    5.32    0.46
   6 -15  -7   -0.05    0.29
   6 -14  -8    0.27    0.29
   6 -13  -9    2.57    0.32
   2 -15 -22   -0.04    0.19
   2  -2 -17    4.56    0.36
   2   1 -14    1.84    0.30
   3 -13 -21    0.24    0.29
   3  -7 -19    8.13    0.37
   5 -24 -19    1.20    0.22
   5 -18 -19    2.17    0.26
   5 -14 -18    5.31    0.36
   5 -11 -17    0.85    0.36
   5  -8 -15   13.68    0.49
   5  -7 -14   11.36    0.47
   5  -6 -12    2.70    0.37
   6 -29 -14   -0.01    0.21
   6 -27 -15   -0.23    0.21
   6 -24 -16    0.11    0.25
   6 -23 -16    0.23    0.26
   6 -20 -16    2.56    0.31
   6 -19 -16    4.76    0.34
   6 -16 -15    0.01    0.36
   6 -14 -14    0.95    0.43
   6 -13 -13   13.76    0.49
   6 -12 -11    0.98    0.35
   6 -12 -10   -0.18    0.32
   2 -14 -22   -0.18    0.22
   2 -10 -21    0.19    0.27
   3  -9 -20    1.89    0.34
   4 -20 -21    0.23    0.19
   4 -19 -21    0.06    0.21
   4  -3 -14   10.86    0.41
   5 -17 -19    0.14    0.25
   5 -13 -18    3.29    0.35
   5  -9 -16    0.91    0.42
   6 -25 -16    0.43    0.22
   6 -18 -16    4.56    0.34
   6 -12  -9   26.64    0.41
   3 -12 -21    0.99    0.31
   3  -1 -15    1.86    0.30
   5 -16 -19    0.07    0.25
   5 -10 -17    5.83    0.40
   6 -26 -16   -0.09    0.19
   6 -17 -16    0.49    0.32
   6 -14 -15   12.81    0.46
   6 -13 -14    0.15    0.41
   6 -12 -13   11.65    0.46
   6 -11 -10    0.73    0.31
   2 -13 -22   -0.09    0.20
   2  -9 -21   -0.04    0.26
   3 -17 -22    0.44    0.17
   3  -6 -19    0.93    0.32
   3  -3 -17   18.28    0.41
   4 -12 -20    0.13    0.25
   4  -7 -18   32.36    0.54
   5 -15 -19    1.01    0.26
   5  -8 -16    6.95    0.45
   5  -5 -12   23.52    0.45
   5  -5  -9    1.47    0.26
   6 -22 -17    2.01    0.27
   6 -21 -17   -0.29    0.24
   6 -20 -17   -0.03    0.26
   6 -16 -16   -0.10    0.31
   6 -12 -14    4.64    0.45
   6 -12  -8    6.29    0.30
   6 -11 -13   13.34    0.46
   2  -6 -20    0.22    0.32
   2  -4 -19    3.79    0.36
   2   0 -16    3.63    0.32
   2   1 -15    5.11    0.32
   3 -16 -22    0.62    0.18
   3 -11 -21    2.69    0.30
   3  -8 -20    2.04    0.32
   3  -4 -18   11.77    0.39
   5 -21 -20    1.45    0.23
   5 -20 -20   -0.21    0.22
   5 -11 -18    1.42    0.33
   5  -9 -17    2.71    0.38
   6 -25 -17    1.45    0.22
   6 -19 -17    0.12    0.26
   6 -18 -17   -0.19    0.27
   6 -13 -15   -0.12    0.36
   3 -15 -22    0.15    0.17
   4 -15 -21    0.26    0.23
   4 -11 -20    4.74    0.32
   4  -8 -19    5.87    0.38
   5 -19 -20    0.08    0.23
   5 -18 -20    0.40    0.25
   5 -13 -19    1.04    0.28
   6 -17 -17    0.09    0.28
   6 -14  -6    1.63    0.26
   6 -12 -15    0.15    0.39
   6 -12  -7    0.02    0.25
   6 -11 -14   17.37    0.51
   6 -10 -12    5.56    0.37
   6 -10 -10   -0.17    0.29
   2  -2 -18    8.84    0.37
   2   2 -14    6.25    0.31
   3 -14 -22    0.37    0.21
   3  -7 -20    1.18    0.31
   3  -2 -17    1.88    0.33
   4 -14 -21   -0.32    0.22
   4 -10 -20    0.83    0.31
   5 -10 -18    0.52    0.31
   5  -8 -17    0.44    0.36
   5  -7 -16    3.08    0.40
   5  -4 -12    0.08    0.31
   5  -4 -11   69.77    0.57
   5  -4 -10    0.55    0.27
   6 -16 -17    0.57    0.28
   6 -13 -16    4.51    0.37
   3 -13 -22    0.48    0.22
   3  -3 -18    1.05    0.31
   4 -13 -21    0.54    0.23
   4  -4 -17    0.34    0.35
   5 -16 -20    1.50    0.24
   5 -12 -19    0.37    0.28
   5  -4 -13  118.98    0.77
   5  -4  -9    0.19    0.24
   6 -23 -18    1.42    0.21
   6 -22 -18    0.14    0.22
   6 -21 -18   -0.05    0.23
   6 -20 -18    0.37    0.24
   6 -19 -18    0.28    0.24
   6 -15 -17    1.05    0.30
   6 -11 -15    0.12    0.39
   6 -10 -14    0.49    0.41
   6 -10  -8    1.67    0.28
   3  -9 -21    0.27    0.28
   4  -9 -20    3.05    0.33
   5 -15 -20   -0.08    0.21
   5 -11 -19    3.37    0.32
   5  -6 -16   15.59    0.48
   5  -5 -15   76.40    0.71
   6 -18 -18   -0.04    0.23
   6 -17 -18    1.04    0.25
   6  -9 -13    4.51    0.39
   6  -9  -9    8.75    0.30
   3  -4 -19    4.38    0.31
   4 -12 -21    0.07    0.23
   4  -5 -18    9.24    0.38
   5 -14 -20    0.17    0.23
   5  -7 -17    3.89    0.40
   5  -4 -14   50.63    0.60
   6 -16 -18    0.64    0.25
   6 -13 -17    0.62    0.32
   6 -10 -15    0.51    0.38
   6  -9 -14    0.00    0.39
   6  -8 -12   -0.17    0.33
   6  -8 -11   -0.03    0.31
   7 -22 -12    0.06    0.28
   7 -21 -12    1.17    0.30
   7 -21 -11    4.18    0.33
   7 -20 -12   -0.33    0.30
   2  -1 -18    2.61    0.33
   2   2 -15    2.30    0.30
   3  -8 -21    0.03    0.28
   3  -1 -17    0.09    0.32
   3   0 -16   75.04    0.61
   4 -11 -21    0.34    0.28
   4  -6 -19    3.18    0.35
   5 -19 -21    0.55    0.19
   5 -13 -20    2.05    0.25
   5 -10 -19    2.06    0.30
   5  -8 -18    3.80    0.36
   5  -3 -12    0.05    0.31
   6 -15 -18    0.33    0.25
   6 -12 -17    0.10    0.30
   7 -23 -13   -0.27    0.27
   7 -23 -12    0.37    0.26
   7 -22 -13    2.10    0.31
   7 -22 -11   -0.38    0.28
   7 -21 -13   -0.16    0.32
   7 -20 -10    0.65    0.30
   7 -19 -13    2.90    0.35
   7 -19 -12    3.76    0.31
   7 -19 -11    0.17    0.29
   7 -18 -11    0.65    0.28
   3 -11 -22   -0.42    0.22
   3  -2 -18    0.45    0.30
   4 -15 -22    0.17    0.17
   4  -8 -20    2.51    0.31
   4  -3 -17    1.04    0.33
   5 -18 -21    0.17    0.19
   5 -17 -21    0.14    0.19
   5  -6 -17    6.18    0.40
   5  -4 -15   13.85    0.45
   5  -3  -9    0.02    0.24
   6 -22 -19    0.23    0.18
   6 -21 -19   -0.38    0.19
   6 -20 -19   -0.26    0.20
   6 -14 -18    0.03    0.25
   6 -11  -6    0.17    0.22
   6 -10 -16    0.57    0.33
   6  -9 -15    4.49    0.41
   6  -8 -14    1.39    0.39
   7 -25 -13    0.70    0.25
   7 -24 -13    0.32    0.25
   7 -22 -14    0.68    0.30
   7 -21 -14    1.32    0.33
   7 -20 -14    0.39    0.31
   7 -19 -14    4.68    0.37
   7 -17 -13    0.24    0.32
   7 -17 -12    0.11    0.29
   7 -17 -11   -0.31    0.28
   4 -14 -22    0.59    0.18
   4 -10 -21   -0.09    0.27
   5 -16 -21    0.43    0.19
   5 -12 -20    0.00    0.23
   5  -9 -19    1.22    0.28
   6 -18 -19    0.70    0.23
   6 -17 -19    0.17    0.23
   6 -13 -18   -0.13    0.26
   6 -11 -17    3.12    0.33
   6  -7 -13    9.70    0.41
   6  -7 -12   12.08    0.38
   7 -24 -14    0.88    0.26
   7 -18 -14    2.35    0.33
   7 -17 -14   -0.11    0.33
   7 -16 -13    0.96    0.34
   7 -16 -12    2.24    0.30
   7 -16 -11    0.70    0.28
   3 -10 -22    0.41    0.23
   3  -7 -21    0.94    0.27
   3  -3 -19    6.52    0.33
   3   2 -14    3.90    0.32
   4  -7 -20    0.29    0.28
   4  -5 -19   12.27    0.39
   5 -15 -21    0.53    0.21
   5 -11 -20    0.38    0.23
   5  -2 -11   41.60    0.45
   6 -16 -19    0.44    0.23
   6  -9  -7    3.14    0.23
   6  -8 -15    5.05    0.42
   6  -7  -9   -0.39    0.26
   7 -26 -14    0.90    0.21
   7 -25 -14    0.37    0.22
   7 -24 -15    0.21    0.22
   7 -23 -15    0.14    0.24
   7 -22 -15    2.16    0.28
   7 -21 -15   -0.48    0.28
   7 -20 -15    0.26    0.29
   7 -19 -15    0.06    0.29
   7 -18 -15    3.19    0.32
   7 -17  -9    0.33    0.29
   7 -16 -14    4.96    0.36
   7 -16 -10    0.07    0.29
   7 -15 -12    0.54    0.29
   7 -15 -11    0.48    0.29
   2   1 -17    0.73    0.30
   2   2 -16   18.95    0.37
   3   3 -12   94.14    0.57
   4 -13 -22    0.09    0.16
   4  -9 -21    0.17    0.26
   4  -2 -17    0.29    0.31
   4  -1 -16   20.62    0.44
   4   1 -12   68.89    0.52
   5 -14 -21    0.11    0.20
   5  -8 -19    0.24    0.27
   5  -5 -17    9.99    0.41
   5  -2 -13  136.17    0.76
   5  -2 -10   40.13    0.41
   6 -12 -18    0.67    0.27
   6 -10 -17    0.16    0.30
   6  -6 -12    1.82    0.31
   7 -25 -15    0.10    0.20
   7 -17 -15    0.48    0.30
   7 -15 -10    0.10    0.29
   7 -14 -13    0.86    0.35
   7 -14 -11   -0.04    0.30
   2   3 -15    1.41    0.28
   3  -9 -22    0.44    0.22
   3  -4 -20    2.18    0.28
   3  -1 -18    1.75    0.29
   3   1 -16   22.34    0.40
   6 -14 -19    0.34    0.22
   6 -11 -18    2.43    0.30
   6  -8 -16   11.58    0.41
   6  -7 -15    3.42    0.40
   6  -6 -13    0.61    0.35
   7 -22 -16   -0.27    0.18
   7 -21 -16    0.13    0.21
   7 -20 -16    0.82    0.23
   7 -19 -16    1.77    0.24
   7 -14 -10    1.45    0.27
   3  -6 -21    0.38    0.25
   3   2 -15   16.94    0.37
   3   3 -13    1.49    0.28
   4  -4 -19    3.68    0.32
   6 -19 -20    0.38    0.18
   6 -18 -20    0.13    0.19
   6  -9 -17    0.26    0.29
   7 -24 -16   -0.14    0.16
   7 -13 -11    1.21    0.28
   3  -2 -19    4.56    0.32
   4 -11 -22    0.56    0.20
   4  -8 -21   -0.46    0.25
   5  -3 -16   25.68    0.47
   5  -1 -12   18.99    0.37
   6 -17 -20    0.06    0.20
   6 -16 -20    0.18    0.21
   6 -12 -19    0.21    0.21
   6  -9  -6    0.28    0.18
   6  -7 -16    2.31    0.35
   6  -5 -11    0.42    0.27
   7 -22 -17    0.07    0.17
   7 -21 -17    0.25    0.19
   7 -20 -17    1.24    0.22
   7 -16  -8   -0.16    0.24
   7 -15 -16    1.85    0.27
   7 -14  -9    0.45    0.25
   7 -13 -10   -0.11    0.23
   7 -12 -13    1.54    0.33
   7 -12 -12    1.98    0.31
   7 -12 -11   -0.34    0.29
   3  -8 -22    0.54    0.20
   3   3 -14   13.93    0.36
   4  -5 -20    2.72    0.29
   4  -1 -17   -0.25    0.29
   4   0 -16    5.93    0.33
   6  -8 -17    1.29    0.29
   6  -5 -10    1.74    0.26
   7 -23 -17    0.10    0.16
   7 -17 -17    0.75    0.22
   7 -14 -16    0.30    0.26
   7 -13 -15   -0.07    0.31
   7 -13  -9    0.26    0.24
   7 -12 -10   -0.10    0.25
   3  -3 -20    0.84    0.27
   3   0 -18    5.58    0.30
   3   1 -17    0.52    0.26
   4 -10 -22    0.15    0.20
   4  -7 -21    0.00    0.25
   4   1 -15    0.05    0.30
   4   2 -12    5.79    0.27
   4   2 -11   81.87    0.49
   6 -14 -20    0.33    0.21
   6  -9 -18    3.49    0.30
   6  -7  -7   -0.42    0.19
   7 -16 -17   -0.13    0.21
   7 -14  -8    0.88    0.26
   7 -12 -15    0.24    0.30
   7 -11 -12    0.13    0.28
   2   3 -16    4.30    0.29
   3  -7 -22    0.19    0.19
   3   4 -12    0.07    0.23
   5  -3 -17   -0.02    0.32
   6 -13 -20   -0.11    0.19
   6  -8  -6    0.35    0.17
   6  -5 -15    0.87    0.36
   6  -4 -13   64.86    0.58
   6  -4 -11    0.81    0.25
   7 -19 -18    0.53    0.19
   7 -15 -17    0.66    0.22
   7 -13 -16    0.27    0.26
   7 -12  -9   -0.33    0.23
   7 -10 -12    1.13    0.29
   3   3 -15    5.60    0.30
   4  -9 -22    0.10    0.20
   4  -4 -20    0.86    0.26
   4   2 -14   45.33    0.48
   6 -10 -19   -0.07    0.21
   6  -8 -18    5.94    0.31
   7 -18 -18    0.05    0.19
   7 -14 -17    0.19    0.22
   7 -12 -16    0.30    0.26
   7 -10 -11   28.19    0.41
   3  -4 -21    0.77    0.22
   3   4 -13    8.23    0.28
   4  -1 -18    0.18    0.25
   5  -9 -21   -0.29    0.18
   6 -16 -21    0.04    0.16
   6  -9 -19    0.48    0.22
   6  -6 -17    0.95    0.27
   6  -5 -16    2.83    0.34
   7 -16 -18    0.09    0.19
   7 -13 -17   -0.16    0.22
   7 -11 -16    0.25    0.26
   7 -11  -9    0.12    0.23
   7 -10 -15    0.66    0.29
   4  -2 -19    8.72    0.29
   5 -12 -22   -0.18    0.14
   6 -15 -21   -0.10    0.15
   6 -11 -20    0.51    0.19
   6  -7 -18    1.13    0.26
   6  -4 -15    3.40    0.36
   6  -3 -12    1.53    0.28
   7 -12 -17    0.33    0.23
   7  -9 -14    0.02    0.32
  -7 -14  16    0.14    0.29
  -7 -14  17    0.63    0.27
  -7 -14  18    0.04    0.25
  -7 -14  19   -0.06    0.26
  -7 -13  15    0.01    0.29
  -7 -12  14    1.82    0.34
  -7 -11  13   -0.18    0.30
  -6 -19  14    0.06    0.30
  -6 -19  20    0.22    0.23
  -6 -18  13    6.80    0.38
  -6 -14  10    1.99    0.31
  -6   0   8   10.87    0.26
  -5 -23  15    1.42    0.33
  -5 -18   9   24.76    0.41
  -5 -10   6   21.37    0.30
  -4 -25  13   23.65    0.47
  -4 -23  10    3.66    0.31
  -4 -19   7    2.18    0.24
  -3 -27  13    4.50    0.35
  -3 -26  11   29.43    0.48
  -7 -13  16    0.05    0.28
  -7 -13  19   -0.23    0.26
  -7  -6  12    0.87    0.32
  -7   0  12   78.21    0.60
  -6 -19  15    0.64    0.29
  -6 -19  19    0.33    0.27
  -6 -11   9    0.50    0.26
  -6  -5   8   32.49    0.36
  -6  -4   8    6.31    0.26
  -6  -3   8    7.00    0.27
  -6  -2   8   13.04    0.28
  -6  -1   8   50.36    0.40
  -5 -23  16    3.59    0.32
  -5 -23  18    0.37    0.25
  -5 -16   8    0.61    0.26
  -3 -25  10    0.17    0.30
  -3 -23   8    0.57    0.25
  -3 -20   6   11.50    0.27
  -7 -12  15    0.74    0.30
  -7 -12  20    0.05    0.22
  -7 -11  14    7.59    0.39
  -7  -4  12   41.87    0.49
  -6 -19  16    4.92    0.33
  -6 -19  18    0.25    0.25
  -6 -15  11    3.25    0.34
  -6 -10   9   22.31    0.37
  -5 -19  10    1.89    0.30
  -5 -13   7   89.79    0.55
  -5  -9   6    5.26    0.22
  -4 -25  14    0.52    0.32
  -4 -20   8   99.49    0.60
  -4 -16   6   -0.06    0.20
  -3 -27  14    8.08    0.35
  -3 -27  17    7.44    0.31
  -2 -22   6   10.99    0.26
  -7 -12  19    0.18    0.25
  -7 -11  15   -0.13    0.31
  -7 -10  21    0.95    0.21
  -7  -8  13    0.39    0.31
  -6 -19  17   -0.06    0.24
  -6 -18  20    0.16    0.23
  -6 -16  12    0.09    0.34
  -5 -20  11    0.18    0.30
  -5 -15   8    3.41    0.26
  -4 -25  18   -0.02    0.27
  -3 -27  15    0.89    0.28
  -3 -26  12   16.93    0.42
  -7 -12  17    0.83    0.27
  -7 -12  18    0.53    0.26
  -7  -7  13    1.77    0.32
  -7  -6  13    6.83    0.36
  -7   1  13   57.39    0.55
  -6 -18  15    0.18    0.30
  -6 -18  19    0.72    0.27
  -6 -14  11    0.51    0.31
  -6 -12  10    0.08    0.28
  -6  -9   9   10.46    0.30
  -5 -12   7   -0.17    0.23
  -4 -25  16    0.75    0.33
  -4 -22  10    0.04    0.26
  -4 -21   9    0.45    0.25
  -3 -21   7    3.42    0.24
  -7 -11  16   -0.03    0.28
  -7 -11  17    0.66    0.28
  -7 -10  20    0.28    0.24
  -7  -8  14    0.60    0.32
  -7  -8  21    1.01    0.20
  -7  -4  13    0.47    0.28
  -7  -1  13   57.35    0.55
  -6 -18  17   -0.03    0.26
  -6 -18  18   -0.07    0.25
  -6 -17  14    0.21    0.30
  -6 -17  20    0.03    0.24
  -6 -16  13    2.28    0.33
  -6 -15  12    0.41    0.33
  -6 -11  10    0.41    0.26
  -6  -8   9    6.84    0.28
  -6   2   9    0.39    0.22
  -5 -18  10    0.67    0.28
  -4 -15   6   53.33    0.40
  -3 -25  11   55.78    0.55
  -3 -19   6   90.99    0.50
  -2 -23   7   50.05    0.41
  -7  -9  20    0.37    0.24
  -7  -7  21    1.01    0.20
  -7   1  14    1.24    0.36
  -6 -16  21    0.45    0.21
  -5 -20  12   40.46    0.53
  -5 -19  11    1.68    0.30
  -5 -16   9   15.89    0.34
  -5 -11   7   17.40    0.30
  -4 -24  19    0.21    0.20
  -3 -24  10    1.73    0.28
  -3 -23   9   16.77    0.33
  -3 -22   8   39.25    0.40
  -2 -24   8    1.06    0.22
  -7  -9  19    0.82    0.27
  -7  -8  15    6.87    0.37
  -7  -8  20    0.18    0.23
  -7  -6  14    0.20    0.31
  -7  -6  21    0.28    0.19
  -7  -5  21    0.37    0.22
  -7  -4  21    0.05    0.22
  -6 -17  15    0.18    0.29
  -6 -17  16    0.51    0.30
  -6 -17  18    1.42    0.28
  -6 -16  14    0.33    0.32
  -6 -14  12    6.01    0.36
  -6  -5   9    7.10    0.26
  -4 -24  18    0.06    0.26
  -4 -23  12    0.13    0.29
  -4 -20   9    5.23    0.27
  -3 -26  14    1.54    0.30
  -3 -26  17    1.81    0.30
  -2 -21   6    4.31    0.22
  -7  -9  18    0.57    0.26
  -7  -8  16    1.18    0.34
  -7  -8  19   -0.50    0.26
  -7  -7  15    0.05    0.32
  -7  -7  20    0.03    0.23
  -7  -6  15    0.62    0.33
  -7  -6  20    0.46    0.29
  -7  -4  14    7.35    0.34
  -7  -3  14    6.77    0.32
  -7  -3  21    2.15    0.23
  -7  -1  14    2.42    0.32
  -7   1  15   18.05    0.41
  -6 -17  17    0.34    0.26
  -6 -16  20    0.19    0.25
  -6 -15  13    4.79    0.36
  -6 -15  21    0.08    0.21
  -6 -12  11    1.03    0.29
  -6  -9  10   26.55    0.39
  -6  -4   9  105.86    0.58
  -5 -21  16    1.79    0.30
  -5 -20  20   -0.04    0.23
  -5 -17  10    3.40    0.29
  -5 -15   9   13.39    0.32
  -4 -24  15    0.41    0.31
  -4 -24  16    9.72    0.40
  -4 -24  17    7.35    0.38
  -4 -22  11    4.42    0.31
  -4 -21  10    6.76    0.30
  -4 -14   6   54.26    0.40
  -3 -26  15    4.09    0.32
  -3 -26  16    1.08    0.30
  -3 -20   7    5.60    0.25
  -7  -8  18    0.56    0.30
  -7  -7  19    0.66    0.32
  -7  -5  15    0.80    0.31
  -7  -5  20    0.62    0.29
  -7  -4  15    0.32    0.29
  -7  -4  20    0.07    0.28
  -6 -16  15    0.42    0.30
  -6 -16  19    1.42    0.28
  -6 -13  12    1.37    0.33
  -6 -11  11    6.02    0.33
  -4 -23  13    3.28    0.33
  -4 -16   7    0.62    0.21
  -3 -25  19    0.47    0.23
  -3 -18   6   30.83    0.32
  -7  -6  17    3.17    0.36
  -7  -6  19    1.19    0.32
  -7  -5  16   -0.45    0.32
  -7  -5  19    0.62    0.32
  -7  -3  15    1.73    0.28
  -6 -16  16    0.05    0.30
  -6 -16  17    0.49    0.28
  -6 -16  18    0.75    0.26
  -6 -15  14    6.32    0.36
  -6 -15  20    0.31    0.26
  -6 -14  13    1.83    0.35
  -6 -14  21    0.03    0.21
  -6  -8  10    5.22    0.27
  -6   3  10   -0.30    0.23
  -5 -20  14    0.61    0.33
  -5 -20  19    2.75    0.28
  -5 -16  10    1.66    0.27
  -5  -8   7    1.34    0.20
  -4 -23  19    1.66    0.23
  -4 -13   6   64.20    0.41
  -3 -25  13    5.37    0.31
  -3 -24  11   40.96    0.49
  -3 -21   8   66.83    0.49
  -2 -25  10    0.06    0.27
  -7  -5  18    0.68    0.33
  -7  -4  17    2.68    0.34
  -7  -4  18    0.65    0.33
  -7  -4  19    1.61    0.31
  -7  -3  16    0.06    0.29
  -7  -2  18    0.58    0.31
  -7  -2  19    0.54    0.29
  -7  -1  17    1.51    0.31
  -7  -1  18   -0.18    0.29
  -7  -1  19    0.76    0.28
  -7   0  18    0.85    0.30
  -6 -15  15    0.47    0.30
  -6 -12  12   38.19    0.50
  -6   2  10    9.03    0.27
  -5 -20  15    0.81    0.30
  -5 -20  18    0.67    0.25
  -5 -19  13   20.26    0.46
  -5 -17  11    2.19    0.29
  -5 -14   9    0.13    0.24
  -4 -22  12   -0.21    0.30
  -4 -21  11    2.90    0.32
  -4 -20  10    4.74    0.30
  -3 -23  10   10.64    0.32
  -3 -22   9    0.12    0.24
  -2 -24   9    0.14    0.24
  -2 -23   8    3.13    0.24
  -7  -2  17    0.72    0.31
  -6 -15  17    1.53    0.30
  -6 -15  18    0.26    0.26
  -6 -14  14    0.19    0.32
  -6 -14  20    0.43    0.24
  -6 -13  13   15.18    0.42
  -6 -13  21   -0.19    0.22
  -6  -9  11   16.15    0.37
  -6   1  10   26.01    0.34
  -5 -20  16    1.14    0.29
  -5 -19  20    0.29    0.23
  -5 -18  21    0.31    0.22
  -5 -11   8   -0.28    0.22
  -4 -23  16    0.64    0.32
  -4 -22  20    0.32    0.21
  -4 -17   8    2.47    0.24
  -4 -15   7   25.33    0.32
  -3 -19   7    5.17    0.24
  -6 -14  15   13.55    0.39
  -6 -14  19    0.08    0.26
  -6 -11  12    4.70    0.33
  -6 -11  22    0.05    0.20
  -6  -4  10   55.18    0.46
  -6  -3  10   -0.56    0.24
  -6  -2  10    9.52    0.29
  -6  -1  10   26.65    0.35
  -6   0  10   20.31    0.32
  -5 -19  14   12.25    0.41
  -5 -19  19    0.69    0.26
  -5 -15  10   87.08    0.61
  -4 -22  13    0.08    0.29
  -3 -25  15    0.49    0.31
  -3 -24  12    1.07    0.30
  -3 -17   6   32.70    0.32
  -6 -14  16    8.06    0.37
  -6 -14  18    0.16    0.25
  -6 -12  21    0.14    0.22
  -6 -10  12    7.63    0.35
  -5 -19  15    0.29    0.29
  -5 -19  18    0.99    0.27
  -5 -18  13   26.54    0.48
  -5 -16  11    1.62    0.29
  -5 -10   8    8.23    0.26
  -4 -22  19    1.28    0.25
  -4 -21  12   77.86    0.64
  -3 -24  19    0.60    0.23
  -2 -25  11    1.33    0.29
  -6 -14  17    1.16    0.30
  -5 -19  16   -0.06    0.29
  -5 -19  17    0.03    0.27
  -5 -18  20    0.65    0.25
  -5 -17  21    0.39    0.22
  -5 -14  10   50.75    0.48
  -5 -12   9    9.87    0.28
  -4 -22  14    0.80    0.31
  -4 -22  18    0.00    0.27
  -4 -20  11    1.88    0.29
  -3 -24  13    9.84    0.34
  -3 -22  10   10.15    0.30
  -3 -21   9    1.94    0.25
  -2 -21   7   12.44    0.25
  -6 -13  16    4.20    0.33
  -6 -13  18    0.00    0.27
  -6 -12  14    5.36    0.37
  -6 -12  20    1.01    0.25
  -6 -11  13   12.66    0.39
  -6 -11  21    0.73    0.24
  -6  -9  12   13.71    0.36
  -6  -6  11    4.48    0.27
  -6   3  11    6.14    0.27
  -5 -18  14   -0.08    0.33
  -5  -9   8    1.13    0.19
  -4 -22  15    0.25    0.31
  -3 -24  14   -0.21    0.28
  -3 -24  18    0.22    0.30
  -3 -23  20    0.13    0.17
  -2 -24  10   11.03    0.32
  -2 -23   9    1.31    0.25
  -2 -22   8   43.81    0.39
  -6 -13  17    0.64    0.31
  -6 -12  15    0.48    0.31
  -6 -12  19    0.25    0.27
  -6 -10  13    0.09    0.31
  -6  -8  12    0.44    0.28
  -6  -5  11    0.33    0.23
  -6  -4  11    0.98    0.24
  -6   1  11    0.89    0.23
  -6   2  11   39.09    0.40
  -5 -18  15    5.27    0.35
  -5 -17  13    2.74    0.34
  -5 -17  20   -0.08    0.26
  -5 -15  11    9.51    0.32
  -5 -11   9   12.62    0.29
  -5  -8   8    0.13    0.19
  -4 -21  13   -0.03    0.30
  -4 -21  19    2.56    0.29
  -4 -17   9   58.63    0.48
  -3 -24  15   19.15    0.43
  -3 -24  17    0.69    0.32
  -3 -23  12   63.30    0.57
  -2 -25  12   65.44    0.58
  -6 -12  16    1.91    0.31
  -6 -12  18    1.47    0.29
  -6 -11  20    0.83    0.25
  -6 -10  21    0.46    0.24
  -6  -8  22    0.73    0.20
  -6  -3  11    6.29    0.26
  -6  -2  11   37.37    0.41
  -5 -18  17   -0.32    0.29
  -5 -16  21    0.32    0.23
  -5 -15  22    1.42    0.21
  -5 -13  10   12.18    0.32
  -4 -21  14    6.03    0.35
  -4 -15   8    0.13    0.21
  -4 -13   7   26.13    0.31
  -3 -19   8   20.15    0.31
  -6 -12  17    0.25    0.29
  -6 -11  15    0.21    0.34
  -6 -11  19    3.46    0.31
  -6  -9  13    4.10    0.32
  -5 -17  19   -0.04    0.25
  -5 -14  11    4.50    0.30
  -5 -10   9    0.90    0.22
  -4 -21  17    0.57    0.30
  -3 -23  13    8.97    0.34
  -3 -22  11    0.32    0.24
  -3 -20   9   19.46    0.32
  -2 -25  13  125.76    0.77
  -2 -24  11  139.46    0.74
  -6 -11  16    2.99    0.33
  -6 -11  17    4.06    0.32
  -6 -10  20    0.54    0.25
  -6  -6  12    1.96    0.28
  -6  -6  22    0.09    0.19
  -6   3  12    2.54    0.27
  -5 -17  15    0.97    0.32
  -5 -17  18    0.28    0.27
  -5 -16  13    3.69    0.33
  -5 -15  12    0.15    0.29
  -5 -14  22    0.89    0.21
  -5 -12  10   13.72    0.32
  -4 -21  16    1.83    0.33
  -4 -12   7   17.63    0.27
  -3 -17   7   16.03    0.27
  -2 -25  16    0.25    0.29
  -2 -25  17    0.31    0.27
  -6 -10  15    0.17    0.33
  -6 -10  19    0.57    0.27
  -6  -9  14    0.39    0.31
  -6  -4  22    1.50    0.19
  -5 -17  16    0.92    0.29
  -5 -17  17    0.04    0.29
  -2 -24  19    0.45    0.23
  -2 -23  10    4.54    0.27
  -2 -22   9   39.98    0.40
  -6 -10  16    0.43    0.33
  -6 -10  17   -0.55    0.29
  -6 -10  18    1.08    0.30
  -6  -7  21    1.96    0.24
  -6  -6  13    0.36    0.28
  -6  -3  12    1.24    0.25
  -6  -3  22   -0.05    0.20
  -6  -2  12   30.43    0.39
  -6  -1  12   -0.08    0.24
  -6  -1  22   -0.08    0.19
  -6   0  12   36.98    0.41
  -6   0  22    1.70    0.20
  -5 -16  19    0.36    0.26
  -5 -15  13    7.76    0.36
  -5 -14  12    0.19    0.27
  -5 -13  11    0.28    0.23
  -5 -13  22    1.22    0.21
  -4 -19  20    0.23    0.26
  -4 -17  10    0.08    0.23
  -3 -23  15    0.93    0.29
  -3 -22  12    1.50    0.27
  -3 -18   8   26.09    0.32
  -2 -24  12  110.98    0.71
  -6  -9  17    0.58    0.33
  -6  -9  18    4.94    0.33
  -6  -6  21    1.42    0.24
  -6  -5  13   -0.26    0.27
  -6  -5  21    0.30    0.25
  -5 -16  15    1.05    0.31
  -5 -16  16    0.53    0.30
  -5 -16  17   -0.09    0.30
  -5 -16  18    0.01    0.28
  -5 -15  20    0.28    0.24
  -5 -14  21    0.21    0.23
  -5  -8   9    0.86    0.21
  -4 -18  21    0.49    0.21
  -4 -17  22    1.26    0.20
  -4 -15   9    0.93    0.22
  -3 -22  19    0.09    0.28
  -3 -21  11   15.41    0.34
  -3 -19   9   87.87    0.53
  -2 -23  20   -0.06    0.19
  -6  -7  20    0.74    0.25
  -6   3  13  137.26    0.69
  -5 -15  14    4.98    0.37
  -5 -15  19    1.07    0.27
  -5 -12  11   24.55    0.38
  -5 -12  22    0.38    0.22
  -5 -10  10    0.05    0.22
  -4 -13   8   13.28    0.27
  -3 -22  13    0.31    0.27
  -3 -22  18   -0.23    0.33
  -3 -21  20   -0.09    0.20
  -3 -20  10    0.05    0.21
  -3 -16   7    0.29    0.17
  -2 -24  13    4.39    0.36
  -2 -23  11   10.31    0.32
  -6  -6  20    0.75    0.28
  -6  -3  13  131.30    0.73
  -6  -2  13    0.40    0.28
  -6  -2  21    0.94    0.27
  -6  -1  13   43.69    0.46
  -6  -1  21    1.40    0.26
  -6   1  13   42.76    0.45
  -6   2  13    0.84    0.28
  -5 -15  15    9.30    0.38
  -5 -14  13    3.64    0.31
  -5 -13  12    0.73    0.27
  -5 -13  21    0.09    0.22
  -5 -10  23    0.62    0.18
  -4 -18  12    5.08    0.31
  -4 -17  11    1.09    0.26
  -4 -16  10   27.34    0.37
  -3 -22  14   18.72    0.41
  -3 -22  17   10.77    0.41
  -3 -20  21    0.70    0.19
  -2 -24  14   11.71    0.39
  -2 -24  17    5.63    0.34
  -6  -4  14   16.10    0.39
  -6  -4  20    0.64    0.30
  -6   3  14  141.24    0.74
  -5 -15  17    8.91    0.37
  -5 -11  11   12.98    0.32
  -5 -11  22    0.73    0.22
  -5  -9  10    1.09    0.22
  -5  -9  23    0.64    0.19
  -5  -6   9    0.26    0.19
  -4 -19  17    0.74    0.30
  -4 -17  21    4.04    0.27
  -4 -16  22   -0.18    0.19
  -4 -14   9   11.63    0.27
  -3 -22  15   10.88    0.36
  -3 -22  16    1.09    0.30
  -3 -21  12    1.63    0.26
  -3 -17   8   31.84    0.33
  -2 -24  16    2.59    0.31
  -2 -21   9    9.06    0.26
  -6  -6  17    0.77    0.34
  -6  -5  15    0.92    0.31
  -6  -5  19    0.02    0.30
  -6  -2  14    1.25    0.32
  -6  -2  20    2.17    0.30
  -6  -1  20    0.83    0.28
  -6   0  20    0.14    0.26
  -6   1  14   74.21    0.60
  -6   1  20    0.43    0.25
  -6   2  14    1.48    0.32
  -6   2  20    2.12    0.26
  -5 -14  14   39.83    0.51
  -5 -14  19    4.12    0.29
  -5 -13  13    1.32    0.30
  -5 -13  20    4.19    0.28
  -5 -12  12   -0.27    0.26
  -5 -12  21    0.30    0.23
  -4 -18  13    4.19    0.32
  -4 -18  19   -0.08    0.26
  -3 -21  19   -0.06    0.26
  -3 -20  11    0.02    0.25
  -3 -18   9    1.64    0.23
  -2 -23  12   23.12    0.40
  -6  -5  16    3.65    0.32
  -6  -5  17    0.62    0.33
  -6  -5  18    6.29    0.36
  -6  -4  15    2.93    0.31
  -6  -4  19    1.23    0.30
  -6  -3  19    0.36    0.31
  -6  -1  14   76.12    0.59
  -6   0  14  156.07    0.79
  -6   3  15    3.40    0.31
  -5 -14  17   -0.01    0.30
  -5 -10  11    0.07    0.24
  -5 -10  22    0.34    0.21
  -5  -8  10   77.06    0.51
  -5  -4   9    0.29    0.19
  -4 -17  12    1.03    0.27
  -4 -16  11    1.62    0.25
  -4 -15  10   33.30    0.39
  -3 -21  13    1.74    0.28
  -3 -21  18    0.24    0.32
  -3 -19  10    0.20    0.21
  -2 -23  18    3.48    0.33
  -2 -22  20    0.40    0.21
  -6  -4  16    4.41    0.33
  -6  -4  18    0.13    0.30
  -6  -3  16    2.48    0.32
  -6  -3  18    9.77    0.38
  -6  -2  15    0.64    0.29
  -6  -2  19    1.51    0.32
  -6  -1  15   49.12    0.52
  -6  -1  19    0.74    0.31
  -6   1  15   51.11    0.53
  -6   1  19    1.16    0.28
  -6   2  15    1.09    0.31
  -6   2  19    1.38    0.28
  -6   3  16    2.54    0.31
  -6   3  18    9.51    0.36
  -5 -13  14    2.39    0.34
  -5 -13  19    0.74    0.27
  -5 -12  20    0.10    0.25
  -5 -11  12    0.88    0.26
  -5 -11  21   -0.19    0.22
  -5  -7  10   30.50    0.36
  -5  -3   9   -0.11    0.19
  -4 -18  18    1.17    0.28
  -4 -16  21    0.87    0.24
  -4 -15  22    0.22    0.20
  -4 -13   9   32.06    0.35
  -4 -11   8   47.36    0.37
  -3 -21  14    3.62    0.33
  -3 -19  21   -0.06    0.19
  -2 -23  13   60.24    0.58
  -2 -22  11    0.01    0.23
  -6  -3  17    2.51    0.30
  -6  -2  16    3.75    0.32
  -6  -2  17   14.12    0.39
  -6  -2  18    4.88    0.33
  -6  -1  16    3.12    0.30
  -6  -1  17    2.93    0.29
  -6  -1  18    1.82    0.31
  -6   0  16    4.21    0.32
  -6   0  18   33.62    0.49
  -6   1  16    3.25    0.32
  -6   1  17    2.39    0.34
  -6   1  18    5.71    0.34
  -6   2  16    3.59    0.33
  -6   3  17    2.74    0.31
  -5 -13  15    6.42    0.38
  -5 -13  18    3.28    0.33
  -5  -9  22   -0.17    0.22
  -5  -6  23   -0.05    0.18
  -4 -18  16    0.09    0.32
  -4 -18  17    0.36    0.28
  -4 -17  13    3.99    0.31
  -4 -17  19    0.74    0.28
  -3 -21  15    2.00    0.31
  -3 -20  12    0.17    0.25
  -3 -20  19    0.10    0.26
  -2 -23  14   11.19    0.37
  -2 -23  16   16.45    0.42
  -2 -22  19    0.41    0.27
  -5 -13  16    3.47    0.33
  -5 -13  17    2.51    0.31
  -5 -12  14    2.57    0.33
  -5 -11  20    0.55    0.25
  -5 -10  21    0.39    0.23
  -5  -8  22    1.34    0.24
  -5  -6  10   19.11    0.30
  -4 -16  12   -0.06    0.25
  -4 -16  20    0.33    0.24
  -4 -15  11   13.89    0.31
  -4 -14  10    4.86    0.25
  -3 -17   9   59.52    0.44
  -2 -23  15    0.51    0.27
  -2 -21  10    5.31    0.25
  -2 -20   9   62.11    0.44
  -2 -19   8   18.85    0.28
  -1 -22   9   16.60    0.29
  -5 -12  15    1.68    0.33
  -5 -12  18    3.77    0.33
  -5 -11  13   14.18    0.36
  -5  -8  11   48.28    0.44
  -4 -17  14    1.30    0.31
  -4 -17  18   -0.20    0.28
  -4 -15  21   -0.05    0.23
  -4 -12   9   12.72    0.27
  -4 -12  23    1.22    0.19
  -3 -20  13    8.54    0.33
  -3 -18  10    4.26    0.23
  -2 -22  12   26.19    0.40
  -2 -21  20   -0.26    0.23
  -1 -23  19    0.27    0.20
  -1 -21   8    0.44    0.19
  -5 -12  16   27.95    0.49
  -5 -12  17    0.47    0.30
  -5 -11  19    4.85    0.33
  -5 -10  20    1.15    0.27
  -5  -7  11   11.20    0.29
  -5  -4  10    0.28    0.19
  -5  -3  23    0.74    0.18
  -4 -17  15    1.58    0.34
  -4 -16  13    1.69    0.28
  -3 -20  14    1.86    0.30
  -2 -22  18   18.30    0.43
  -2 -20  21    0.01    0.17
  -1 -24  15    9.35    0.35
  -1 -23  11   15.56    0.32
  -1 -22  20    1.41    0.19
  -5 -11  15    1.97    0.32
  -5 -11  18    2.73    0.31
  -5 -10  13   24.46    0.40
  -5  -8  21    0.64    0.23
  -5  -3  10   18.99    0.29
  -5  -2  23    0.62    0.17
  -5   1  23    0.88    0.19
  -5   2  23    0.76    0.18
  -4 -15  12   26.98    0.39
  -4 -13  10   25.42    0.34
  -4 -13  22    0.11    0.22
  -3 -20  15   40.88    0.52
  -3 -20  16    0.84    0.32
  -3 -19  12    0.50    0.25
  -3 -19  19    0.25    0.26
  -2 -21  11   24.33    0.36
  -1 -23  18    9.62    0.33
  -5 -11  16    0.20    0.34
  -5 -11  17    1.51    0.31
  -5 -10  14   18.92    0.39
  -5  -9  20    2.27    0.27
  -5  -6  11   20.94    0.33
  -5  -5  22    0.13    0.22
  -5  -1  10   35.62    0.35
  -4 -16  14    2.40    0.32
  -4 -16  18    0.05    0.30
  -4 -14  11    6.76    0.25
  -4 -11   9    0.24    0.20
  -3 -18  11   51.66    0.46
  -3 -17  10    0.22    0.23
  -3 -16  22    0.34    0.18
  -2 -22  14    0.48    0.25
  -2 -22  15    0.63    0.29
  -2 -22  16    6.55    0.35
  -2 -21  19    0.90    0.28
  -2 -20  10   13.32    0.29
  -5 -10  18    0.20    0.30
  -5  -9  13   14.11    0.34
  -5  -4  22    0.13    0.21
  -5   0  10    3.49    0.20
  -4 -16  16   -0.15    0.32
  -4 -16  17    0.23    0.29
  -4 -15  13    6.63    0.31
  -4 -12  22    0.31    0.22
  -4 -10  23   -0.01    0.19
  -3 -19  13    8.19    0.32
  -3 -17  21   -0.18    0.22
  -2 -19   9    4.52    0.23
  -2 -19  21    7.75    0.26
  -2 -18   8   18.85    0.26
  -1 -23  12    4.90    0.29
  -1 -23  17   10.98    0.36
  -1 -22  10    0.14    0.21
  -5 -10  15   14.89    0.38
  -5 -10  17    6.94    0.36
  -5  -9  14    6.52    0.32
  -5  -9  19    1.35    0.30
  -5  -8  13    0.78    0.26
  -5  -8  20    0.65    0.25
  -5  -7  12    3.55    0.25
  -5  -4  11   65.14    0.46
  -5  -3  22    0.25    0.21
  -4 -14  12   23.21    0.37
  -4 -14  20   -0.13    0.23
  -4 -13  11    1.89    0.24
  -4 -13  21    0.25    0.22
  -4 -12  10   71.49    0.47
  -4 -10   9    4.53    0.22
  -3 -19  16   13.03    0.42
  -3 -14   8    1.99    0.17
  -2 -21  12   75.16    0.55
  -2 -21  18    4.18    0.35
  -1 -23  13   10.95    0.35
  -1 -23  16    9.19    0.37
  -1 -21   9   11.62    0.26
  -5  -9  15   18.76    0.41
  -5  -9  18    9.69    0.37
  -5  -7  20    2.29    0.27
  -5  -6  12    3.02    0.25
  -5  -5  21    0.19    0.23
  -5  -2  22   -0.17    0.23
  -4 -15  14   12.11    0.37
  -4 -15  18   -0.06    0.29
  -4 -11  22    0.99    0.21
  -4  -9  23    0.10    0.19
  -3 -19  15    0.48    0.30
  -3 -18  12    0.84    0.25
  -3 -15  22    0.46    0.19
  -2 -21  13    5.22    0.30
  -2 -21  17    0.13    0.33
  -1 -21  20   -0.07    0.19
  -1 -20   8    0.12    0.18
  -5  -9  16    0.70    0.33
  -5  -9  17    1.71    0.34
  -5  -8  14    8.27    0.33
  -5  -4  21   -0.08    0.25
  -5  -3  11   36.87    0.37
  -5  -2  11   43.38    0.40
  -5   0  22    0.23    0.22
  -5   1  22    0.30    0.22
  -5   2  22   -0.11    0.21
  -4 -15  15    0.29    0.32
  -4 -15  16    0.47    0.32
  -4 -15  17   -0.12    0.28
  -4 -14  13   12.47    0.34
  -4 -14  19    0.49    0.28
  -4 -13  20    0.61    0.23
  -4 -12  21    0.02    0.22
  -4 -11  10    4.80    0.24
  -2 -21  14   26.17    0.43
  -2 -21  16    8.85    0.37
  -2 -20  11   52.35    0.45
  -2 -20  19    0.54    0.29
  -1 -22  11    1.14    0.25
  -1 -22  18   11.11    0.35
  -5  -8  15   16.64    0.40
  -5  -8  17   -0.26    0.34
  -5  -8  18    2.75    0.34
  -5  -7  19   -0.03    0.28
  -5  -3  21    0.70    0.27
  -5  -1  11   33.84    0.35
  -5   3  11   38.80    0.35
  -5   4  11   64.78    0.42
  -4 -14  18    6.04    0.34
  -4 -13  12   28.48    0.38
  -4 -12  11    9.68    0.28
  -4 -10  22    0.12    0.20
  -3 -18  13   30.38    0.42
  -3 -13  23    0.66    0.18
  -2 -19  10    1.36    0.22
  -2 -18  21    0.09    0.19
  -2 -17   8    7.16    0.21
  -2 -17  22    0.11    0.17
  -5  -7  18   10.86    0.39
  -5  -6  13   45.74    0.46
  -5  -5  20    0.51    0.28
  -5  -4  12    0.18    0.23
  -5  -2  21   -0.28    0.26
  -5   1  11   32.66    0.33
  -5   2  11   42.21    0.35
  -5   4  21   -0.06    0.22
  -4 -14  14   27.47    0.44
  -4 -14  15   77.25    0.65
  -4 -14  17    1.52    0.31
  -3 -17  19    1.17    0.26
  -3 -14  22    0.75    0.21
  -2 -20  12    3.82    0.27
  -2 -18   9   91.12    0.49
  -1 -22  12    5.47    0.30
  -1 -21  19    5.77    0.30
  -5  -7  15    6.58    0.34
  -5  -7  16    0.46    0.31
  -5  -7  17    2.77    0.35
  -5  -3  12    0.14    0.21
  -5  -1  21    0.04    0.26
  -5   1  21   -0.40    0.23
  -5   2  21   -0.16    0.23
  -5   3  21    0.64    0.23
  -4 -14  16   -0.07    0.32
  -4 -12  20    0.52    0.24
  -4  -9  22    0.19    0.20
  -4  -8   9    3.14    0.19
  -4  -7  23    0.29    0.18
  -3 -16  20    0.37    0.23
  -3 -15  21    2.86    0.25
  -3 -14   9    9.34    0.23
  -1 -22  16   11.37    0.36
  -1 -20  20    0.16    0.22
  -5  -4  13  128.44    0.68
  -5  -2  12    0.66    0.21
  -5  -1  12   21.62    0.33
  -5   5  12   25.51    0.31
  -4 -13  14   50.38    0.53
  -4 -13  18    0.00    0.30
  -4 -12  12    1.04    0.24
  -4 -11  11   23.08    0.33
  -4 -10  21    0.33    0.21
  -4  -6  23    0.21    0.18
  -3 -17  18    0.70    0.29
  -3 -15  10   12.48    0.27
  -2 -20  13    3.44    0.26
  -2 -20  16   11.38    0.38
  -2 -19  11   14.39    0.30
  -1 -22  13    7.75    0.33
  -1 -22  14    0.96    0.31
  -1 -20   9    3.30    0.21
  -1 -19   8    1.28    0.18
  -1 -19  21    0.46    0.16
  -5  -4  19    2.56    0.32
  -5  -3  13    4.90    0.28
  -5  -2  20    1.42    0.28
  -5   0  12   12.21    0.28
  -5   1  12   20.71    0.31
  -5   2  12    0.47    0.21
  -5   3  12    0.24    0.21
  -5   4  12    0.05    0.20
  -5   4  20    0.83    0.25
  -4 -13  17    8.58    0.37
  -4 -12  19    1.73    0.30
  -4 -11  20    5.61    0.29
  -4  -9  10   -0.01    0.20
  -4  -8  22    0.14    0.21
  -3 -16  19    0.02    0.25
  -3 -13  22    0.37    0.21
  -2 -20  14    3.40    0.29
  -2 -20  15    0.45    0.27
  -2 -18  20    2.40    0.26
  -2 -17  21    3.02    0.23
  -1 -21  11   20.14    0.32
  -5  -4  14   50.96    0.49
  -5  -4  18    0.18    0.31
  -5  -3  19    2.01    0.30
  -5  -2  13  139.77    0.68
  -5   0  20    0.48    0.26
  -5   1  20    1.03    0.28
  -5   2  20    1.20    0.26
  -5   3  20    2.56    0.26
  -4 -12  13    1.56    0.27
  -4 -12  18    2.83    0.31
  -4 -10  11   -0.30    0.21
  -4  -9  21    0.43    0.21
  -3 -15  20    1.57    0.25
  -3 -14  21    1.21    0.21
  -3 -11  23    0.11    0.18
  -2 -19  18    2.36    0.32
  -2 -18  10    0.44    0.20
  -2 -17   9    9.59    0.25
  -5  -4  15   11.03    0.36
  -5  -4  16    5.72    0.33
  -5  -3  14    2.05    0.26
  -5  -1  13    1.36    0.23
  -5  -1  19    0.22    0.28
  -5   5  13  102.87    0.56
  -5   5  19    0.39    0.27
  -4 -12  14   36.52    0.48
  -4 -12  17    3.01    0.32
  -4 -11  19    0.61    0.29
  -4 -10  20    0.31    0.26
  -4  -7  22    0.15    0.21
  -4  -4  23    0.37    0.18
  -3 -16  18    0.27    0.28
  -3 -15  11    1.30    0.22
  -3 -14  10    7.95    0.23
  -3 -13   9    2.32    0.18
  -3 -12  22    0.21    0.20
  -2 -19  12    3.38    0.24
  -1 -21  12   19.28    0.35
  -1 -21  17    4.40    0.34
   0 -21  19    0.16    0.20
  -5  -3  15    0.37    0.27
  -5  -3  16   25.92    0.44
  -5  -3  17    0.25    0.30
  -5  -2  14    0.02    0.23
  -5   1  13    2.39    0.25
  -5   1  19    0.14    0.26
  -5   2  13  130.67    0.63
  -5   2  19    0.37    0.26
  -5   3  13    4.29    0.26
  -5   3  19    2.16    0.27
  -5   4  13  124.82    0.61
  -5   4  19    2.54    0.29
  -4 -12  15    0.06    0.29
  -4 -12  16    3.90    0.35
  -4 -11  13   62.74    0.51
  -4  -8  10    1.19    0.18
  -4  -6  22    0.64    0.21
  -3 -16  13   32.23    0.42
  -3 -16  17    4.30    0.35
  -3 -15  19   -0.11    0.26
  -3 -13  21    0.25    0.21
  -3 -10  23    0.63    0.19
  -2 -19  13    2.20    0.27
  -1 -21  16    1.52    0.30
  -1 -20  10  117.96    0.57
  -1 -19  20    2.44    0.25
  -1 -18  21    2.72    0.19
   0 -20  20    0.41    0.19
  -5  -2  15    7.61    0.30
  -5  -2  16   14.40    0.38
  -5  -2  17    0.61    0.29
  -5  -1  14   13.43    0.30
  -5  -1  18    0.80    0.28
  -5   0  18    7.64    0.33
  -5   4  18    0.20    0.30
  -5   5  14   16.54    0.32
  -5   5  18    4.95    0.31
  -4 -11  18    0.99    0.29
  -4 -10  12    0.67    0.23
  -4 -10  19    4.59    0.32
  -4  -9  11   28.21    0.34
  -4  -2  23    0.04    0.16
  -4  -1  23   -0.11    0.16
  -3 -16  14   21.93    0.40
  -3 -16  15    3.25    0.32
  -3 -16  16    1.38    0.33
  -3  -7  24    0.23    0.16
  -2 -19  14   27.83    0.42
  -2 -19  15    0.49    0.28
  -2 -18  11    8.91    0.25
  -2 -13  23    0.76    0.17
  -1 -21  13   65.97    0.54
  -1 -21  14   42.23    0.49
  -1 -21  15    3.15    0.32
  -1 -20  18    4.41    0.33
  -1 -19   9    5.03    0.21
  -5  -1  16    7.94    0.33
  -5   1  14   13.72    0.31
  -5   2  14   -0.04    0.23
  -5   2  18   10.60    0.33
  -5   3  14    2.52    0.24
  -5   3  18    1.87    0.31
  -5   4  14   49.74    0.44
  -5   5  15   81.18    0.56
  -5   5  16   16.34    0.36
  -5   5  17    7.07    0.32
  -4 -11  14   69.45    0.57
  -4  -7  10    1.14    0.18
  -4  -7  21    0.27    0.23
  -4   1  23   -0.09    0.19
  -4   2  23    0.25    0.18
  -4   3  23    0.07    0.17
  -4   4  23    0.36    0.17
  -4   5  23    0.01    0.16
  -3 -15  12   36.05    0.40
  -3 -15  18   -0.46    0.28
  -3 -12   9    1.68    0.18
  -3  -9  23    0.38    0.20
  -3  -6  24    0.61    0.17
  -2 -18  18   12.31    0.40
  -2 -17  10   54.76    0.41
   0 -21  18   -0.07    0.23
  -5   0  16    9.23    0.31
  -5   1  15   13.75    0.33
  -5   1  17   28.75    0.42
  -5   2  15    7.91    0.30
  -5   2  16   12.24    0.34
  -5   2  17    3.70    0.30
  -5   3  15    0.20    0.25
  -5   3  17   -0.04    0.29
  -5   4  15   10.64    0.32
  -5   4  16    6.03    0.31
  -5   4  17   19.73    0.40
  -4 -10  13   34.30    0.41
  -4  -9  12    3.06    0.24
  -4  -9  19    2.40    0.30
  -4  -8  11   34.05    0.36
  -4  -8  20    1.91    0.27
  -4  -6  21    0.20    0.23
  -3 -15  13    0.38    0.26
  -3 -15  17   -0.07    0.32
  -3 -14  11   -0.19    0.20
  -3 -14  19    0.26    0.27
  -3 -13  10   19.51    0.28
  -3 -13  20    1.61    0.26
  -3 -12  21    1.02    0.22
  -2 -18  12    0.40    0.21
  -2 -18  17    6.06    0.38
  -2 -17  19   -0.07    0.25
  -2 -16   9    4.88    0.20
  -2 -14  22    0.18    0.19
  -1 -20  11   32.38    0.36
  -1 -19  19    0.94    0.28
  -1 -16  22    1.08    0.17
  -4 -10  14  118.02    0.70
  -4 -10  17    1.62    0.34
  -4  -6  10    3.77    0.20
  -4  -3  22    0.76    0.21
  -3 -15  14    0.42    0.28
  -3 -15  15   34.79    0.47
  -3 -15  16   33.92    0.50
  -3 -10  22    0.51    0.20
  -3  -8  23   -0.10    0.19
  -3  -5  24    0.40    0.17
  -2 -18  13    0.13    0.25
  -2 -18  16    0.40    0.32
  -1 -18  20    0.97    0.26
  -1 -17  21    5.07    0.23
   0 -18  21    1.09    0.19
  -4 -10  15    4.63    0.32
  -4  -9  13    1.21    0.24
  -4  -9  18    0.35    0.30
  -4  -7  11   19.42    0.30
  -4  -7  20    0.57    0.26
  -4  -5  21    0.44    0.22
  -4  -2  22    0.33    0.21
  -3 -14  12    4.81    0.26
  -3 -14  18    1.22    0.29
  -2 -18  14   19.95    0.38
  -2 -18  15    0.03    0.29
  -2 -17  11   19.06    0.30
  -2 -17  18    2.52    0.34
  -2 -13  22    0.09    0.21
  -1 -20  12    6.89    0.26
  -1 -20  16    0.55    0.29
  -1 -19  10    2.09    0.21
   0 -21  17    1.23    0.29
   0 -19  20    8.85    0.28
  -4  -9  14   41.88    0.47
  -4  -8  12   12.58    0.28
  -4  -5  10   34.26    0.32
  -4   0  22   -0.09    0.24
  -4   5  22   -0.07    0.20
  -3 -14  17    0.03    0.31
  -3 -13  11    5.52    0.22
  -3 -12  10    1.13    0.19
  -3 -12  20    2.02    0.26
  -2 -11  23   -0.24    0.16
  -1 -20  13   43.67    0.46
  -1 -20  14    9.40    0.33
  -1 -20  15   18.74    0.38
  -1 -19  18    0.62    0.28
  -1 -15  22    0.46    0.17
  -4  -9  16   10.38    0.37
  -4  -8  18    4.56    0.34
  -4  -7  19    0.43    0.27
  -4  -6  11    6.95    0.23
  -4   2  22    0.22    0.23
  -4   3  22    0.43    0.22
  -4   4  22   -0.03    0.21
  -3 -14  13   10.80    0.30
  -3 -14  14   17.40    0.36
  -3 -14  16   14.05    0.41
  -3  -6  23    0.30    0.19
  -3  -2  24    0.16    0.16
  -2 -17  12    2.60    0.24
  -2 -17  17   -0.30    0.31
  -2 -16  10   31.18    0.32
  -2 -15   9   11.34    0.23
  -1 -18  19   -0.17    0.27
  -1 -17  20    0.85    0.27
   0 -21  16    0.66    0.33
   0 -20  18    1.75    0.27
  -4  -8  13    9.08    0.28
  -4  -8  17    0.88    0.32
  -4  -7  12   20.71    0.32
  -4  -5  20    2.73    0.27
  -3 -14  15   30.24    0.45
  -3 -13  12    3.69    0.24
  -3 -13  18    5.78    0.33
  -3 -12  19    1.64    0.28
  -3 -11  20    0.59    0.25
  -3 -10  21    0.66    0.21
  -3  -8  22    0.77    0.20
  -3  -1  24    0.67    0.16
  -2 -17  13   25.64    0.38
  -2 -12  22    0.40    0.19
  -1 -19  11    2.38    0.23
  -1 -19  17   15.47    0.40
   0 -21  12   -0.26    0.24
   0 -21  15    3.24    0.32
  -4  -8  14   17.72    0.36
  -4  -8  16    5.14    0.34
  -4  -6  19    0.74    0.29
  -4  -1  21    0.27    0.24
  -3 -12  11    1.49    0.20
  -3  -5  23   -0.11    0.19
  -3   0  24    0.70    0.15
  -2 -17  15    7.69    0.33
  -2 -16  11    6.51    0.24
  -2 -13  21    0.28    0.20
  -1 -19  16    5.34    0.33
   0 -21  13   17.61    0.36
   0 -21  14    0.50    0.28
   0 -18  20    3.21    0.25
   0 -17  21    1.40    0.19
  -4  -7  17    0.32    0.32
  -4  -6  12    3.99    0.23
  -3 -13  13    7.83    0.28
  -3 -13  16    1.38    0.32
  -3 -11  10    9.03    0.22
  -3  -9  21    0.30    0.21
  -3  -7  22    0.40    0.19
  -3  -4  23    0.18    0.18
  -3   2  24    0.23    0.14
  -2 -15  19    3.33    0.28
  -2 -14  20   -0.18    0.22
  -2  -7  24    0.20    0.15
  -1 -19  12   16.26    0.30
  -1 -19  13   -0.36    0.25
  -1 -19  15    2.15    0.29
  -1 -18  10   13.50    0.26
  -1 -18  18    0.98    0.29
  -1 -12  23    3.01    0.20
  -4  -7  14   26.38    0.39
  -4  -7  15   12.82    0.35
  -4  -7  16   17.75    0.40
  -4  -6  18   17.33    0.43
  -4  -4  11   35.42    0.33
  -4   1  21    0.05    0.24
  -4   3  21    0.26    0.24
  -4   4  21    0.88    0.24
  -4   5  21    0.42    0.22
  -4   6  21    0.20    0.20
  -3 -13  14    0.49    0.26
  -3 -13  15    0.63    0.29
  -3 -12  18    1.44    0.29
  -3 -11  19    0.14    0.26
  -3 -10  20    0.91    0.26
  -2 -16  12    4.70    0.24
  -2 -15  10   12.64    0.24
  -2 -11  22    0.17    0.19
  -2  -6  24    0.16    0.16
  -1 -19  14    4.09    0.27
  -1 -17  19    4.37    0.29
  -1 -16  20    1.08    0.24
  -1 -15  21    4.89    0.24
   0 -15  22    0.07    0.14
  -4  -6  13   69.87    0.50
  -4  -6  17    5.95    0.35
  -4  -5  12    2.53    0.22
  -4  -2  20    1.12    0.28
  -3 -12  12    6.09    0.24
  -3  -8  21    0.14    0.21
  -3  -6  22    0.57    0.19
  -2 -16  13   25.23    0.37
  -2 -12  21    0.88    0.20
  -1 -18  17    3.06    0.31
  -1 -17   9    9.97    0.21
   0 -19  18   30.22    0.45
   1 -18  20    0.07    0.18
  -4  -6  14   30.75    0.40
  -4  -6  15    0.28    0.27
  -4  -6  16    1.79    0.30
  -4  -1  20    0.17    0.26
  -4   0  20    5.44    0.30
  -3 -12  13    0.46    0.23
  -3 -11  11   15.04    0.27
  -3 -11  18    1.02    0.30
  -3 -10  10   18.18    0.26
  -3 -10  19    0.58    0.26
  -3  -9  20    2.12    0.27
  -3  -5  22    0.15    0.19
  -2 -16  14    7.71    0.31
  -2 -14  19    2.19    0.27
  -2 -13  20    0.21    0.23
  -2 -10  22    0.43    0.18
  -2  -8  23    0.12    0.19
  -2  -5  24    0.19    0.15
  -1 -18  11   11.36    0.26
  -1 -11  23   -0.13    0.15
   0 -18  19    0.69    0.25
   0 -17  20    2.00    0.24
   0 -16  21    0.21    0.15
  -4  -5  13    2.53    0.24
  -4  -4  12    3.86    0.21
  -4  -2  11   83.77    0.45
  -4  -2  19   14.09    0.37
  -4   1  20    0.26    0.24
  -4   2  20    1.17    0.26
  -4   3  20    3.42    0.26
  -4   5  20    3.33    0.25
  -4   6  20    2.18    0.24
  -4   7  20    0.20    0.23
  -3 -12  14   46.37    0.47
  -3  -1  23    0.14    0.17
  -2 -15  11    0.27    0.19
  -1 -18  12   19.12    0.32
  -1 -18  16   35.31    0.48
   0 -20  12   11.00    0.29
   0 -20  13  214.10    0.88
   0 -20  14   16.97    0.38
  -4  -5  14   44.34    0.44
  -4  -5  15    3.30    0.28
  -4  -5  16   21.90    0.40
  -4  -4  13   69.87    0.48
  -4  -1  11   26.83    0.31
  -4   4  20    1.03    0.24
  -3 -11  12    1.47    0.21
  -3 -11  17    3.03    0.34
  -3  -8  20    1.78    0.27
  -3  -4  22    0.13    0.19
  -3   1  23    0.22    0.16
  -3   6  23    0.27    0.17
  -3   7  23    0.24    0.15
  -2 -14  18    5.23    0.32
  -2 -11  21    2.72    0.23
  -2  -7  23    0.07    0.18
  -1 -18  13   38.02    0.42
  -1 -18  14   20.43    0.37
  -1 -18  15   32.31    0.44
  -1 -15  20    0.75    0.21
   0 -19  17    5.44    0.31
  -4  -4  14    5.55    0.27
  -4  -4  16   22.42    0.40
  -3 -11  13    0.03    0.23
  -3 -11  16   64.68    0.60
  -3 -10  11    0.38    0.19
  -3 -10  18    3.96    0.31
  -3  -9  10    2.78    0.19
  -3  -9  19    9.16    0.33
  -3  -6  21    0.63    0.22
  -3  -3  22    0.97    0.20
  -3   3  23   -0.26    0.18
  -3   4  23    0.25    0.18
  -3   5  23    0.12    0.16
  -2 -13  19    2.83    0.28
  -2 -12  20    0.15    0.23
  -2  -9  22    0.53    0.18
  -2  -3  24    0.46    0.16
  -1 -17  10   -0.10    0.17
  -1 -12  22    0.06    0.18
  -1 -10  23    1.21    0.18
   0 -19  10    2.99    0.20
   0 -18  18    0.82    0.29
   0 -15  21    0.05    0.17
   1 -19  18    0.20    0.22
   1 -16  21    0.14    0.16
  -4  -4  15    1.25    0.26
  -4  -2  12    4.06    0.21
  -4  -1  18    0.01    0.28
  -4   1  19    0.42    0.25
  -4   2  19   11.28    0.33
  -4   5  19   15.90    0.36
  -4   6  19    2.68    0.28
  -4   7  19    0.81    0.25
  -3 -11  14    6.40    0.27
  -3 -11  15   33.05    0.43
  -3  -7  20    0.46    0.25
  -3  -5  21    1.80    0.23
  -2 -14  17    4.70    0.34
  -2 -10  21    0.09    0.19
   0 -19  16    3.16    0.30
   0 -16  20    0.06    0.23
   1 -18  19    0.23    0.21
   1 -17  20    0.26    0.18
  -4  -2  13    0.56    0.23
  -4  -2  17   -0.22    0.27
  -4  -1  12   68.53    0.43
  -4   0  18    0.00    0.28
  -4   4  19    2.12    0.24
  -3 -10  12   11.24    0.26
  -3  -9  18    5.88    0.33
  -3  -8  19    0.30    0.26
  -3  -1  22    0.42    0.21
  -2 -11  20    0.07    0.24
  -2  -8  22    1.10    0.19
  -1 -17  11    0.47    0.19
  -1 -17  16    1.66    0.30
  -1 -15  19    0.67    0.26
  -1 -11  22    0.00    0.19
  -1  -9  23   -0.03    0.17
   0 -19  11    1.62    0.21
   0 -19  15    3.41    0.32
   0 -13  22    1.47    0.17
  -4  -2  14   45.02    0.42
  -4  -2  15    0.20    0.25
  -4  -2  16   13.38    0.35
  -4  -1  17   -0.48    0.27
  -4   0  12    1.83    0.21
  -4   1  18    0.11    0.25
  -4   2  18    4.88    0.28
  -4   7  18   30.72    0.41
  -3 -10  13   24.67    0.34
  -3 -10  14   86.66    0.58
  -3 -10  16   23.41    0.42
  -3  -9  11    2.60    0.20
  -3  -6  20    2.51    0.26
  -3  -4  21    0.72    0.22
  -2 -14  16    0.11    0.31
  -2 -12  19    7.20    0.31
  -2  -5  23    0.30    0.19
  -2   0  24    0.04    0.15
  -1 -17  15    2.24    0.28
   0 -19  12    7.67    0.26
   0 -19  14   76.86    0.59
  -4  -1  13  108.74    0.56
  -4  -1  14   13.76    0.30
  -4  -1  16   22.18    0.38
  -4   1  12   68.05    0.43
  -4   3  18    0.35    0.24
  -4   4  18    1.42    0.25
  -4   5  18    9.22    0.33
  -3  -8  18    0.78    0.30
  -3  -7  19    8.62    0.32
  -3  -3  21    0.55    0.21
  -3   1  22    0.74    0.23
  -3   2  22    1.99    0.25
  -3   7  22    0.45    0.19
  -3   8  22    0.72    0.18
  -2 -14  15    4.43    0.31
  -2  -9  21    0.18    0.20
  -2  -7  22    0.49    0.19
  -2  -4  23    0.70    0.18
  -2   1  24    1.05    0.16
  -1 -17  13    4.44    0.25
  -1 -17  14   66.36    0.54
   0 -19  13   21.08    0.38
   0 -14  21    0.61    0.18
   1 -15  21    0.61    0.18
  -4  -1  15    0.06    0.23
  -4   1  17   -0.21    0.24
  -4   2  17   -0.01    0.25
  -4   3  12    0.50    0.18
  -4   6  12    3.68    0.20
  -4   7  17    0.14    0.25
  -3  -9  12   31.48    0.33
  -3  -9  16    7.88    0.35
  -3  -5  20    0.78    0.24
  -3   3  22    0.88    0.22
  -3   4  22    0.06    0.22
  -3   5  22    0.16    0.21
  -2 -13  17    0.23    0.30
  -2 -12  18    0.09    0.29
  -2 -10  20    7.00    0.30
  -2   2  24    0.75    0.14
  -2   3  24    0.52    0.14
  -1 -15  18    0.20    0.28
  -1 -10  22   -0.01    0.18
  -1  -5  24    0.29    0.15
   0 -18  16    5.25    0.30
   0 -16  19    0.38    0.26
   0 -10  23    0.02    0.15
   1 -18  18    3.08    0.26
   1 -17  19    0.68    0.22
  -4   0  14    0.10    0.20
  -4   1  13  107.69    0.55
  -4   1  14   14.00    0.29
  -4   1  15    0.16    0.22
  -4   1  16   20.64    0.35
  -4   3  17    0.76    0.23
  -4   4  12    4.17    0.19
  -4   4  17    0.33    0.25
  -4   5  17   23.08    0.37
  -4   6  17    7.21    0.30
  -3  -9  13   -0.08    0.21
  -3  -9  15   17.13    0.37
  -3  -8  11   33.02    0.32
  -3  -8  17    3.46    0.34
  -3  -6  19    0.63    0.27
  -3  -4  20    1.85    0.25
  -2 -13  16    2.58    0.32
  -2 -11  19    4.60    0.28
  -2  -8  21    0.72    0.20
  -2  -6  22    0.19    0.18
  -2  -3  23    0.58    0.19
  -1 -16  16    7.20    0.34
   0 -18  10    1.05    0.19
  -4   2  14   42.55    0.40
  -4   2  15    0.21    0.24
  -4   2  16   12.15    0.30
  -4   4  13   66.17    0.43
  -4   4  16   22.42    0.36
  -4   5  13    2.57    0.22
  -4   5  16   21.07    0.35
  -4   6  13   66.74    0.43
  -4   6  16    1.67    0.25
  -4   7  13   20.95    0.29
  -2 -13  15   27.40    0.42
  -2 -12  10    4.54    0.18
  -2  -2  23    1.62    0.19
  -1 -16  11    0.61    0.19
  -1 -16  15    0.71    0.27
  -1 -11  21    3.05    0.22
  -1  -7  23    0.17    0.18
   0 -18  15    4.60    0.30
   0 -17  17   -0.33    0.26
   0 -13  21    0.04    0.18
  -4   4  14    5.38    0.24
  -4   4  15    1.31    0.23
  -4   5  14   40.51    0.38
  -4   5  15    3.06    0.24
  -4   6  14   27.51    0.34
  -4   6  15    0.33    0.23
  -4   7  15   11.19    0.28
  -3  -8  13   23.98    0.33
  -3  -8  15   12.40    0.32
  -3  -8  16    5.17    0.30
  -3  -7  17    0.82    0.31
  -3  -6  18    6.16    0.33
  -3  -5  19    5.96    0.30
  -3  -3  20    0.74    0.25
  -3   1  21    0.17    0.24
  -2 -13  13   59.31    0.47
  -2 -13  14    8.28    0.30
  -2 -12  17    0.92    0.31
  -2 -11  18    0.10    0.26
  -2 -10  19    0.56    0.24
  -2  -9  20    1.35    0.25
  -2  -7  21    3.95    0.24
  -2  -5  22    2.57    0.20
  -1 -16  12   -0.01    0.18
  -1 -16  13   54.29    0.46
  -1 -16  14   30.04    0.40
  -1 -15  17    0.39    0.29
  -1 -12  20    0.35    0.20
  -1  -9  22    0.33    0.18
  -1  -3  24    1.83    0.17
   0 -18  11    5.84    0.23
   0 -18  14    2.26    0.28
   0  -9  23    1.10    0.16
   1 -18  17    8.61    0.30
   1 -14  21    1.11    0.16
  -3  -8  14   31.85    0.38
  -3  -4  19    3.67    0.29
  -3   2  21    0.86    0.23
  -3   3  21    0.54    0.24
  -3   8  21    0.01    0.19
  -2 -12  11   24.35    0.29
  -2 -12  16   67.00    0.60
  -1 -15  10   18.92    0.26
   0 -18  12   16.46    0.30
   0 -18  13   14.29    0.31
   0 -14  20   -0.17    0.22
   1 -15  20    2.67    0.23
  -3  -7  12    3.73    0.22
  -3  -7  16   38.99    0.48
  -3  -6  17   17.22    0.39
  -3  -5  18    0.48    0.30
  -3   4  21    0.99    0.23
  -3   5  21    1.34    0.24
  -3   6  21    0.02    0.22
  -3   7  21    1.15    0.21
  -2  -8  20    0.41    0.24
  -2   1  23   -0.01    0.17
  -2   9  23    0.24    0.14
  -1 -15  16   39.46    0.50
  -1 -10  21    0.26    0.19
  -1  -2  24    2.47    0.18
   0 -17  16    0.23    0.24
   1 -17  18    1.59    0.24
   1 -16  19    0.12    0.23
  -3  -7  13    4.12    0.24
  -3  -7  14    3.10    0.25
  -3  -7  15    1.76    0.26
  -3  -6  11    2.48    0.19
  -3  -3  19    7.00    0.33
  -3   0  20   11.44    0.35
  -2 -12  12   27.72    0.33
  -2 -12  13   19.89    0.32
  -2 -12  14    3.41    0.26
  -2 -11  17    2.17    0.31
  -2 -10  18   -0.29    0.27
  -2  -9  19    0.07    0.24
  -2  -3  22   -0.02    0.18
  -2   2  23    1.64    0.18
  -2   3  23    0.69    0.16
  -2   7  23    0.23    0.15
  -2   8  23   -0.06    0.14
  -1 -15  11    0.59    0.20
  -1 -15  15   20.83    0.39
  -1 -11  20    0.23    0.21
  -1  -5  23   -0.03    0.17
  -1  -1  24    2.12    0.17
   0 -10  22    1.16    0.18
   0  -8  23   -0.04    0.15
   1 -18  16    0.23    0.28
  -3  -6  16   12.31    0.35
  -3  -5  17    0.95    0.28
  -3   1  20    6.53    0.31
  -2  -5  21    8.82    0.29
  -2  -2  22    4.00    0.22
  -2   4  23    0.29    0.15
  -2   5  23    0.54    0.17
  -2   6  23    0.27    0.15
  -1 -15  12   17.26    0.29
  -1 -15  14   17.81    0.34
  -1 -12  19    0.22    0.23
  -1  -7  22   -0.09    0.17
  -1   0  24    4.66    0.20
   0 -17  15   10.86    0.32
   0 -16  17    0.14    0.25
   0 -15  18    0.61    0.27
   0 -13  20    3.46    0.22
   2 -16  19    0.04    0.19
  -3  -6  12   40.40    0.35
  -3  -6  13   65.91    0.46
  -3   2  20    1.49    0.24
  -3   9  20    2.37    0.24
  -2 -11  11    0.58    0.18
  -2 -10  17   20.71    0.41
  -2  -8  19   -0.06    0.24
  -2  -1  22    3.57    0.22
  -1 -15  13   12.09    0.28
  -1  -4  23   -0.02    0.18
   0 -17  11    8.90    0.24
   0 -17  14   16.42    0.35
   0 -14  19    0.12    0.23
   0  -7  23    2.55    0.18
   1 -17  17    1.48    0.27
   1 -14  20    0.04    0.21
  -3  -6  14    1.84    0.23
  -3  -5  16    1.21    0.28
  -3  -3  18    2.55    0.29
  -3   3  20    0.44    0.23
  -3   4  20    2.01    0.24
  -3   5  20    0.87    0.23
  -3   6  20    2.77    0.24
  -3   7  20    0.70    0.22
  -3   8  20    2.25    0.23
  -2 -11  12   13.12    0.26
  -2 -11  15   80.44    0.60
  -2  -9  18   16.86    0.38
  -2  -6  20    0.16    0.23
  -1 -14  10    6.42    0.21
  -1 -10  20   -0.17    0.22
   0 -17  12    0.71    0.21
   0 -16  16    1.02    0.27
   0  -9  22    0.26    0.18
   1 -16  18    0.73    0.25
  -3  -5  12    0.08    0.19
  -3  -2  18    0.26    0.27
  -2 -11  13    0.01    0.22
  -2 -11  14   10.91    0.29
  -2 -10  16    1.36    0.29
  -2  -3  21    4.70    0.24
  -1 -12  18    0.53    0.28
  -1 -11  19   -0.05    0.23
  -1  -8  21    1.17    0.20
   1 -12  21    0.73    0.17
   1 -10  22    1.16    0.16
  -3  -5  13   38.06    0.37
  -3  -5  14   -0.12    0.22
  -3  -4  16    7.02    0.30
  -3  -3  17   15.92    0.36
  -2  -9  17    0.46    0.30
  -2  -8  18    2.12    0.30
  -2  -7  19    3.84    0.26
  -2  -5  20    0.58    0.23
  -2   2  22    3.78    0.22
  -2  10  22    0.28    0.16
  -1 -14  11    3.51    0.19
  -1 -14  14    2.97    0.26
  -1  -2  23    0.62    0.18
   0 -16  15    1.44    0.29
   0 -14  18    0.35    0.27
   0 -10  21    2.83    0.21
   1 -18  14   10.04    0.33
   1 -17  16    2.00    0.28
   2 -14  20    0.18    0.17
  -3  -4  12    0.29    0.18
  -3  -4  15    0.41    0.24
  -3   2  19    4.48    0.27
  -3   3  19    6.54    0.29
  -3   9  19    9.83    0.29
  -2 -10  11    4.67    0.20
  -2 -10  15   28.41    0.41
  -2  -2  21    2.10    0.22
  -2   3  22    0.40    0.21
  -2   4  22    0.38    0.22
  -2   8  22    1.03    0.19
  -2   9  22    0.59    0.17
  -1 -14  12    7.96    0.24
  -1  -9  20    1.00    0.22
  -1  -7  21    0.08    0.19
  -1  -1  23    0.39    0.18
   0 -16  10   24.80    0.27
   0  -5  23    2.15    0.18
   1 -13  20    0.17    0.22
   2 -17  17    1.40    0.24
   2 -16  18    1.46    0.22
   2 -15  19    0.24    0.21
   2 -12  21    0.19    0.13
  -3  -4  14    1.82    0.23
  -3  -3  16    5.82    0.29
  -3  -2  17    2.58    0.27
  -3   4  19    3.49    0.24
  -3   5  19    5.13    0.25
  -3   6  19    0.72    0.22
  -3   7  19    8.57    0.29
  -3   8  19    0.72    0.24
  -2 -10  12    8.91    0.23
  -2 -10  14    0.11    0.23
  -2  -9  16    1.24    0.29
  -2  -6  19    0.40    0.24
  -2  -4  20   -0.04    0.23
  -2  -1  21   -0.23    0.20
  -2   5  22    3.27    0.23
  -2   6  22   -0.03    0.19
  -2   7  22    0.83    0.19
  -1 -12  17    0.27    0.28
  -1 -10  19    0.02    0.23
  -1  -4  22    5.38    0.23
   0 -16  14   13.44    0.31
   0 -15  16    0.24    0.28
   1 -18  12    4.99    0.25
   1 -16  17    5.34    0.27
   1 -15  18   10.72    0.32
   1 -14  19    0.13    0.23
  -3  -3  15    5.48    0.27
  -3  -2  16    2.97    0.28
  -3   1  18    0.48    0.24
  -2  -8  17   11.63    0.36
  -2  -7  18    0.02    0.27
  -1 -13  10    8.74    0.20
  -1  -8  20    0.09    0.22
  -1  -6  21    2.06    0.21
   0 -16  11    0.12    0.19
   0 -16  12    5.64    0.24
   0 -16  13   10.46    0.28
   0 -14  17    0.21    0.27
   0  -7  22    0.46    0.18
   0  -4  23    0.02    0.17
  -3  -3  12   78.57    0.44
  -3  -3  13    2.13    0.21
  -3  -3  14   14.06    0.29
  -3   2  18    0.22    0.24
  -3   3  18    1.50    0.26
  -2  -9  11   11.83    0.23
  -2  -9  15   19.39    0.36
  -2  -5  19   12.79    0.34
  -2  -3  20    0.51    0.22
  -1 -13  11   27.81    0.30
   0 -13  18   -0.24    0.25
   2 -17  16    1.97    0.27
  -3  -2  15   16.05    0.32
  -3   1  17    0.25    0.25
  -3   4  18   12.49    0.31
  -3   5  18    0.75    0.23
  -3   6  18    5.59    0.26
  -3   7  18   20.38    0.35
  -3   8  18    1.21    0.25
  -3   9  18    5.46    0.26
  -2  -9  12    4.64    0.21
  -2  -9  13   73.22    0.48
  -2  -9  14   33.79    0.39
  -2  -8  16    0.29    0.28
  -2  -7  17    7.23    0.32
  -2  -6  18   -0.02    0.28
  -1 -13  12   90.56    0.51
  -1 -11  17    0.30    0.28
  -1 -10  18    1.07    0.27
  -1  -9  19    3.50    0.25
  -1  -7  20    0.00    0.23
  -1  -5  21    4.28    0.23
  -1  -2  22    0.92    0.18
  -1   3  23   -0.03    0.16
  -1   4  23   -0.07    0.15
   0  -6  22    0.10    0.17
   1 -16  16    8.82    0.30
   1  -8  22    0.01    0.15
   2 -14  19    5.45    0.25
   2 -11  21    1.15    0.15
  -3  -2  12   31.19    0.31
  -3  -2  14    0.74    0.22
  -3   0  16   74.51    0.55
  -3   2  17    2.85    0.26
  -2  -4  19    3.58    0.27
  -2  10  21    0.16    0.18
  -1 -12  15    0.54    0.26
  -1   5  23    0.10    0.14
  -1   6  23    0.48    0.13
  -1   7  23    0.06    0.13
  -1   8  23    1.14    0.16
   0 -15  14    6.64    0.30
   0 -14  16    3.79    0.30
   1 -17  13    2.18    0.28
   1 -15  17    0.74    0.25
   1 -14  18   -0.03    0.25
   1 -13  19    0.23    0.23
   1  -5  23    0.11    0.14
   2 -16  17    1.77    0.23
   2 -15  18    0.02    0.22
   3 -14  19    0.64    0.17
  -3   3  17   14.63    0.32
  -2  -8  15   10.16    0.30
  -2  -5  18    5.28    0.31
  -2  -3  19    1.98    0.26
  -2  -1  20   11.55    0.32
  -2   6  21    2.22    0.24
  -2   8  21    0.73    0.21
  -2   9  21   -0.19    0.19
  -1  -8  19    0.47    0.23
  -1  -4  21    6.16    0.25
  -1  -1  22   11.11    0.27
   0 -15  10   32.94    0.30
   0 -13  17    0.73    0.28
   1 -17  10    2.39    0.20
   1 -17  12    7.06    0.26
   2 -12  20    0.20    0.20
  -3   1  16   19.74    0.34
  -3   4  17   18.98    0.32
  -3   5  17    1.04    0.23
  -3   6  17   16.31    0.32
  -3   8  17    3.63    0.26
  -3   9  17   20.49    0.33
  -2  -8  14    4.83    0.25
  -2  -7  16   34.64    0.43
  -1 -11  16    4.54    0.30
  -1 -10  17    1.65    0.28
  -1  -9  18   -0.03    0.27
  -1  -6  20    0.10    0.22
  -1   0  22    0.71    0.18
   0 -15  11    0.54    0.20
   0 -15  12   60.81    0.44
   0  -7  21    5.61    0.22
   0  -1  23    0.06    0.16
   1 -16  15    1.91    0.26
   1 -11  20    0.61    0.19
   1  -7  22    0.46    0.16
   1  -4  23    0.02    0.15
   2 -10  21    0.56    0.15
   2  -8  22    0.57    0.14
   3 -12  20   -0.14    0.15
  -3   0  14   29.08    0.34
  -3   1  15    1.97    0.23
  -3   2  16    3.02    0.24
  -3   3  16    5.64    0.26
  -3   7  17    0.49    0.22
  -2  -8  12   22.64    0.29
  -2  -8  13   13.10    0.26
  -2  -7  15    3.86    0.26
  -2  -4  18    1.11    0.28
  -1  -3  21    1.02    0.21
  -1   1  22   11.46    0.27
   0 -14  15    0.35    0.26
   1 -15  16    0.32    0.24
   1 -12  19    0.47    0.23
   2 -13  19    0.29    0.22
  -3   1  14   14.82    0.29
  -3   2  15   15.85    0.30
  -3   4  16    6.52    0.26
  -2  -6  16    2.06    0.28
  -2  -5  17    0.26    0.27
  -1 -11  15   -0.02    0.25
  -1  -7  19    0.58    0.23
  -1  -5  20    4.56    0.26
  -1  12  22   -0.16    0.14
   0 -10  19    0.80    0.23
   0   1  23    0.09    0.16
   1 -16  14    0.32    0.26
   1 -13  18    0.05    0.23
   1  -6  22    0.20    0.16
   1  -3  23    0.12    0.14
   2 -15  17   -0.22    0.22
   2 -14  18    1.08    0.24
   3 -13  19    0.16    0.17
  -3   1  12   36.91    0.32
  -3   1  13    1.12    0.18
  -3   3  15    5.46    0.24
  -3   5  16    1.30    0.22
  -3   6  16    9.72    0.27
  -3   8  16    4.55    0.25
  -3   9  16    7.05    0.26
  -2  -7  11   43.81    0.33
  -2  -7  14    8.87    0.27
  -2  -1  19    1.17    0.26
  -2   4  20    0.05    0.24
  -2  10  20    6.53    0.25
  -2  11  20    0.25    0.21
  -1 -10  16    3.54    0.29
  -1  -8  18    0.30    0.27
  -1  -2  21    1.73    0.21
  -1  11  22    0.04    0.15
   0 -14  14   70.65    0.54
   0  -8  20    0.66    0.21
   0  -3  22    0.25    0.17
   0   2  23    0.14    0.16
   1  -8  21    5.42    0.22
   1  -2  23    0.21    0.15
   2 -17  14    0.93    0.26
   2  -9  21    0.41    0.16
  -3   2  13   17.10    0.28
  -3   2  14    1.05    0.20
  -3   4  15    0.61    0.23
  -2  -7  12   10.25    0.24
  -2  -6  15    0.86    0.24
  -2  -5  16   11.09    0.31
  -2  -4  17    1.59    0.27
  -2   6  20    0.27    0.22
  -2   7  20    1.13    0.22
  -2   8  20    0.38    0.21
  -2   9  20    1.19    0.22
  -1  -6  19    2.21    0.24
  -1  -1  21    2.24    0.22
  -1   4  22    4.75    0.22
  -1   5  22    2.98    0.20
  -1   6  22    0.11    0.20
  -1   9  22    0.25    0.18
  -1  10  22   -0.02    0.17
   0 -14  13    0.62    0.22
   1  -5  22    0.49    0.17
   3 -15  17    0.18    0.21
   3 -14  18    2.85    0.21
   3 -11  20    0.20    0.16
  -3   3  13    1.61    0.20
  -3   3  14   14.54    0.27
  -3   5  15    3.62    0.21
  -3   6  15    0.66    0.21
  -3   7  15    1.09    0.21
  -3   8  15   12.40    0.27
  -3   9  15   15.59    0.29
  -2  -2  18    8.84    0.31
  -1 -11  13    8.45    0.26
   0 -14  10   32.29    0.29
   0 -14  11   33.30    0.33
   0  -9  19    1.94    0.23
   0  -7  20    1.98    0.22
   0  -5  21    0.76    0.19
   1 -16  10   24.49    0.28
   2 -12  19    0.60    0.23
  -3   4  14    1.87    0.21
  -3   5  14    0.10    0.20
  -2  -6  14   20.81    0.31
  -2  -1  18    1.59    0.27
  -2   2  19    8.99    0.30
  -1  -9  16    8.35    0.31
  -1  -8  17   11.12    0.34
  -1  -5  19    3.32    0.25
  -1  -3  20    3.58    0.25
   0 -12  16    0.63    0.26
   0  -1  22    0.37    0.16
   0   5  23    2.27    0.16
   0   6  23    0.19    0.13
   0   7  23    2.26    0.15
   0   8  23   -0.01    0.12
   1 -14  16    0.14    0.23
   1 -13  17    7.88    0.30
   1 -12  18    1.43    0.24
   1  -7  21    0.36    0.17
   2 -15  16    0.24    0.24
   2 -13  18    0.04    0.23
   2  -8  21    0.16    0.16
   3 -12  19    0.36    0.19
  -3   5  13   34.36    0.32
  -3   6  13   63.06    0.40
  -3   6  14    1.48    0.19
  -3   7  14    3.24    0.21
  -3   8  14   30.68    0.33
  -3   9  13   -0.16    0.19
  -3   9  14    1.07    0.21
  -2  -6  13   23.61    0.30
  -2  -5  15   16.12    0.30
  -2  -4  16    2.98    0.25
  -2   3  19    1.68    0.24
  -1 -10  14   13.95    0.31
  -1  -2  20    8.83    0.28
  -1   1  21    2.25    0.21
   0 -13  14    2.15    0.25
   0  -8  19    0.04    0.21
   1 -15  14   20.99    0.37
   2 -14  17    0.45    0.22
  -3   7  13    4.21    0.20
  -3   8  13   22.42    0.28
  -2  -5  14   34.64    0.38
  -2  -2  17    3.92    0.27
  -2   0  18   10.15    0.31
  -2   4  19    2.94    0.24
  -2   5  19   11.63    0.30
  -2  11  19    4.91    0.25
  -1 -10  13   41.80    0.39
  -1  -9  15    2.58    0.27
  -1  -4  19    2.08    0.24
   0   0  22    0.64    0.17
   1  -6  21    0.28    0.17
   1   1  23   -0.10    0.14
   3 -10  20    1.01    0.17
  -2  -5  13    8.75    0.25
  -2  -4  15    5.36    0.26
  -2  -3  16    4.85    0.26
  -2  -1  17    0.84    0.25
  -2   6  19    1.22    0.21
  -2   7  19    3.88    0.23
  -2   8  19   -0.07    0.21
  -2   9  19    0.26    0.20
  -1 -10  11   10.42    0.21
  -1  -8  16   13.85    0.34
  -1  -7  17    7.43    0.31
  -1  -1  20    6.11    0.26
  -1   4  21    6.74    0.26
   0 -12  15    4.07    0.27
   0 -10  17    0.48    0.27
   0  -9  18    0.60    0.25
   0  -3  21    0.12    0.18
   0   1  22    0.32    0.17
   1 -15  13   14.55    0.31
   1 -14  15   46.68    0.46
   1 -11  18    0.39    0.25
   1  -8  20    3.86    0.22
   1   2  23   -0.08    0.13
   2 -11  19    0.09    0.21
   2  -9  20    4.47    0.23
   3 -15  16    0.07    0.24
   3 -14  17    4.78    0.24
   4 -11  19    0.56    0.14
  -2  -5  12    7.68    0.22
  -1  -9  14   18.27    0.33
  -1  -5  18   11.41    0.33
  -1  -3  19    0.17    0.23
  -1   0  20    8.10    0.28
  -1  10  21    0.43    0.19
  -1  11  21    2.96    0.20
   0 -13  11   11.06    0.25
   0 -13  12   19.65    0.29
   0  -7  19    0.30    0.21
   0  -5  20    0.96    0.22
   0  -2  21    0.83    0.19
   0   2  22    1.12    0.18
   1 -12  17    5.59    0.27
   1  -2  22    0.01    0.16
   1   3  23   -0.12    0.13
   2 -16  13    0.59    0.26
   2  -4  22    1.39    0.16
   3 -11  19    0.82    0.21
   3  -7  21   -0.02    0.13
  -2  -4  14    3.86    0.23
  -2  -3  15    0.69    0.23
  -2   3  18    2.00    0.24
  -1  -6  17    8.34    0.30
  -1   7  21    0.00    0.20
  -1   8  21    1.04    0.21
  -1   9  21    1.25    0.20
   0 -12  14   41.07    0.43
   0   3  22    0.15    0.16
   0  13  22    1.52    0.14
   1 -15  10   13.39    0.23
   1 -15  11   27.18    0.31
   1 -14  14   44.91    0.45
   1  -7  20    0.77    0.19
   1   4  23   -0.02    0.13
   2 -14  16   -0.01    0.22
   2 -13  17   -0.25    0.23
   3  -9  20    0.56    0.15
  -2  -4  13   44.13    0.37
  -2  -1  16    5.71    0.27
  -2   4  18    0.88    0.23
  -2  12  18   -0.01    0.21
  -1  -9  13    2.83    0.23
  -1  -8  15    0.01    0.22
  -1  -7  16   30.95    0.41
  -1  -4  18    0.71    0.26
  -1  -2  19    7.89    0.29
  -1   1  20    6.33    0.26
   0  -8  18    0.67    0.26
   0  -4  20    1.44    0.22
   0  -1  21    0.12    0.18
   0  12  22    0.13    0.14
   1  -1  22    0.39    0.17
   2  -6  21    0.83    0.18
   2  -3  22    0.28    0.15
   4 -12  18   -0.09    0.16
  -2  -3  14    1.52    0.22
  -2   5  18    4.84    0.25
  -2   6  18    0.17    0.22
  -2   7  18   -0.09    0.21
  -2   9  18   16.09    0.31
  -2  10  18    0.68    0.24
  -2  11  18    0.07    0.22
  -1  -9  11   80.31    0.42
  -1  -9  12    1.72    0.19
   0 -12  13    0.44    0.21
   0  -6  19   -0.01    0.21
   0   6  22    0.24    0.16
   0   7  22    0.54    0.16
   0   8  22    0.88    0.16
   0   9  22    0.29    0.15
   0  10  22    1.17    0.17
   1 -13  15   13.45    0.32
   1   0  22    0.84    0.17
   2 -15  14    3.51    0.28
   2  -8  20    0.13    0.18
   3  -6  21    0.12    0.13
   4 -10  19    0.23    0.15
  -2  -3  13    4.06    0.21
  -2   0  16    1.90    0.24
  -1  -8  14   20.97    0.34
  -1  -5  17   -0.01    0.25
  -1  -3  18    2.55    0.27
  -1  -1  19    1.12    0.24
  -1  13  20    0.14    0.18
   0  -7  18    0.45    0.24
   0  -3  20   10.55    0.29
   1 -12  16    3.68    0.26
   1  -8  19    0.74    0.21
   1  -6  20    4.43    0.23
   2 -11  18    0.45    0.22
   2  -5  21    1.08    0.17
   2  -2  22   -0.22    0.14
   3 -14  16    0.09    0.23
   3  -8  20   -0.07    0.15
  -2  -3  12   12.67    0.23
  -2  -2  14    6.44    0.24
  -2  -1  15    4.89    0.24
  -2   3  17   11.02    0.29
  -1  -7  15   10.21    0.28
  -1  -6  16   29.42    0.39
  -1   4  20    2.83    0.24
  -1   5  20    5.40    0.27
  -1  12  20    0.67    0.18
   0  -5  19    5.28    0.26
   0   1  21    0.00    0.18
   1 -14  12   35.07    0.37
   1   1  22    0.18    0.16
   2  -9  19    2.19    0.23
   2  -1  22    0.24    0.15
  -2   4  17    1.92    0.23
  -2  12  17    1.10    0.22
  -1  -8  13   77.23    0.48
  -1  -4  17    0.50    0.25
  -1   6  20    0.38    0.21
  -1   7  20    0.47    0.22
  -1  10  20   -0.12    0.20
  -1  11  20    0.31    0.19
   0  -9  16    9.20    0.30
   0  -8  17    0.12    0.25
   0  -2  20    4.65    0.25
   1 -13  14   60.29    0.49
   1  -5  20    3.28    0.22
   1  -2  21    0.20    0.17
   1   2  22    0.15    0.16
   2 -15  13    1.36    0.25
   3 -11  18    3.29    0.25
   4 -11  18    0.25    0.18
  -2  -2  13   51.84    0.39
  -2   5  17    0.19    0.21
  -1  -8  11   65.19    0.39
  -1  -8  12   22.67    0.29
  -1  -7  14   83.33    0.53
  -1  -5  16   13.41    0.32
  -1   1  19    1.53    0.25
  -1   8  20    0.19    0.20
  -1   9  20    1.17    0.20
   0 -11  13    0.37    0.22
   0  -6  18    9.59    0.31
   0  -4  19    0.24    0.21
   0   3  21    0.08    0.18
   0  14  21    0.50    0.15
   1 -12  15   13.91    0.32
   1  -7  19    0.45    0.21
   1   3  22    1.60    0.18
   2   0  22    0.48    0.15
   3 -15  14    0.19    0.23
   3  -7  20    1.58    0.17
  -2  -2  12    0.10    0.17
  -2   3  16    4.47    0.24
  -2   7  17    6.22    0.23
  -2   8  17    9.89    0.26
  -2   9  17    0.36    0.20
  -2  10  17   16.95    0.29
  -1  -6  15    0.44    0.20
  -1  -1  18   42.94    0.46
  -1   2  19    8.01    0.29
   0  13  21   -0.17    0.16
   1 -13  13    0.09    0.23
   1  -4  20   14.25    0.31
   1  -1  21    0.00    0.16
   1   4  22    0.38    0.17
   2 -14  14   41.09    0.43
   2  -6  20    0.11    0.17
   2   1  22    0.18    0.15
   3 -14  15    0.27    0.24
   3 -13  16   -0.08    0.21
  -2  -1  13   20.51    0.28
  -2   0  14   22.45    0.31
  -1  -7  13    2.91    0.22
   0  -8  16    1.39    0.24
   0  -7  17    7.06    0.29
   0  -3  19    1.96    0.23
   0   0  20    5.88    0.25
   0   6  21    7.02    0.23
   0  12  21   -0.15    0.17
   1  -8  18    0.31    0.24
   1  -6  19    0.12    0.20
   1   5  22    0.75    0.16
   1  11  22    0.79    0.13
   2 -13  15   18.82    0.34
   2 -12  16    2.30    0.25
   2  -3  21    1.34    0.18
  -2  -1  12   14.89    0.24
  -2   5  16   10.33    0.27
  -2  12  16   50.58    0.42
  -1  -7  12   10.19    0.23
  -1  -6  14    4.56    0.25
  -1  -5  15    0.65    0.22
  -1  -4  16    3.11    0.25
  -1  -2  17    2.15    0.25
  -1   0  18    2.40    0.27
  -1  13  19   11.75    0.27
   0 -11  11    5.79    0.21
   0  -9  15    5.58    0.26
   0   7  21    5.79    0.23
   0   8  21    0.76    0.20
   1 -13  12    0.52    0.22
   1 -12  14    8.84    0.28
   1   8  22    0.14    0.13
   1   9  22    0.31    0.13
   1  10  22    0.99    0.13
   2  -5  20    1.56    0.19
   2   2  22    0.13    0.14
   3  -3  21    0.17    0.14
   4 -10  18    1.21    0.20
   4  -8  19    4.83    0.21
   4  -6  20    0.91    0.13
  -2   3  15    0.40    0.19
  -2   6  16    2.27    0.20
  -2   8  16    0.05    0.20
  -2  10  16    0.99    0.21
  -2  11  16   23.89    0.33
  -1   1  18   44.58    0.46
  -1   5  19    2.97    0.24
  -1   6  19    2.54    0.24
  -1  12  19    0.25    0.19
   0  -2  19    8.07    0.27
   0   1  20    0.86    0.20
   1 -10  16    1.79    0.24
   1  -3  20    0.41    0.20
   1   1  21    0.29    0.16
   2 -15  10    2.45    0.21
   2 -14  13    4.08    0.25
   2  -9  18    5.71    0.27
   2  -2  21    0.15    0.16
   2   3  22    0.48    0.15
  -2   0  12   14.66    0.23
  -2   9  16    0.92    0.18
  -1  -6  13   16.84    0.28
  -1  -3  16    2.25    0.24
  -1  -1  17    0.34    0.24
  -1   7  19    0.52    0.21
  -1   8  19    0.37    0.20
  -1   9  19    3.30    0.23
  -1  10  19    0.09    0.20
  -1  11  19   -0.23    0.19
   0  -9  14    2.83    0.23
   0  -7  16   -0.29    0.23
   0  -4  18   12.93    0.33
   1 -13  11    3.87    0.21
   1  -7  18   13.82    0.33
   1  -2  20   14.41    0.31
   1   2  21    0.27    0.17
   2  -1  21    0.19    0.16
   2   4  22    1.21    0.15
   3 -14  14    0.30    0.23
   3  -2  21    0.06    0.15
   4 -11  17    2.07    0.22
   4  -5  20    0.02    0.13
  -2   5  15   13.62    0.26
  -1  -5  14    8.17    0.26
  -1  -4  15    6.01    0.25
  -1   2  18    1.88    0.24
   0  -8  15    0.03    0.22
   0  -1  19    0.29    0.21
   0   3  20    8.88    0.27
   0  15  20    0.66    0.16
   1 -13  10   70.35    0.40
   2 -13  14   33.40    0.39
   2 -12  15    0.41    0.23
   2 -11  16    1.04    0.25
   2   5  22    0.02    0.13
   2   6  22    0.28    0.14
   3 -12  16    1.27    0.21
   4 -12  16    1.12    0.23
   4  -9  18    0.89    0.21
  -2   3  14    0.76    0.18
  -2   6  15    0.79    0.19
  -2  12  15   22.68    0.31
  -1  -2  16    0.58    0.23
   0 -10  11   20.14    0.27
   0  -5  17    5.34    0.29
   0  -3  18    0.53    0.25
   0   4  20    1.62    0.21
   0  14  20    0.36    0.17
   1  -6  18    6.66    0.27
   1  -1  20    0.06    0.19
   1   3  21    0.33    0.16
   1  15  21    0.45    0.14
   2 -14  12    2.88    0.24
   2  -6  19    6.84    0.25
   2   7  22    0.09    0.13
   3  -7  19    0.72    0.18
   3  -1  21    0.27    0.14
   4  -7  19    3.18    0.20
  -2   2  13   50.29    0.38
  -2   4  14    3.55    0.20
  -2   7  15    3.73    0.20
  -2  10  15   23.42    0.31
  -1  -5  13    8.08    0.24
  -1  -3  15    2.77    0.23
  -1  14  18    0.70    0.21
   0  -9  13   31.54    0.36
   0  13  20    3.05    0.21
   1 -12  12    3.14    0.23
   1 -10  15   38.27    0.42
   1   4  21    0.33    0.16
   1  14  21    1.95    0.16
   2  -3  20    4.52    0.21
   2   1  21    0.25    0.17
   5  -8  18    1.82    0.16
  -2   3  13    4.42    0.20
  -2   5  14   33.11    0.34
  -1  -4  14    0.00    0.20
  -1  -1  16    4.65    0.25
  -1   1  17    0.61    0.22
  -1   5  18   10.91    0.29
  -1  13  18    0.22    0.22
   0  -8  14    2.99    0.23
   0  -7  15   10.59    0.28
   0  -4  17   52.30    0.48
   0  -2  18   10.89    0.31
   0   1  19    0.09    0.21
   0   8  20    0.45    0.22
   0  12  20    0.19    0.20
   1  -7  17    3.12    0.25
   1  -3  19   13.40    0.30
   1   0  20   16.05    0.31
   1  13  21    0.78    0.16
   2  -9  17    0.64    0.23
   3  -6  19    0.10    0.18
   4 -10  17    0.06    0.21
  -1  -5  12    0.88    0.19
  -1   2  17    1.78    0.24
  -1   7  18   10.71    0.28
  -1   8  18    0.41    0.22
  -1   9  18    0.23    0.20
  -1  11  18    1.11    0.20
  -1  12  18    0.75    0.22
   0   2  19    8.02    0.28
   1 -11  13    0.54    0.21
   1  -5  18   11.44    0.30
   1   1  20    0.64    0.21
   1   8  21    5.02    0.22
   1  11  21    0.23    0.17
   1  12  21    1.01    0.17
   2 -12  14    0.92    0.23
   2  -5  19    1.67    0.20
   2  -2  20    3.27    0.20
   2   2  21    0.26    0.16
   3 -13  14    0.11    0.24
   3 -12  15    0.29    0.23
   3 -11  16    9.01    0.28
   3  -8  18   -0.40    0.21
   4  -6  19    0.24    0.15
  -2   4  13   44.30    0.36
  -2   7  14    7.96    0.22
  -2   8  14    4.17    0.21
  -2   9  14   31.27    0.32
  -2  10  14    0.38    0.19
  -1  -4  13    1.59    0.21
  -1  -3  14    2.18    0.22
  -1  -2  15    9.55    0.26
  -1   0  16   18.21    0.32
   0  -5  16    6.39    0.27
   1 -10  14    0.15    0.22
   1  -2  19    1.17    0.22
   2   3  21    1.21    0.17
   5  -9  17    0.19    0.17
   5  -7  18    0.14    0.15
  -2   5  13    8.60    0.22
   0  -7  14   11.50    0.27
   0  -6  15   13.28    0.29
   0  -3  17    2.12    0.25
   0   3  19    2.50    0.25
   1 -12  10    8.06    0.20
   1  -6  17    3.18    0.27
   1  -4  18    0.88    0.22
   1   2  20   14.05    0.30
   2 -13  12   10.33    0.27
   2  -8  17   11.67    0.31
   2  -4  19   10.47    0.28
   2  -1  20    0.32    0.17
   2   4  21    0.69    0.16
   3 -14  12    5.56    0.26
   3  -2  20    1.42    0.19
  -2   6  13   23.34    0.28
  -1  -4  12    0.00    0.19
  -1  -1  15    0.07    0.21
  -1   1  16    5.01    0.24
  -1   5  17    0.17    0.23
   0   0  18    3.32    0.27
   0   4  19    0.59    0.23
   0  15  19    1.55    0.18
   1  -1  19    3.09    0.23
   1   3  20    0.53    0.19
   2  -6  18    1.62    0.25
   2   5  21    1.13    0.17
   4  -9  17    9.83    0.29
   4  -7  18    0.06    0.21
   5 -10  16    0.93    0.19
  -2   8  13   11.74    0.23
  -2   9  13   65.98    0.40
  -2  11  13    0.25    0.19
  -1  -3  13    0.14    0.19
  -1  -2  14    0.33    0.20
  -1   2  16    0.54    0.21
  -1   6  17    7.13    0.26
  -1  14  17   10.25    0.26
   0  -4  16   12.09    0.29
   0   1  18   11.60    0.31
   0  14  19   -0.07    0.18
   1   4  20   15.26    0.29
   1  16  20    0.27    0.15
   2 -12  13    0.18    0.22
   2  -9  16    0.57    0.23
   2  -3  19    5.25    0.24
   2   0  20    1.69    0.18
   2   6  21    0.89    0.17
   2  13  21    1.39    0.13
   3 -13  13    3.81    0.25
   3 -10  16    0.56    0.22
  -1   8  17    8.90    0.27
  -1  12  17    0.01    0.21
  -1  13  17    3.95    0.24
   0  -7  13    1.52    0.21
   0  -5  15   10.68    0.28
   0   7  19    0.27    0.22
   0  13  19    0.52    0.20
   1 -11  11    8.81    0.25
   1 -10  13   14.69    0.28
   1  -3  18   22.76    0.36
   1   5  20    3.15    0.21
   1  15  20    2.10    0.19
   2 -13  11    2.24    0.21
   2 -11  14   16.89    0.30
   2 -10  15    2.97    0.24
   2  -5  18    9.86    0.28
   2   1  20    0.18    0.16
   2   7  21    1.39    0.17
   2  10  21    0.62    0.15
   2  11  21    1.08    0.14
   2  12  21    0.35    0.12
   3 -12  14   -0.06    0.23
   3 -11  15   14.16    0.30
   3  -8  17    0.28    0.24
   3  -1  20    0.70    0.17
   3   4  21   -0.05    0.14
   4 -10  16    0.22    0.22
   4  -4  19    1.09    0.17
   5  -8  17    0.58    0.18
   5  -6  18    0.25    0.15
  -1  -3  12   38.30    0.33
  -1  -1  14    0.51    0.19
  -1   9  17   23.61    0.32
  -1  11  17    0.73    0.19
   0  -8  11   39.35    0.33
   0  -6  14    0.57    0.21
   0  -3  16   11.38    0.29
   0  -1  17    0.58    0.24
   0   2  18   11.57    0.31
   0   8  19    0.25    0.21
   0  10  19    1.04    0.20
   0  12  19   -0.05    0.19
   1   6  20    4.08    0.21
   1  14  20    0.25    0.18
   2  -2  19    3.76    0.23
   3  -6  18    0.82    0.22
   3   0  20    4.86    0.20
   3   5  21    0.06    0.14
   3   6  21    0.08    0.14
   5  -3  19    0.26    0.12
  -1  -2  13   10.24    0.24
   0   3  18    0.16    0.23
   1  -6  16   25.98    0.37
   1  -2  18    0.93    0.23
   1   1  19    3.52    0.23
   1  12  20   -0.05    0.19
   1  13  20    0.17    0.18
   2 -13  10   38.59    0.34
   2 -12  12    0.23    0.21
   2  -8  16    1.40    0.24
   2   2  20    3.09    0.20
   3  -3  19    0.22    0.18
   3   7  21    0.17    0.13
   4 -12  14    0.33    0.24
   4  -6  18    0.28    0.21
   4   0  20    0.11    0.14
  -1   0  14   11.00    0.25
  -1   2  15    9.33    0.24
  -1   5  16   12.46    0.28
   0  -7  12   22.67    0.29
   0  -4  15   10.36    0.27
   0   4  18   12.02    0.31
   1 -10  12    0.78    0.19
   1  -7  15    5.88    0.25
   1  -4  17    0.83    0.24
   1   2  19    1.01    0.21
   2  -9  15    7.64    0.28
   2  -4  18    5.40    0.25
   2   3  20    5.27    0.22
   3  -9  16  105.73    0.64
   3   1  20    0.81    0.17
   3   8  21    0.14    0.13
   3   9  21    0.15    0.13
   4   1  20    1.11    0.16
   5  -9  16    0.15    0.19
   5  -5  18    0.21    0.16
   5  -2  19    1.09    0.14
  -1  -2  12    0.24    0.18
  -1  -1  13    2.97    0.20
  -1   6  16   26.00    0.33
  -1  14  16    3.17    0.23
   0  -6  13   62.90    0.44
   0  -2  16   28.66    0.35
   0  16  18    3.08    0.22
   1  -9  13    0.90    0.20
   1  -1  18   26.59    0.38
   1   3  19   12.08    0.29
   2 -11  13    6.71    0.24
   2   4  20    1.46    0.17
   2  17  20    0.12    0.13
   3 -12  13    0.35    0.22
   3  -7  17    0.88    0.23
   3  -2  19   -0.27    0.18
   4  -9  16    1.78    0.24
   4  -5  18    5.71    0.25
  -1   1  14    1.01    0.19
  -1  12  16   10.79    0.27
  -1  13  16    0.79    0.22
   0  -3  15    0.38    0.20
   0   1  17    0.38    0.23
   0  15  18    0.46    0.21
   1 -10  11    0.10    0.20
   1  -5  16    0.55    0.24
   1  17  19    0.71    0.16
   2 -12  11   -0.04    0.20
   2  -3  18    0.33    0.21
   2   5  20    1.43    0.17
   2  16  20    0.47    0.14
   3 -11  14    4.05    0.24
   3   2  20    1.17    0.17
   4   2  20    1.03    0.15
   5 -10  15    2.23    0.22
  -1   9  16    6.31    0.22
  -1  10  16    2.76    0.22
  -1  11  16    3.66    0.21
   0  -1  16    1.57    0.23
   0   2  17    4.25    0.26
   0   7  18    0.64    0.22
   0  13  18   -0.07    0.19
   0  14  18    0.45    0.19
   1   0  18   30.48    0.40
   1   4  19    2.34    0.21
   2  -5  17    7.35    0.30
   2   6  20    0.31    0.16
   2  15  20    0.15    0.15
   3 -13  11   11.61    0.27
   3  -1  19    0.97    0.19
   3   3  20    0.42    0.16
   5  -4  18    1.60    0.15
   6  -7  16    0.40    0.15
   6  -5  17    0.38    0.13
  -1   2  14    0.33    0.19
  -1   5  15    0.49    0.20
   0  -6  12    5.08    0.21
   0  -5  13    0.79    0.20
   0  -4  14    1.10    0.21
   0   9  18    0.29    0.20
   0  10  18    2.98    0.23
   0  11  18    0.03    0.20
   0  12  18    0.65    0.20
   1  -9  12   17.93    0.27
   1  -6  15   10.26    0.27
   1  -2  17    3.15    0.26
   1   5  19    0.07    0.20
   2  -8  15    2.83    0.24
   2   1  19    0.31    0.20
   2   7  20    1.10    0.17
   2  13  20    0.63    0.15
   2  14  20    0.04    0.15
   3  -6  17    5.03    0.27
   3   4  20   -0.15    0.16
   4 -12  13   10.53    0.29
   4 -11  14   18.84    0.35
   4  -4  18    6.63    0.24
   4  -1  19    0.24    0.16
   5  -8  16    0.16    0.20
   5  -6  17   -0.13    0.20
   0  -2  15    9.15    0.26
   0   0  16   66.28    0.49
   0   3  17    1.03    0.23
   1  -7  14   10.11    0.26
   1   1  18   28.37    0.37
   1  15  19    0.01    0.17
   2 -10  13   62.87    0.45
   2  -9  14    2.09    0.22
   2  -2  18    0.11    0.20
   2  11  20    1.48    0.17
   2  12  20    0.27    0.15
   3 -12  12    1.07    0.22
   3  -9  15    0.96    0.22
   3   5  20    1.67    0.17
   4  -8  16   10.25    0.29
   4  -6  17   -0.14    0.23
   4   4  20    0.93    0.15
   5  -3  18    0.16    0.14
  -1   1  13    3.50    0.20
  -1   6  15    0.28    0.18
  -1  14  15   19.34    0.30
   0  -3  14    2.46    0.21
   0   4  17   50.19    0.45
   1  -1  17    2.30    0.25
   1   2  18    1.09    0.23
   1  13  19    0.27    0.20
   2   2  19    3.61    0.23
   2  19  19    0.23    0.14
   3 -11  13   11.44    0.28
   3 -10  14   35.92    0.39
   3  -7  16    0.40    0.24
   3  -3  18    6.79    0.25
   3   6  20   -0.12    0.15
   4   5  20    0.05    0.13
   5  -9  15    0.27    0.21
   6  -4  17   -0.11    0.13
  -1   0  12    1.29    0.16
  -1   8  15    0.14    0.17
  -1   9  15    2.10    0.20
  -1  13  15    1.16    0.20
   0  -1  15    2.19    0.22
   0   1  16    1.50    0.23
   0  16  17   -0.28    0.21
   1  -5  15   16.77    0.30
   1  -3  16    1.02    0.24
   2  -1  18    1.72    0.22
   2   3  19    4.94    0.24
   3 -13  10   24.78    0.32
   3   1  19    1.20    0.18
   3   7  20    1.60    0.17
   3   8  20    0.22    0.17
   3  14  20    0.26    0.12
   4  -9  15    1.96    0.23
   4   6  20    0.95    0.14
   5  -7  16   -0.01    0.21
   5  -5  17    0.69    0.21
   6  -6  16    1.02    0.16
  -1   2  13    9.88    0.22
  -1  10  15   17.72    0.27
  -1  11  15    0.07    0.19
  -1  12  15    0.23    0.19
   0   2  16   28.60    0.36
   0  15  17    1.74    0.23
   1   3  18   21.22    0.35
   1  18  18    3.04    0.20
   2  -5  16   26.34    0.37
   2  -3  17    3.89    0.27
   2   4  19   10.64    0.28
   2  18  19    0.36    0.15
   3  12  20    0.08    0.13
   3  13  20    0.24    0.13
   4 -10  14    7.27    0.29
   4  -7  16    0.34    0.23
   4  -5  17    0.30    0.21
   4   1  19    0.14    0.16
   4   7  20    0.43    0.14
   4   8  20    0.06    0.13
   5 -10  14    5.33    0.28
  -1   1  12   84.36    0.43
   0  -2  14    0.82    0.20
   0   7  17    7.08    0.26
   0   8  17    0.39    0.23
   0  14  17    0.25    0.21
   1  -4  15    2.56    0.23
   1   4  18    1.15    0.24
   2 -10  12    1.01    0.20
   2  -9  13   14.52    0.28
   2  -8  14    1.83    0.22
   2   0  18   12.45    0.29
   2  17  19    1.61    0.18
   3 -12  11   14.99    0.28
   3  -8  15   21.28    0.34
   3   2  19   -0.09    0.17
   4 -12  12   -0.01    0.22
   4 -11  13   22.27    0.36
   4   9  20    0.12    0.13
   6  -3  17    1.58    0.14
  -1   6  14    4.58    0.20
   0  -3  13   11.09    0.24
   0   3  16   10.50    0.28
   0   9  17    6.21    0.25
   0  10  17    0.28    0.21
   0  11  17    3.45    0.23
   0  12  17    7.20    0.25
   0  13  17    0.29    0.19
   1  -2  16    2.27    0.24
   1   1  17    2.30    0.26
   1  17  18    1.32    0.18
   2 -11  10   18.61    0.27
   2  -2  17    0.24    0.23
   2   1  18    2.10    0.22
   2   6  19    7.09    0.25
   3 -11  12    1.08    0.22
   3  -9  14    3.86    0.23
   3  -6  16    1.01    0.24
   3  -1  18    1.63    0.21
   3   3  19    0.10    0.17
   4   2  19    3.83    0.21
   5  -4  17    0.28    0.20
   5  -1  18    1.34    0.16
   5   3  19    0.19    0.13
  -1   2  12    0.37    0.16
   0  -4  12   62.90    0.41
   0   1  15    2.47    0.21
   1  -5  14    0.14    0.21
   1  16  18    0.64    0.19
   2  -4  16    3.79    0.27
   2   7  19    1.46    0.20
   2  15  19    0.49    0.19
   3   4  19    3.19    0.20
   4  -8  15    6.37    0.25
   4  -4  17   -0.07    0.21
   4  -1  18    1.21    0.19
   4   3  19    0.29    0.17
   5  -6  16    0.23    0.21
   5   4  19    0.63    0.14
   6  -7  15    0.12    0.17
  -1   8  14   17.24    0.27
  -1   9  14   14.82    0.26
  -1  12  14   12.39    0.25
  -1  14  14    1.55    0.19
   0  -1  14   15.87    0.27
   1  -6  13    1.85    0.21
   1   2  17    3.34    0.26
   1  14  18    0.32    0.20
   1  15  18    9.30    0.26
   2 -10  11   -0.20    0.20
   2   2  18    0.17    0.21
   2   8  19    6.03    0.23
   2  11  19    0.13    0.17
   2  13  19    0.19    0.21
   2  14  19    5.66    0.23
   3  -7  15    9.11    0.28
   3  -3  17    2.97    0.25
   3   0  18    0.46    0.21
   3  18  19    0.89    0.14
   4  -9  14   35.10    0.40
   4   4  19    1.28    0.18
   5   5  19    0.64    0.14
   6  -2  17    1.57    0.14
  -1   5  13    7.53    0.21
  -1  11  14   10.84    0.24
   0  -2  13   10.55    0.25
   0   2  15    8.84    0.25
   1   9  18    0.05    0.22
   1  11  18    0.16    0.22
   1  12  18    1.37    0.22
   1  13  18    0.34    0.21
   2  -9  12    6.74    0.23
   2  -8  13   11.79    0.26
   2  -1  17    0.23    0.23
   2   3  18    0.58    0.21
   3   5  19    1.31    0.17
   3  17  19    0.26    0.12
   4   0  18   11.22    0.28
   5   6  19    0.30    0.14
  -1   6  13   15.54    0.25
   0  -3  12    3.31    0.20
   0   0  14    9.88    0.25
   0   7  16    0.18    0.22
   0  16  16    0.98    0.21
   1  -4  14    0.02    0.20
   1   0  16    1.96    0.25
   2  -5  15   26.93    0.36
   2  -3  16    0.79    0.25
   2  19  18    0.06    0.16
   3 -11  11    0.24    0.20
   3  -2  17    6.00    0.26
   3   1  18    1.42    0.22
   3   6  19    0.01    0.16
   3   7  19    0.71    0.17
   3  16  19    0.93    0.14
   4 -11  12    1.13    0.24
   4 -10  13    0.94    0.22
   4  -7  15   17.31    0.34
   4   5  19    0.96    0.17
   5 -10  13    0.61    0.24
   5  -7  15   -0.02    0.23
   5  -5  16    0.43    0.23
   6  -6  15    0.22    0.18
   6  -4  16    0.36    0.17
   6  -1  17    0.84    0.13
  -1   7  13    2.68    0.20
   0   3  15   -0.09    0.20
   0   8  16    1.38    0.21
   0  15  16    0.39    0.22
   1  -2  15    0.16    0.21
   1   4  17    0.85    0.25
   2   4  18    5.78    0.25
   3 -10  12    7.10    0.24
   3  -9  13   63.17    0.46
   3   8  19    0.81    0.17
   3  15  19    0.29    0.13
   4  -5  16    0.37    0.23
   4   1  18    1.34    0.18
   4   6  19    0.53    0.17
   4   7  19    2.48    0.20
   5  -2  17    3.86    0.21
   7  -4  15    0.23    0.13
  -1   8  13   70.37    0.43
  -1  14  13   13.78    0.25
   0  -1  13   12.29    0.25
   0   1  14   15.63    0.28
   0   4  15   10.48    0.26
   0   9  16    8.16    0.25
   0  10  16   10.29    0.27
   0  12  16    0.57    0.20
   0  13  16    6.64    0.24
   1  -6  12    5.38    0.21
   1  -5  13   36.03    0.34
   1   1  16   36.48    0.41
   1  18  17    8.37    0.26
   2 -10  10    7.06    0.21
   2  -2  16    0.48    0.24
   2   5  18    9.68    0.28
   2  18  18    0.29    0.18
   3 -12   9   -0.09    0.19
   3   2  18    1.78    0.22
   3   9  19    6.16    0.22
   3  10  19    2.37    0.19
   3  13  19    0.05    0.15
   4  -8  14   11.38    0.29
   4   8  19    5.23    0.21
   5   2  18    0.98    0.17
  -1   9  13    2.66    0.19
  -1  11  13    7.43    0.21
  -1  12  13   37.66    0.33
  -1  13  13    1.46    0.18
   0  -2  12    0.16    0.18
   1  -3  14    8.85    0.25
   1  -1  15    0.04    0.22
   1   6  17    2.78    0.25
   1  17  17    1.42    0.21
   2  -7  13    9.23    0.25
   2  -4  15   46.67    0.44
   2   1  17    0.38    0.22
   2  17  18    0.25    0.19
   3   3  18    7.27    0.27
   3  20  18    1.30    0.15
   4   2  18    0.57    0.18
   4   9  19    0.10    0.16
   4  10  19    0.38    0.15
   4  12  19    1.33    0.16
   4  14  19    0.35    0.13
   5  -6  15    1.20    0.23
   6  -7  14    0.68    0.20
   6  -3  16    1.52    0.19
   0   2  14    0.51    0.19
   1   2  16    2.46    0.24
   1  16  17    5.59    0.24
   2  -8  12    5.79    0.22
   2   2  17    0.48    0.22
   2   7  18    3.78    0.23
   2  16  18    1.83    0.21
   3 -11  10    1.95    0.21
   3  -7  14    3.94    0.24
   3  -3  16   38.44    0.45
   4  -9  13   30.22    0.38
   4  -6  15    2.13    0.24
   4  -1  17    2.52    0.22
   5  -9  13    0.38    0.25
   5   3  18    0.04    0.16
   6  -5  15    4.90    0.23
   7  -3  15    0.73    0.13
   1  -4  13   28.49    0.33
   1   3  16    0.64    0.23
   1   9  17    3.33    0.25
   1  14  17    9.68    0.26
   1  15  17    0.90    0.21
   2  -5  14    0.90    0.22
   2  -3  15   31.29    0.39
   2  -1  16   11.18    0.30
   2   8  18    0.33    0.20
   2  14  18    0.98    0.22
   2  15  18   -0.13    0.20
   3  -8  13    4.16    0.23
   3   4  18    1.57    0.22
   3  19  18    0.99    0.16
   4 -11  11    7.43    0.26
   4 -10  12   14.75    0.31
   4   3  18    0.15    0.16
   6  -2  16    0.51    0.19
   6   1  17    0.94    0.14
   0  -1  12   76.40    0.43
   0   3  14    2.52    0.21
   0  16  15    0.70    0.22
   1  -6  11    2.60    0.18
   1  -5  12    0.44    0.19
   1  10  17    4.08    0.24
   1  11  17    7.29    0.26
   1  13  17    6.46    0.24
   2  11  18    0.81    0.22
   2  12  18    0.17    0.20
   3 -10  11    3.72    0.22
   3  -9  12    2.29    0.21
   3  18  18    0.01    0.16
   4  -7  14    0.47    0.24
   4   4  18    7.40    0.24
   5  -7  14    1.05    0.23
   5  -3  16    0.81    0.21
   6  -8  13    2.14    0.24
  -1   9  12    1.47    0.17
   0   1  13   12.20    0.25
   0   8  15    0.21    0.19
   0  15  15    6.32    0.24
   2   0  16   10.27    0.31
   2   4  17   18.21    0.33
   2  20  17    1.18    0.18
   3   1  17    0.34    0.21
   3   6  18    0.90    0.21
   3  17  18    2.29    0.20
   4  -5  15    1.04    0.24
   5  -5  15    1.54    0.23
   5   6  18    0.15    0.17
   6  -6  14    0.37    0.20
   7  -2  15    0.26    0.14
  -1  11  12   16.59    0.24
  -1  13  12   82.18    0.43
   0   4  14    1.01    0.19
   0   9  15    4.38    0.21
   0  10  15    5.88    0.22
   0  11  15   11.65    0.26
   0  12  15    3.45    0.22
   0  14  15    0.22    0.19
   1  -3  13    3.94    0.21
   1   1  15    0.27    0.19
   1   5  16    0.83    0.24
   2  -7  12   36.78    0.35
   2  -2  15   32.66    0.39
   3 -11   9   26.98    0.30
   3   2  17    6.05    0.26
   3   7  18    3.09    0.22
   3   8  18    0.00    0.20
   3  16  18    5.70    0.24
   4  -8  13    0.63    0.23
   4   1  17    2.30    0.23
   4   6  18    0.20    0.16
   5  -2  16    0.54    0.22
   5   7  18    0.15    0.17
   6  -1  16    2.77    0.19
   0   0  12   37.99    0.33
   0   2  13   10.20    0.23
   1  -4  12   71.58    0.43
   1   2  15    0.14    0.21
   1   6  16   24.51    0.35
   1  18  16   -0.05    0.22
   2   1  16   11.29    0.31
   2   5  17    6.31    0.27
   3  -7  13   -0.25    0.20
   3  -1  16   14.92    0.34
   3   9  18   10.02    0.27
   3  14  18    2.90    0.20
   3  15  18    0.07    0.18
   4 -11  10    8.49    0.25
   4  -9  12   21.54    0.33
   4   7  18    0.08    0.16
   4  17  18    0.01    0.13
   5   8  18    1.88    0.18
   7  -4  14    0.06    0.16
   1  -5  11   10.88    0.22
   1  17  16    1.56    0.23
   2   6  17   38.08    0.44
   2  18  17   -0.38    0.18
   3 -10  10    2.80    0.20
   3  -8  12    0.09    0.20
   3  -5  14    0.02    0.24
   3  -3  15    1.94    0.27
   3  10  18    2.81    0.20
   3  13  18   -0.02    0.17
   3  21  17    0.85    0.16
   4  -6  14   10.65    0.29
   4   8  18    0.04    0.16
   4  16  18    0.39    0.13
   5  -6  14    0.22    0.22
   5  -4  15    0.23    0.22
   5   2  17    3.61    0.20
   5   9  18    0.24    0.16
   5  10  18    0.36    0.14
   6  -7  13    1.16    0.23
   6  -3  15    0.12    0.21
   6   0  16    0.32    0.16
   6   4  17    0.01    0.14
   0   1  12   75.52    0.42
   0   3  13   10.94    0.24
   1  -2  13   34.37    0.35
   1   0  14    0.35    0.20
   1   3  15   11.51    0.28
   1  16  16    7.95    0.26
   2  -3  14    1.91    0.22
   2   2  16    0.69    0.24
   2   7  17   21.98    0.37
   2  17  17    1.13    0.21
   3  -9  11    7.59    0.23
   3   0  16   13.43    0.32
   4  -1  16    0.46    0.24
   4   9  18    0.92    0.17
   4  10  18    1.19    0.17
   4  11  18    0.05    0.16
   4  12  18   -0.05    0.17
   4  15  18   -0.20    0.14
   5 -10  11    9.95    0.29
   5  -1  16   10.27    0.28
   5   3  17    4.33    0.20
   5  11  18    0.24    0.14
   5  12  18    0.10    0.14
   5  13  18    0.05    0.13
   6  -5  14    2.00    0.23
   6   5  17    0.28    0.13
   0   8  14    2.93    0.21
   0  16  14   11.42    0.27
   1  10  16    1.38    0.24
   1  14  16    0.38    0.21
   1  15  16    0.20    0.19
   2  -8  10    4.68    0.21
   2  -7  11   44.73    0.36
   2   3  16    0.72    0.25
   2   8  17   10.09    0.30
   2   9  17    0.53    0.24
   2  15  17   -0.23    0.21
   2  16  17    1.65    0.21
   3   4  17    0.13    0.21
   3  20  17    0.44    0.18
   4  -7  13   71.55    0.52
   4   3  17    1.59    0.22
   6   1  16    2.63    0.19
   6   6  17    0.47    0.15
   7  -3  14   -0.09    0.16
   0   9  14    2.47    0.20
   0  15  14    5.09    0.23
   1  -3  12    4.33    0.21
   1   1  14    0.21    0.20
   1   4  15    2.46    0.23
   1  11  16    3.30    0.24
   1  12  16    2.74    0.23
   1  13  16    9.88    0.26
   2  13  17    0.06    0.21
   2  14  17    0.09    0.21
   3  -6  13    1.84    0.22
   3  -2  15   37.47    0.43
   3   5  17    6.73    0.27
   3  19  17   -0.17    0.19
   4  -5  14    0.41    0.26
   4  -3  15   14.86    0.34
   4   4  17   -0.14    0.19
   5  -7  13    2.05    0.24
   5  -5  14    0.56    0.23
   5   4  17    0.42    0.16
   6  -8  12   -0.06    0.24
   6  -2  15    0.67    0.21
   6   7  17   -0.09    0.14
   7  -5  13    0.61    0.17
   0   2  12    0.17    0.17
   0  11  14    3.40    0.21
   0  13  14    2.00    0.21
   0  14  14   51.84    0.41
   1  -4  11    7.98    0.21
   1  -1  13   13.33    0.26
   1   5  15   16.66    0.30
   2  -4  13    9.79    0.26
   2  -2  14    1.14    0.22
   2   4  16    3.94    0.28
   2  20  16    0.17    0.20
   3 -10   9   10.69    0.24
   3  -7  12    9.01    0.25
   3   6  17    5.31    0.26
   3  18  17    1.34    0.21
   4  -8  12   34.89    0.39
   4  20  17    0.13    0.14
   5   5  17    1.02    0.17
   6  -6  13   -0.05    0.21
   6  -4  14    1.03    0.23
   6   8  17    1.91    0.16
   1   2  14   33.56    0.36
   1  19  15    5.10    0.24
   2   1  15    6.56    0.28
   2   5  16   25.58    0.38
   3   2  16   36.59    0.44
   3   7  17    0.98    0.22
   3  17  17    1.15    0.22
   4  -9  11    4.66    0.24
   4   1  16    0.32    0.23
   4   5  17    0.06    0.20
   4  19  17    0.09    0.13
   5  -8  12   21.57    0.37
   5  -2  15    0.22    0.25
   5   6  17   -0.09    0.15
   6  -1  15    0.85    0.22
   6   9  17    0.44    0.14
   7  -2  14   -0.03    0.17
   7   1  15    0.18    0.12
   8  -2  13   -0.03    0.12
   0   3  12    3.83    0.19
   1  -2  12   15.44    0.26
   1   6  15   11.01    0.27
   1  18  15    3.91    0.24
   2  19  16    2.09    0.22
   3  -5  13    0.69    0.22
   3  -1  15    2.21    0.26
   3   8  17    0.31    0.22
   3   9  17    6.50    0.26
   3  16  17    0.30    0.21
   4  -6  13    0.32    0.23
   4  -4  14   19.52    0.35
   4   6  17    0.09    0.20
   5  -9  11    4.40    0.27
   5   7  17    2.78    0.18
   6  10  17    0.03    0.13
   7  -4  13    0.81    0.18
   0   7  13    1.45    0.19
   1   3  14    8.93    0.25
   1   7  15    5.20    0.25
   1  17  15    0.16    0.23
   2  -7  10   18.55    0.26
   2  -6  11    1.48    0.18
   2  -3  13   29.18    0.34
   2  -1  14    2.27    0.22
   2   2  15   30.76    0.39
   2   6  16   66.77    0.53
   2  18  16    1.86    0.22
   3  -3  14   12.00    0.30
   3   3  16   34.13    0.43
   3  10  17    7.10    0.26
   3  11  17    1.09    0.21
   3  14  17    5.29    0.24
   3  15  17    0.31    0.20
   4   2  16    5.11    0.25
   4   7  17    0.61    0.20
   4  17  17    0.20    0.16
   4  18  17   -0.01    0.14
   5   2  16    0.35    0.19
   5   8  17    0.81    0.17
   5  17  17    0.13    0.13
   6  -3  14    0.19    0.22
   7   2  15    0.15    0.13
   0   4  12   58.55    0.38
   0   8  13   29.51    0.32
   1  -3  11  110.00    0.50
   1  16  15    1.05    0.22
   2   7  16    0.62    0.25
   2   8  16    1.52    0.26
   2  17  16    0.83    0.22
   3  -6  12    0.23    0.20
   3   4  16   49.89    0.49
   3  21  16   -0.32    0.18
   4  -1  15    7.95    0.31
   4   8  17    0.19    0.18
   4   9  17    8.94    0.26
   4  16  17   -0.13    0.17
   5  -1  15    3.77    0.26
   5   9  17    0.11    0.16
   5  10  17   -0.17    0.16
   6  -5  13    1.22    0.23
   7  -1  14    0.12    0.17
   8  -1  13    0.08    0.13
   1   1  13   12.94    0.26
   1   4  14    0.27    0.21
   1  10  15   35.40    0.39
   1  11  15   46.75    0.44
   1  12  15   11.84    0.29
   1  13  15   10.83    0.28
   1  14  15   37.03    0.39
   1  15  15   19.81    0.31
   2  -4  12    0.32    0.20
   2   0  14   39.28    0.40
   2   3  15   32.06    0.40
   2   9  16    0.56    0.25
   2  16  16   15.93    0.31
   3  -2  14   32.78    0.39
   4  -3  14    0.80    0.25
   4  10  17    0.35    0.19
   4  11  17    2.06    0.20
   4  12  17    0.24    0.18
   4  13  17    1.61    0.19
   4  15  17    0.25    0.17
   4  22  16    2.21    0.17
   5  -7  12   -0.04    0.25
   5   3  16    1.01    0.20
   5  11  17    0.45    0.17
   5  12  17   -0.01    0.16
   5  13  17    0.12    0.16
   6   5  16    1.04    0.17
   0  10  13   16.44    0.26
   0  11  13    0.12    0.19
   0  12  13    0.20    0.19
   0  13  13    3.29    0.21
   0  14  13    0.51    0.19
   0  15  13   55.20    0.41
   1   5  14   -0.37    0.21
   2  -2  13    3.01    0.22
   2   4  15   44.70    0.44
   2  12  16    2.29    0.26
   2  13  16    1.71    0.25
   2  14  16    0.06    0.22
   2  15  16    0.53    0.21
   2  21  15   -0.06    0.23
   3  -9   9   10.93    0.23
   3  -8  10    0.96    0.20
   3  -7  11   16.06    0.28
   3   1  15    2.51    0.28
   3  20  16    0.54    0.20
   4 -10   9    1.07    0.20
   4  -9  10    0.52    0.20
   4  -8  11    2.03    0.21
   4  -5  13   23.05    0.36
   5  -5  13    0.06    0.23
   5   4  16    5.76    0.24
   6  -2  14   -0.05    0.23
   6   6  16    1.08    0.18
   7  -5  12    0.45    0.20
   7  -3  13   -0.07    0.17
   7   0  14    0.92    0.19
   7   4  15    0.26    0.14
   1  -2  11   57.04    0.38
   1   2  13   34.31    0.34
   2   1  14    2.93    0.23
   3  19  16    3.32    0.24
   4   4  16   22.97    0.37
   4  21  16    0.17    0.16
   5  -8  11   44.24    0.45
   6  -4  13    0.54    0.23
   6   7  16    0.27    0.18
   1   0  12   41.74    0.36
   1   6  14    8.36    0.25
   1  19  14    2.85    0.23
   2  -6  10   15.75    0.25
   2   5  15   26.94    0.38
   2  20  15    4.27    0.25
   3  -1  14    5.36    0.28
   3   2  15   38.98    0.45
   3   7  16    0.40    0.24
   3  18  16    1.73    0.24
   4  -6  12   68.04    0.50
   4   1  15    8.16    0.30
   4   5  16    0.47    0.23
   4  20  16    0.59    0.19
   5  -9  10    7.99    0.28
   5  -2  14    2.35    0.27
   5   5  16    0.37    0.19
   6   8  16    0.18    0.17
   7  -2  13    0.49    0.20
   8  -2  12    0.59    0.16
   0   7  12   21.01    0.27
   1   3  13    3.52    0.22
   1   7  14    9.67    0.26
   1  18  14    7.06    0.26
   2  -3  12   12.50    0.26
   2  -1  13    0.87    0.21
   2   2  14    0.96    0.22
   2   6  15   10.60    0.30
   3   8  16    9.89    0.31
   3  17  16    0.13    0.23
   4  -4  13   36.75    0.42
   4   6  16    1.82    0.24
   4  24  15    0.54    0.16
   5  -6  12    0.53    0.23
   5  -4  13    0.22    0.25
   5   6  16    0.08    0.18
   5  19  16    0.50    0.15
   6   9  16    0.09    0.16
   7  -4  12   -0.35    0.19
   7   1  14   -0.12    0.19
   0   8  12    5.67    0.21
   1  17  14    6.40    0.26
   2  19  15    0.15    0.21
   3  -6  11    9.10    0.24
   3   0  14   38.74    0.42
   3   3  15    2.18    0.28
   3   9  16  103.35    0.67
   3  16  16    7.13    0.27
   4  -7  11   14.76    0.30
   4   2  15   17.80    0.36
   4  19  16   -0.15    0.20
   5   7  16    0.13    0.18
   6  -3  13    0.33    0.23
   6  11  16    0.46    0.17
   6  12  16   -0.02    0.15
   6  13  16    0.26    0.16
   6  14  16   -0.17    0.14
   6  15  16   -0.13    0.14
   7   7  15    0.26    0.14
   0  16  12    4.52    0.23
   1  -1  11   16.38    0.24
   1   4  13   29.09    0.33
   1  16  14    0.31    0.21
   2  -4  11   14.61    0.25
   2   3  14    1.80    0.23
   2   8  15    2.37    0.25
   2  18  15    3.00    0.23
   3  -7  10    6.05    0.24
   3   4  15   27.52    0.41
   3  14  16    0.06    0.23
   3  15  16    0.52    0.23
   4 -10   8    4.26    0.23
   4  -8  10    0.96    0.22
   4   8  16    8.71    0.29
   5  -7  11    8.52    0.29
   5  -1  14    4.14    0.28
   5   8  16    0.00    0.18
   5  18  16    0.80    0.15
   6  -5  12    0.89    0.22
   6   0  14    5.56    0.27
   6   4  15    1.55    0.20
   7  -1  13    0.29    0.21
   7   2  14    0.18    0.16
   7   8  15    0.06    0.15
   8  -1  12    0.04    0.15
   8   2  13    0.06    0.13
   0  10  12    0.64    0.18
   0  11  12   29.18    0.31
   1  10  14   -0.22    0.20
   1  12  14    8.22    0.26
   1  13  14   52.84    0.44
   1  14  14   35.55    0.38
   1  15  14   14.83    0.30
   2  -2  12   -0.08    0.19
   2   9  15    7.52    0.29
   2  17  15    5.99    0.25
   3  -8   9   38.45    0.33
   3  -2  13   17.26    0.32
   3  21  15    0.78    0.22
   4  -9   9    5.90    0.23
   4  -5  12    0.17    0.22
   4  -3  13   38.46    0.44
   4   3  15   14.10    0.34
   4   9  16    1.38    0.23
   4  10  16    0.26    0.23
   4  16  16   -0.12    0.18
   4  17  16    0.45    0.19
   4  23  15    0.66    0.18
   5  -3  13    1.64    0.27
   5   3  15    9.24    0.29
   5   9  16    0.07    0.18
   7   9  15    0.65    0.15
   0  12  12    5.68    0.21
   0  13  12   17.72    0.27
   0  14  12   14.60    0.26
   1   2  12   15.43    0.26
   1   5  13   34.67    0.35
   2   4  14    7.53    0.27
   2  12  15    0.24    0.25
   2  14  15   28.18    0.39
   2  15  15   11.40    0.30
   2  16  15    0.20    0.21
   3   1  14    5.51    0.28
   3   5  15    1.63    0.29
   4  11  16    2.62    0.23
   4  12  16    1.08    0.21
   4  13  16    5.30    0.24
   5  11  16   -0.01    0.17
   5  12  16    0.17    0.17
   5  13  16    3.18    0.20
   5  14  16    0.19    0.17
   5  15  16    0.66    0.18
   6  -2  13    0.33    0.24
   6   1  14   -0.11    0.23
   6   5  15    4.20    0.21
   7  -5  11    0.57    0.24
   7  -3  12    2.99    0.23
   7   3  14    0.04    0.16
   7  10  15    0.36    0.15
   7  11  15    0.19    0.15
   8   3  13    0.00    0.12
   1   6  13    1.34    0.21
   2  -3  11   16.16    0.26
   2   1  13    0.95    0.21
   2  13  15   20.24    0.35
   2  21  14    7.51    0.28
   3  -5  11   25.78    0.32
   3  20  15    1.29    0.23
   4   4  15    8.06    0.30
   4  22  15    0.63    0.20
   5   4  15    0.21    0.22
   5  22  15    0.70    0.14
   6  -6  11    0.96    0.28
   6  -4  12    2.67    0.25
   6   6  15    0.13    0.17
   8   0  12    1.39    0.18
   1   3  12    4.20    0.22
   2  -1  12   29.56    0.33
   2   5  14    0.62    0.22
   3  -1  13    3.16    0.24
   3   2  14   34.69    0.42
   3   7  15    9.11    0.32
   4  -4  12   15.47    0.33
   4   1  14   -0.13    0.26
   4   5  15    1.28    0.25
   4  21  15    1.85    0.23
   5  -6  11   41.26    0.44
   5  -2  13   -0.15    0.27
   5   5  15    1.40    0.23
   5  21  15    0.40    0.14
   8   4  13    0.06    0.13
   1   1  11   16.09    0.25
   1   7  13    5.92    0.23
   2   2  13    2.94    0.23
   2  20  14   13.79    0.33
   3  -6  10    0.65    0.19
   3   8  15   23.07    0.39
   3  18  15    0.40    0.24
   4  -7  10    0.71    0.22
   5  -4  12    0.37    0.26
   6  -7  10    1.18    0.27
   6  -1  13    1.12    0.24
   6   8  15    0.27    0.16
   7  -2  12    0.07    0.22
   7   1  13    0.44    0.22
   8  -2  11    0.27    0.17
   1   4  12   69.75    0.44
   2   7  14   16.79    0.32
   2  19  14    2.83    0.26
   3  -7   9    2.56    0.19
   3   3  14   11.95    0.32
   3   9  15    0.79    0.28
   3  17  15    3.38    0.27
   3  23  14    1.82    0.22
   4  -9   8    0.22    0.20
   4  -8   9    6.34    0.23
   4   2  14    0.07    0.28
   4   6  15    1.73    0.25
   4  20  15   -0.07    0.22
   5  20  15    1.64    0.17
   6  -5  11    0.93    0.27
   6  -3  12    4.15    0.26
   6   9  15    0.10    0.17
   6  17  15   -0.15    0.16
   7  -4  11    0.58    0.22
   8   1  12    0.03    0.17
   8   5  13    0.05    0.13
   1  10  13   14.71    0.28
   1  16  13   27.48    0.34
   1  17  13    2.06    0.25
   2  -2  11    3.73    0.21
   2   3  13   29.32    0.35
   3  -4  11    9.17    0.25
   3  -2  12   15.14    0.30
   3   4  14   17.68    0.35
   3  10  15    0.12    0.27
   3  15  15    5.63    0.29
   4  -5  11    2.29    0.23
   4   7  15   14.28    0.34
   4  19  15    0.20    0.24
   4  24  14    0.36    0.19
   5  -1  13   -0.11    0.26
   5   2  14    2.05    0.27
   5   7  15    0.21    0.23
   5  19  15    0.37    0.18
   5  24  14    0.38    0.16
   6  10  15    0.09    0.17
   6  15  15    2.35    0.20
   6  16  15    5.50    0.22
   7   2  13    0.56    0.22
   8   6  13    0.67    0.14
   0  12  11   10.54    0.22
   0  14  11   28.17    0.30
   0  15  11    0.61    0.19
   1   2  11   57.16    0.39
   1   5  12    0.38    0.19
   1  11  13    0.57    0.19
   1  12  13    1.23    0.20
   1  13  13    0.15    0.20
   1  14  13   19.63    0.31
   1  15  13   12.61    0.28
   2  17  14    0.64    0.23
   2  18  14   16.90    0.32
   3  22  14    1.64    0.23
   4  -3  12   20.24    0.35
   4   3  14    0.63    0.28
   4   8  15    6.00    0.28
   4  18  15    5.56    0.28
   5  -5  11   22.08    0.37
   5  -3  12   54.10    0.51
   5   8  15    2.43    0.24
   5  18  15    0.21    0.18
   6  12  15    0.44    0.18
   6  14  15    5.06    0.23
   7  -1  12    1.82    0.24
   7   7  14    0.30    0.17
   8  -1  11    0.02    0.18
   8   2  12    0.42    0.19
   8   7  13    0.42    0.14
   2   1  12   31.51    0.35
   2   4  13    9.68    0.27
   2  16  14   27.89    0.39
   3  -5  10    7.20    0.23
   3   1  13    2.65    0.23
   3   5  14    0.05    0.27
   4   9  15    1.62    0.24
   4  10  15    0.80    0.24
   4  16  15    1.33    0.25
   4  17  15   -0.14    0.21
   4  23  14    0.13    0.20
   5   3  14    0.75    0.25
   5   9  15    0.17    0.22
   5  10  15    2.48    0.23
   5  23  14   -0.15    0.17
   6  -6  10    3.60    0.30
   7  -5  10    2.47    0.26
   7   3  13   -0.04    0.20
   7   8  14   -0.07    0.17
   7   9  14    0.46    0.19
   1   6  12    5.04    0.22
   2  -1  11   -0.25    0.19
   2  12  14    0.86    0.25
   2  13  14   29.47    0.39
   2  14  14   42.23    0.44
   2  15  14    2.95    0.25
   3  -1  12   12.50    0.29
   3  21  14    0.36    0.23
   4  -6  10    0.71    0.21
   4  12  15   -0.21    0.23
   5   4  14    2.34    0.25
   5  11  15    0.00    0.20
   5  12  15   -0.05    0.20
   5  13  15    0.46    0.20
   5  14  15    1.32    0.20
   6   1  13    1.28    0.26
   6   5  14    1.63    0.21
   7  10  14    0.17    0.17
   8   3  12   -0.07    0.19
   1   3  11  109.10    0.50
   1   7  12    9.25    0.24
   2   5  13   38.67    0.38
   3   2  13   17.90    0.33
   3  20  14    1.69    0.25
   4  -7   9   11.72    0.27
   4  -4  11  126.88    0.65
   4   1  13   10.68    0.32
   4  22  14    0.29    0.23
   5  -6  10    0.38    0.24
   5  -2  12   -0.25    0.29
   5  22  14    0.22    0.20
   5  26  13    0.02    0.15
   6   6  14    0.18    0.20
   7   4  13    0.76    0.20
   7  11  14   -0.20    0.17
   7  12  14    0.11    0.17
   7  13  14    0.59    0.17
   7  14  14    0.59    0.16
   7  15  14   -0.17    0.16
   8  10  13    0.21    0.15
   9   1  10    0.49    0.15
   2   2  12    0.17    0.19
   2   6  13    0.29    0.23
   3   7  14    3.67    0.28
   3  19  14    5.10    0.27
   4  -8   8    4.63    0.23
   4   5  14    0.09    0.28
   5  -4  11   62.94    0.52
   6  -7   9   26.69    0.41
   6  -1  12    1.52    0.27
   6   7  14    0.27    0.21
   6  20  14    0.36    0.15
   7  -2  11    5.01    0.27
   8  -2  10    0.27    0.20
   8   4  12    1.14    0.16
   1   4  11    8.33    0.22
   1  18  12    3.71    0.25
   2   7  13    8.63    0.27
   2  20  13    6.78    0.31
   3  -4  10   11.88    0.25
   3   0  12   14.57    0.31
   3   3  13    1.39    0.25
   3   8  14    4.59    0.29
   3  18  14   18.62    0.36
   4   6  14   11.42    0.36
   4  21  14    1.97    0.25
   5   6  14    0.23    0.24
   5  21  14    0.25    0.20
   6  -5  10    0.17    0.27
   6  -3  11   -0.01    0.25
   6   8  14    2.35    0.22
   7  -4  10    4.81    0.29
   7   1  12    2.03    0.25
   9   2  10    0.04    0.16
   1   9  12   17.26    0.28
   1  10  12    0.59    0.20
   1  17  12    5.04    0.25
   2   3  12   12.14    0.27
   2  19  13   43.10    0.46
   3  -2  11   20.03    0.31
   3   9  14    3.74    0.29
   3  23  13    1.15    0.25
   4  -5  10   17.51    0.31
   4  -3  11    6.85    0.28
   4   7  14    0.59    0.29
   4  20  14    0.34    0.26
   5  -1  12   49.01    0.50
   5  20  14    1.20    0.21
   5  25  13    1.58    0.19
   6   9  14    1.23    0.20
   8   5  12    0.19    0.16
   1   5  11   11.52    0.24
   1  11  12    1.14    0.19
   1  12  12    3.03    0.23
   1  16  12   29.26    0.35
   3  -5   9    7.01    0.24
   3   4  13    3.24    0.25
   3  11  14    3.75    0.30
   3  14  14    0.29    0.26
   3  16  14    0.92    0.25
   4  19  14    0.34    0.25
   5  -5  10    8.92    0.31
   5   8  14    0.24    0.24
   5  19  14    0.04    0.21
   6   0  12    6.47    0.30
   6  11  14   -0.02    0.19
   6  16  14    0.95    0.19
   6  17  14   -0.14    0.18
   7  -1  11   -0.48    0.24
   7   2  12    0.20    0.23
   7   7  13    1.47    0.20
   8  -1  10    1.11    0.23
   8   6  12    0.26    0.17
   1  13  12    0.26    0.20
   1  14  12   34.71    0.36
   2   1  11    0.38    0.20
   2   4  12    0.39    0.21
   2   9  13   15.04    0.31
   2  17  13    4.92    0.26
   3   5  13    0.74    0.26
   4  -6   9    0.24    0.22
   4   0  12   12.43    0.33
   4  18  14   -0.06    0.27
   4  24  13    0.09    0.22
   5   9  14   10.06    0.32
   5  18  14    0.44    0.21
   5  24  13    0.47    0.19
   6  -6   9   52.47    0.52
   6   4  13    1.06    0.25
   6  12  14    0.55    0.19
   6  13  14    0.68    0.19
   6  14  14    0.24    0.19
   6  15  14   -0.08    0.19
   6  23  13    0.35    0.15
   7  -5   9    1.00    0.27
   7  -3  10   -0.03    0.25
   8   2  11    0.35    0.21
   8   7  12    1.57    0.19
   9   3  10    0.38    0.16
   1   6  11    2.56    0.19
   2  12  13    0.01    0.24
   2  13  13    6.79    0.29
   2  14  13    4.08    0.27
   2  15  13    1.58    0.25
   2  16  13    0.34    0.22
   3  -1  11    0.50    0.22
   4  -7   8    1.24    0.20
   4  -4  10   15.89    0.31
   4   4  13   42.33    0.49
   4  10  14    7.51    0.33
   4  11  14   18.66    0.38
   4  17  14   -0.45    0.26
   5  -6   9    0.10    0.24
   5  10  14    4.98    0.29
   6  -4  10    3.03    0.29
   6  -2  11    0.19    0.25
   7   3  12    3.76    0.25
   7   8  13    0.10    0.17
   7   9  13    1.04    0.19
   1   7  11   28.94    0.31
   2   5  12   34.95    0.37
   3   2  12   16.19    0.31
   3   6  13    2.13    0.27
   4  -2  11   58.32    0.48
   4  12  14    0.45    0.28
   4  14  14    0.92    0.28
   4  23  13    0.23    0.23
   5  -2  11    6.08    0.32
   5   4  13    0.57    0.30
   5  12  14    2.05    0.26
   5  13  14    0.66    0.24
   5  14  14    0.31    0.23
   5  16  14    0.60    0.21
   5  23  13    0.49    0.23
   6  -7   8  143.00    0.74
   6  22  13    0.14    0.16
   7  10  13   -0.07    0.18
   7  17  13   -0.12    0.18
   7  18  13    0.83    0.17
   8   0  10    0.17    0.23
   8   3  11    0.22    0.22
   9   4  10    0.29    0.17
   1  19  11   15.57    0.32
   2   6  12   27.22    0.35
   2  21  12   45.77    0.47
   3   7  13    0.07    0.27
   3  20  13   -0.28    0.24
   5  -7   8    0.05    0.26
   5  -4  10   16.26    0.33
   5   5  13    0.31    0.28
   6   6  13   -0.03    0.24
   6  21  13   -0.01    0.17
   7   4  12   -0.10    0.22
   7  11  13    0.47    0.19
   7  12  13    0.20    0.19
   7  13  13    0.43    0.19
   7  14  13    0.49    0.20
   7  15  13   -0.13    0.19
   7  16  13    1.13    0.19
   8   9  12    0.20    0.17
   8  10  12    0.08    0.18
   9   1   9   -0.06    0.18
   3  -4   9   16.44    0.27
   3   8  13    3.81    0.30
   3  19  13    1.10    0.25
   4  -5   9   -0.21    0.23
   4   6  13    0.21    0.30
   5  22  13    0.03    0.24
   5  26  12    1.83    0.21
   6  -5   9   18.68    0.39
   6  -1  11    1.87    0.28
   6   7  13    1.26    0.25
   6  20  13    1.08    0.21
   7  -4   9    7.96    0.33
   7  -2  10    0.23    0.23
   7   1  11   -0.18    0.25
   8  -2   9    0.34    0.23
   8   4  11    0.01    0.23
   8  11  12    0.03    0.17
   8  12  12    0.98    0.19
   8  13  12    0.08    0.17
   9   5  10    0.28    0.16
   1   9  11   85.86    0.48
   2   3  11   18.62    0.30
   2   7  12   39.20    0.40
   4   2  12    3.51    0.30
   5   6  13    6.83    0.32
   6  -3  10    0.14    0.25
   8  14  12    0.35    0.17
   6  -7  -1   30.43    0.38
   7  -9  -3   26.26    0.39
   7  -7  -2    0.47    0.27
   7   8   1    2.65    0.28
   7   9   1   11.78    0.33
   8  -8  -4    2.22    0.32
   8  -3  -2    0.58    0.29
   8   1  -1   40.97    0.53
   8  16  -1    5.70    0.36
   9  -6  -5    0.89    0.35
   9   6  -2   11.38    0.44
   9   7  -2    1.25    0.38
   9   8  -2    1.68    0.34
   9  10  -2   13.80    0.44
   9  11  -2    0.01    0.35
  10  -9 -11    0.07    0.29
  10  -2  -6    2.19    0.33
  10   1  -5    4.45    0.37
  10  16  -5    0.98    0.30
  10  19  -6    0.17    0.23
  11  -2 -10   -0.02    0.25
  11   2  -8    0.82    0.28
   6  -1   1    7.24    0.29
   6   7   2    0.96    0.23
   6   8   2    0.32    0.22
   7 -11  -4    1.26    0.31
   7  -1   0    0.69    0.25
   7  10   1    4.23    0.29
   8 -10  -5    5.43    0.35
   9  -4  -4    0.44    0.37
   9  -1  -3    0.40    0.39
   9   4  -2    8.46    0.42
   9   5  -2   -0.29    0.33
   9  12  -2    2.56    0.35
  10  -5  -7    1.35    0.37
  10   6  -4    1.50    0.33
  10   7  -4    0.05    0.31
  10   8  -4   -0.14    0.26
  10   9  -4    0.63    0.28
  10  17  -5    0.89    0.29
  11  -4 -11    0.05    0.20
  11   1  -8    0.56    0.28
  11   9  -7    0.22    0.26
  11  10  -7    0.42    0.25
   6  -5   0    0.35    0.24
   7  -5  -1    6.00    0.30
   7   4   1    2.66    0.30
   7  12   1   28.06    0.41
   8  -4  -2    2.92    0.33
   8  10   0   -0.37    0.32
   9 -11  -8    1.43    0.41
   9   3  -2   36.83    0.56
   9  14  -2    3.25    0.32
  10  -9 -10    0.69    0.32
  10   4  -4   -0.35    0.32
  10   5  -4    2.07    0.31
  10  13  -4    0.48    0.32
  10  20  -6    2.74    0.23
  11  -3 -10   -0.13    0.22
  11  -2  -9   -0.26    0.26
  11   5  -7    0.47    0.26
  11  13  -7    1.00    0.23
   6  -8  -1    3.94    0.26
   6  -2   1    0.30    0.24
   6   4   2    0.02    0.23
   7 -10  -3    3.97    0.32
   7  -8  -2    0.35    0.26
   7  -2   0    2.19    0.26
   7  14   1    8.77    0.34
   8  -7  -3   53.71    0.57
   8  11   0    4.72    0.34
   8  12   0    1.71    0.34
   8  18  -1    3.14    0.33
   9  -2  -3   25.67    0.49
   9   2  -2    1.40    0.37
   9  15  -2    0.38    0.32
  10   3  -4    3.03    0.35
  10  14  -4    1.91    0.33
  10  18  -5    2.91    0.28
  11  -5 -11    0.49    0.25
  11   3  -7    1.59    0.28
  11  14  -7    0.87    0.22
   6 -12  -3    1.52    0.28
   6   3   2   18.01    0.32
   6  14   2   -0.05    0.26
   7 -13  -5    2.32    0.35
   7   2   1   17.76    0.37
   7  15   1   22.07    0.42
   8  -5  -2    1.16    0.32
   8  13   0   36.64    0.49
   9  -9  -6    0.79    0.32
   9  -3  -3    3.11    0.38
   9   1  -2    0.67    0.38
   9  16  -2   10.41    0.38
  10  -6  -7    1.12    0.34
  10  -2  -5    2.59    0.34
  10   2  -4    2.99    0.35
  10  15  -4    0.76    0.31
  11  -4 -10    0.46    0.22
  11   2  -7    0.15    0.27
   6  -6   0    6.24    0.27
   6  -3   1    0.81    0.25
   6   2   2   46.33    0.42
   6  15   2   40.99    0.44
   7   1   1    9.72    0.32
   8  -2  -1    3.98    0.32
   8   3   0    7.75    0.37
   8  14   0   22.33    0.43
   9  -6  -4    1.27    0.37
   9   0  -2   37.78    0.55
  10  -9  -9    2.09    0.34
  10   1  -4    5.22    0.37
  10  16  -4    1.84    0.31
  10  19  -5    0.90    0.23
  11   6  -6   -0.20    0.26
  11   9  -6    0.33    0.27
  11  10  -6    1.99    0.27
   8 -10  -4   54.05    0.57
   8  -8  -3    0.23    0.31
   8  -3  -1   46.16    0.54
   8   2   0   11.14    0.39
   8  15   0    5.88    0.37
   9 -11  -7    2.03    0.40
   9  -8  -5    0.32    0.33
   9  -4  -3    2.75    0.37
   9   7  -1   25.06    0.50
   9  10  -1    0.29    0.35
   9  17  -2    2.15    0.30
  10  -8  -8   -0.02    0.34
  10  -5  -6    6.93    0.40
  10  -3  -5    2.47    0.33
  10   0  -4    0.74    0.33
  10   8  -3    0.26    0.29
  11  -6 -11   -0.02    0.23
  11  -5 -10    0.08    0.24
  11  -4  -9    0.65    0.25
  11   4  -6    2.37    0.28
  11   5  -6    0.84    0.27
  11  12  -6    0.64    0.22
   6  -9  -1    1.10    0.26
   7 -11  -3   36.56    0.47
   7  -4   0    0.90    0.27
   8  16   0    1.36    0.34
   9 -10  -6    1.85    0.35
   9  -1  -2    2.95    0.38
   9   5  -1   28.53    0.52
   9   6  -1    0.16    0.35
   9  12  -1    0.49    0.35
  10   5  -3    5.21    0.36
  10   6  -3   -0.14    0.29
  10  11  -3   -0.45    0.29
  10  12  -3    1.22    0.34
   6  -4   1   12.57    0.28
   8 -13  -6    0.68    0.37
   8  -4  -1    3.84    0.33
   9  -7  -4   10.25    0.40
   9   3  -1    4.08    0.37
   9  13  -1    0.61    0.32
   9  18  -2    1.59    0.29
  10  -1  -4    5.12    0.36
  10   3  -3    0.60    0.31
  10   4  -3    0.35    0.31
  10  13  -3    9.95    0.38
  11  -3  -8    0.04    0.26
  11  14  -6    0.35    0.20
   6 -13  -3    1.48    0.31
   7  -5   0    0.57    0.28
   7  -1   1    8.43    0.29
   7   7   2   16.94    0.36
   7   8   2   -0.11    0.26
   7  10   2    3.54    0.29
   8 -12  -5    1.18    0.36
   9  -9  -5    7.33    0.36
   9  14  -1    1.23    0.32
  10 -10  -9    1.44    0.31
  10  -9  -8    3.00    0.36
  10  -2  -4    2.26    0.33
  10   2  -3    0.02    0.32
  10  14  -3    0.32    0.31
  10  18  -4    2.24    0.26
  11  -7 -11   -0.05    0.21
  11  -5  -9   -0.24    0.22
  11   1  -6    0.42    0.26
   6  -1   2    4.25    0.27
   7 -13  -4    3.99    0.36
   7  -2   1   15.59    0.34
   7   5   2    7.43    0.33
   7  11   2    1.50    0.28
   7  12   2   41.98    0.47
   8   8   1   36.37    0.50
   8   9   1    2.89    0.33
   8  10   1    3.36    0.33
   9 -12  -7    0.10    0.38
   9  15  -1    6.44    0.36
  10   1  -3    0.17    0.31
  11  -4  -8    0.74    0.25
  11   5  -5   -0.05    0.25
  11   6  -5    3.09    0.29
  11   7  -5   -0.18    0.24
  11   8  -5    0.25    0.25
  11   9  -5   -0.23    0.25
   6 -10  -1   10.63    0.32
   6  -8   0   13.15    0.31
   6   7   3    2.16    0.23
   6   8   3   45.75    0.43
   6   9   3   13.21    0.31
   6  10   3    2.22    0.27
   7   4   2   41.74    0.46
   8  -5  -1    1.01    0.31
   8  -2   0   11.23    0.38
   8   4   1    4.70    0.34
   8   5   1   13.48    0.40
   8  11   1   15.04    0.39
   8  12   1    6.80    0.36
   9 -11  -6    0.88    0.33
   9   1  -1    0.89    0.30
  10  16  -3   -0.15    0.28
  11   0  -6    1.15    0.26
  11   4  -5    2.00    0.28
  11  12  -5    0.64    0.22
   6  -2   2   44.19    0.43
   6  11   3    6.92    0.28
   7  -6   0   26.08    0.39
   7  -3   1   75.48    0.57
   7  14   2    0.12    0.30
   8 -10  -3    0.51    0.33
   8  -8  -2    3.87    0.34
   8   3   1    1.53    0.34
   9 -10  -5    2.95    0.32
   9  -4  -2    8.68    0.41
  10 -10  -8    1.01    0.33
  10   6  -2    0.48    0.29
  10   7  -2    4.02    0.32
  10  10  -2   15.43    0.40
  11  -5  -8    0.05    0.24
  11  -1  -6    0.00    0.25
  11  13  -5    0.06    0.20
   6  -6   1   33.16    0.39
   6  12   3    0.99    0.23
   7  -9  -1   11.64    0.34
   8 -13  -5    5.04    0.41
   8  -6  -1    0.53    0.31
   8  -3   0    8.08    0.37
   8   2   1   10.10    0.39
   8  14   1   57.93    0.59
   9  -7  -3    4.92    0.38
   9  10   0   17.26    0.44
   9  17  -1    7.92    0.34
  10  -8  -6   -0.33    0.35
  10  -4  -4   -0.09    0.30
  10  -1  -3   -0.05    0.31
  10   4  -2    2.84    0.32
  10   5  -2    2.62    0.32
  10  11  -2    0.00    0.30
  10  12  -2    4.91    0.35
  10  17  -3    0.19    0.25
  11  -4  -7    1.69    0.27
  11   2  -5    0.45    0.25
  11  14  -5    1.04    0.20
   6  -3   2   18.38    0.34
   6   3   3    0.76    0.24
   7 -14  -4    1.38    0.36
   7 -11  -2    0.54    0.28
   7  -4   1    2.88    0.28
   7   1   2   39.15    0.45
   8 -12  -4    0.01    0.32
   8   1   1    4.36    0.35
   8  15   1   24.95    0.46
   9  -9  -4    0.45    0.31
   9  -5  -2    0.07    0.35
   9   5   0    2.51    0.36
   9  11   0    4.98    0.34
  10  -2  -3    0.40    0.32
  10   3  -2   -0.03    0.31
  10  13  -2   -0.17    0.31
  11  -8 -10    0.02    0.22
  11  -7  -9    0.68    0.25
  11  -6  -8    0.28    0.26
  11  -2  -6    1.85    0.27
   6 -14  -3   30.16    0.43
   6 -11  -1   18.13    0.36
   6  -9   0   81.18    0.55
   6  14   3    5.58    0.28
   7   0   2    0.04    0.27
   8  -9  -2    2.52    0.32
   9 -11  -5    8.99    0.38
   9  -2  -1    4.26    0.35
   9  12   0    0.64    0.30
   9  13   0    6.85    0.37
  10  -7  -5    0.69    0.33
  10   2  -2   -0.02    0.31
  10  14  -2   -0.14    0.29
  11  -5  -7    0.28    0.25
  11   5  -4    0.10    0.25
  11   6  -4    0.87    0.26
   6 -13  -2    0.57    0.30
   6  -7   1   23.04    0.35
   6  -4   2    0.13    0.24
   6   1   3   18.15    0.33
   8 -11  -3    0.49    0.29
   8  16   1    1.53    0.32
   9  14   0    7.00    0.36
  10 -10  -7    1.17    0.31
  10  -9  -6    0.37    0.35
  10  -3  -3    0.22    0.30
  10   1  -2    4.20    0.34
  10  15  -2    0.23    0.28
  11  -1  -5    0.28    0.25
  11   4  -4    0.11    0.25
  11  11  -4    0.23    0.21
  11  12  -4    1.09    0.20
   5   6   4    8.21    0.25
   5   7   4    0.31    0.20
   5   8   4   12.76    0.26
   5   9   4    0.52    0.20
   5  10   4    7.73    0.24
   7  -5   1   51.63    0.49
   7  -1   2   39.82    0.44
   8 -14  -5    1.37    0.39
   8  -5   0   13.11    0.38
   8  -1   1    3.96    0.35
  10   0  -2    1.58    0.31
  11  -7  -8    2.47    0.28
  11  13  -4    0.29    0.19
   5  11   4   33.84    0.35
   6 -10   0   13.51    0.35
   7 -12  -2    2.49    0.31
   7  -2   2   18.60    0.37
   7   6   3   13.67    0.35
   7   7   3    0.31    0.27
   7   8   3   25.38    0.39
   7   9   3   10.90    0.32
   7  10   3    3.64    0.28
   8 -10  -2   25.42    0.45
   8  -8  -1    0.68    0.34
   8   7   2   12.14    0.38
   8   9   2    0.38    0.30
   8  10   2   32.61    0.48
   9   0   0    0.58    0.32
   9  15   0    2.27    0.29
  10  -8  -5    0.61    0.33
  10  -4  -3    0.26    0.29
  10   7  -1    2.69    0.29
  10  16  -2   -0.20    0.25
  11  -6  -7    1.01    0.24
  11   1  -4    1.20    0.24
  11  14  -4   -0.18    0.17
   5  12   4   84.28    0.49
   6 -12  -1   50.61    0.49
   6  -5   2    0.53    0.25
   6  -1   3   17.51    0.33
   7  -6   1    9.02    0.33
   7   4   3    2.46    0.29
   7  11   3   17.27    0.37
   8 -12  -3    0.01    0.33
   8   5   2    0.59    0.31
   9 -13  -6    0.07    0.36
   9 -12  -5    0.86    0.35
   9  -9  -3   -0.07    0.31
   9  16   0    4.71    0.30
  10 -11  -7    0.86    0.31
  10  -1  -2    4.41    0.31
  10   4  -1    9.02    0.35
  10   5  -1    0.27    0.28
  10   9  -1    6.42    0.31
  10  11  -1   12.04    0.39
  11  -5  -6    0.71    0.26
   5   2   4   27.42    0.33
   7 -14  -3   -0.12    0.36
   7 -11  -1    0.36    0.28
   7  -9   0    8.37    0.34
   7   3   3   12.39    0.34
   7  12   3   -0.10    0.27
   8  -3   1    1.67    0.33
   8   3   2   12.63    0.39
   8  12   2    8.32    0.33
   8  13   2   27.05    0.46
   9  -1   0    2.74    0.32
  10  -7  -4   -0.01    0.30
  10  -5  -3    5.63    0.33
  10  -2  -2   -0.04    0.29
  10  12  -1    1.56    0.31
  10  17  -2    1.12    0.23
  11  -9  -9   -0.21    0.21
  11  -8  -8   -0.12    0.23
  11  -7  -7    1.09    0.27
  11  -3  -5    0.30    0.24
  11   0  -4    3.98    0.27
  11   7  -3    0.05    0.24
   6  -2   3   17.15    0.33
   6   6   4    6.40    0.28
   6   7   4    2.58    0.25
   6   8   4   69.25    0.51
   6   9   4   17.60    0.33
   7   2   3    0.83    0.28
   7  13   3    6.64    0.31
   8  -9  -1    1.43    0.34
   8   2   2    0.24    0.31
   9  -2   0    1.30    0.32
   9  10   1    0.70    0.30
   9  11   1    0.70    0.32
   9  17   0    0.02    0.28
  10  -9  -5    0.30    0.32
  10   2  -1    1.08    0.30
  11  -1  -4    1.26    0.26
  11   4  -3    1.35    0.26
  11   5  -3    6.14    0.30
  11  10  -3    0.95    0.22
  11  11  -3   -0.09    0.20
   6 -14  -2    0.76    0.29
   6 -11   0   62.72    0.52
   6  -6   2    1.44    0.25
   6  11   4    3.39    0.26
   7 -13  -2    1.82    0.32
   7  -7   1    4.49    0.30
   7   1   3   14.72    0.35
   7  14   3   -0.38    0.30
   8 -14  -4    2.26    0.39
   8 -11  -2    0.35    0.29
   8   1   2   22.57    0.44
   8  14   2   -0.74    0.33
   9 -10  -3    0.16    0.30
   9  12   1    1.72    0.31
  10  -8  -4    0.49    0.33
  10  -3  -2   -0.21    0.29
  10   1  -1    2.41    0.31
  10  14  -1   -0.12    0.27
  11  -2  -4    0.59    0.23
  11   2  -3    0.42    0.23
  11   3  -3    0.00    0.23
  11  12  -3   -0.07    0.18
   6  -9   1    1.06    0.25
   6  -3   3    1.17    0.25
   6   3   4   11.24    0.30
   6  12   4    1.04    0.25
   7  15   3   -0.11    0.29
   8   0   2    0.00    0.32
   8  15   2    4.54    0.34
   9 -13  -5    0.56    0.37
   9  -6  -1    0.89    0.33
   9  -3   0    1.07    0.32
   9   2   1    0.85    0.31
  10 -12  -7   -0.60    0.27
  10  15  -1    1.45    0.27
  11  -9  -8    0.52    0.23
  11  -8  -7    2.33    0.26
  11  -5  -5    0.23    0.26
  11   1  -3    1.59    0.24
   6 -13  -1   14.98    0.35
   6  -7   2    1.09    0.25
   6   2   4   40.40    0.41
   6  13   4    8.37    0.29
   7 -12  -1    2.00    0.32
   7 -10   0   26.60    0.41
   8 -13  -3    1.13    0.32
   8 -10  -1   17.12    0.42
   8  -5   1   12.91    0.38
   8  -1   2   22.06    0.43
   9 -12  -4   13.79    0.39
   9  -9  -2    3.08    0.35
   9   1   1    0.42    0.31
   9  14   1   13.58    0.37
  10 -10  -5    0.15    0.31
  11  -7  -6    0.26    0.23
  11  -3  -4    0.57    0.24
  11  14  -3    0.21    0.16
   5  -5   3   52.17    0.41
   5  -1   4   38.40    0.37
   6  -4   3   28.10    0.38
   6   1   4   28.96    0.37
   7  -1   3   14.21    0.35
   8 -12  -2    3.09    0.33
   9 -11  -3    5.10    0.35
   9  -4   0    0.13    0.30
   9  15   1    0.83    0.27
  10  -7  -3    1.79    0.31
  10  -5  -2    2.42    0.29
  10   6   0    5.98    0.31
  10   8   0    2.42    0.27
   6 -10   1   15.91    0.34
   8  -2   2   -0.26    0.32
   8   7   3   32.60    0.47
   8   8   3    0.09    0.30
   9  -1   1   -0.07    0.30
  10 -12  -6    0.84    0.28
  10   4   0    0.38    0.27
  10  11   0    0.24    0.29
  11 -10  -8   -0.14    0.20
  11  -9  -7    0.47    0.23
  11  -6  -5    2.72    0.25
  11  -1  -3    1.40    0.24
  11   5  -2    0.76    0.24
  11   6  -2    2.47    0.26
  11   7  -2    0.04    0.23
  11  10  -2    0.24    0.20
   5  -2   4   26.14    0.33
   6 -15  -2    0.53    0.30
   7 -14  -2    1.09    0.33
   7  -6   2    1.97    0.29
   7  -2   3    0.62    0.25
   7   6   4    0.29    0.27
   7   8   4   20.00    0.38
   7   9   4    7.00    0.31
   8  -6   1    0.83    0.30
   8   4   3   11.73    0.37
   8  10   3   45.62    0.50
   9 -14  -5    1.31    0.36
   9 -10  -2   13.17    0.40
   9  -5   0    1.89    0.32
   9  16   1   -0.09    0.25
  10 -11  -5    0.70    0.31
  10  -3  -1    1.45    0.28
  10   2   0    0.50    0.28
  11  -8  -6    4.93    0.29
  11  -2  -3    0.72    0.24
  11   3  -2    1.11    0.25
  11  11  -2    0.09    0.18
   5  -6   3  142.27    0.62
   5   8   5    1.73    0.22
   5   9   5    0.18    0.20
   6  -5   3    7.64    0.28
   6  -1   4   28.02    0.38
   7 -13  -1    5.78    0.33
   7  10   4   16.28    0.35
   7  11   4    4.03    0.29
   8 -14  -3    7.45    0.40
   8 -11  -1   28.38    0.45
   8  -9   0   -0.27    0.30
   8  -3   2   12.28    0.38
   8   3   3    0.47    0.30
   8  12   3   11.74    0.35
   9  -2   1    0.88    0.29
   9  10   2    1.14    0.31
  10 -10  -4    0.46    0.32
  10   1   0    1.03    0.29
  11  -7  -5    0.22    0.23
  11   2  -2    3.70    0.27
   5  -9   2    2.63    0.24
   5  -3   4   22.09    0.32
   5   5   5    8.48    0.25
   5  10   5    3.70    0.22
   6 -14  -1    1.09    0.29
   7  -7   2   16.44    0.37
   7   3   4    0.70    0.28
   7  12   4    7.28    0.32
   8 -13  -2    0.53    0.33
   8  -7   1    0.09    0.31
   8   2   3   24.40    0.43
   8  13   3    6.06    0.34
   9 -12  -3   12.28    0.38
   9  -6   0    8.71    0.38
  10   0   0    1.23    0.28
  10  14   0    0.24    0.25
  11 -10  -7    0.41    0.21
  11   1  -2   -0.09    0.22
  11  13  -2    0.07    0.16
   5  11   5    0.96    0.22
   6 -11   1    1.54    0.27
   6  -2   4   39.30    0.42
   7  -4   3    2.47    0.29
   7   2   4   -0.12    0.26
   7  13   4    4.05    0.32
   8   1   3    1.58    0.31
   8  14   3    1.29    0.32
   9  -9  -1    0.06    0.32
   9  12   2   15.39    0.38
  10 -12  -5   -0.01    0.28
  10  -9  -3    2.49    0.31
  10  -1   0    1.04    0.27
  10  15   0    0.43    0.23
  11  -9  -6    0.07    0.23
  11  -6  -4    0.39    0.23
  11   0  -2    0.52    0.24
   5  12   5   22.84    0.32
   6 -13   0    9.25    0.32
   6   5   5    9.32    0.29
   6   6   5   -0.06    0.23
   6   7   5    0.27    0.23
   6   9   5    1.61    0.25
   7 -15  -2    0.90    0.35
   7 -10   1    4.42    0.31
   7   1   4   20.37    0.38
   8 -10   0   -0.22    0.30
   8  -5   2   -0.04    0.30
   9 -11  -2    0.41    0.29
   9  -7   0    1.02    0.33
   9  -4   1   15.65    0.40
   9   1   2   11.62    0.36
  10 -11  -4    1.27    0.32
  10  -5  -1    0.18    0.27
  11  -8  -5    0.24    0.22
  11  -4  -3    1.24    0.23
  11  -1  -2    0.08    0.23
  11   6  -1    0.32    0.24
   5 -10   2    0.10    0.24
   5  -4   4   15.30    0.30
   5   1   5   46.06    0.39
   6  10   5   11.66    0.30
   7  -8   2    0.23    0.29
   7   0   4    5.26    0.31
   7  14   4   10.03    0.33
   8 -15  -3   -0.26    0.36
   8  -1   3    2.25    0.33
   8  15   3    0.53    0.28
   9 -14  -4    1.79    0.35
   9   0   2    0.76    0.29
   9  14   2    7.14    0.31
  10  -8  -2    0.35    0.29
  10  -2   0    0.40    0.27
  10   4   1    1.07    0.25
  10   8   1    5.70    0.29
  10  10   1   -0.16    0.28
  10  16   0    0.51    0.21
  11  -7  -4    0.99    0.23
  11   4  -1   -0.06    0.22
  11   5  -1    2.26    0.25
  11  10  -1   -0.03    0.19
   6  -7   3    2.64    0.27
   6  11   5   -0.27    0.23
   8 -14  -2    5.68    0.37
   8  -2   3   24.62    0.43
   9 -13  -3    1.31    0.30
   9 -10  -1    0.07    0.30
   9  -1   2   11.95    0.36
  10 -10  -3    0.75    0.29
  10  -6  -1   13.68    0.36
  10  -3   0    5.41    0.30
  10   3   1    5.29    0.30
  11 -11  -7    0.95    0.21
  11 -10  -6    1.94    0.23
  11  -9  -5   -0.31    0.24
  11  -2  -2    3.44    0.26
  11   2  -1    1.04    0.25
  11  11  -1    0.12    0.17
   6 -15  -1    0.25    0.28
   6 -12   1    0.58    0.28
   6  -4   4    1.76    0.26
   6   2   5    7.60    0.28
   6  12   5    1.58    0.25
   8 -11   0    5.36    0.33
   8  -6   2   16.98    0.39
   9 -12  -2    3.55    0.31
   9  15   2    0.81    0.25
  10 -13  -5    0.62    0.27
  10   2   1    0.82    0.25
  11  -3  -2    1.20    0.24
   5  -1   5   45.54    0.39
   6   1   5    4.52    0.27
   6  13   5    6.20    0.27
   7  -6   3   13.98    0.35
   7  -2   4   -0.05    0.27
   8 -13  -1   25.58    0.44
   8  -3   3   -0.13    0.32
   8  10   4    1.37    0.28
   9  -6   1   19.08    0.41
   9  -2   2    0.27    0.25
  10 -12  -4    6.33    0.33
  10  -9  -2   -0.32    0.27
  10  -4   0    0.09    0.26
  10   1   1    0.68    0.23
  11  -8  -4    0.67    0.21
   6 -14   0   23.39    0.38
   6  -8   3   45.11    0.44
   7   6   5   20.39    0.37
   7   7   5    8.96    0.31
   8  -7   2   11.00    0.37
   8  11   4    1.05    0.26
   9 -15  -4    1.95    0.34
   9 -14  -3    1.81    0.32
   9 -11  -1    6.27    0.35
   9  -9   0    6.83    0.35
   9   9   3   20.55    0.40
  10 -11  -3    0.08    0.29
  10  14   1    0.07    0.22
  11 -11  -6    0.41    0.20
  11  -4  -2   -0.08    0.21
   5 -13   1    0.56    0.22
   5 -11   2    0.13    0.22
   5  -6   4    7.71    0.26
   6  -1   5    4.83    0.28
   7  -7   3    0.47    0.28
   7  -3   4    0.53    0.25
   7   9   5   51.30    0.48
   7  10   5    1.80    0.28
   8 -12   0    1.88    0.33
   8 -10   1    3.33    0.31
   8   1   4   35.24    0.48
   8  12   4   -0.15    0.27
   9  -7   1   -0.52    0.30
  10  -5   0    1.32    0.26
  10  -1   1    0.44    0.23
  11  -7  -3    0.10    0.22
  11  -1  -1   -0.27    0.21
   6 -13   1    6.91    0.31
   7 -12   1   27.51    0.42
   7  -4   4   -0.46    0.27
   7  11   5   -0.03    0.26
   8 -15  -2    1.11    0.36
   8   0   4    3.53    0.33
   8  13   4    1.42    0.31
   9 -13  -2    5.69    0.32
   9   1   3    1.75    0.28
   9  12   3    3.68    0.28
  10 -13  -4    0.34    0.27
  11  -9  -4    0.97    0.21
  11  -5  -2    1.00    0.22
  11  -2  -1    0.56    0.22
  11   4   0    1.72    0.24
  11   8   0    0.58    0.19
  11   9   0    0.02    0.17
   5  -3   5   39.10    0.38
   5   5   6    8.09    0.25
   5   6   6   11.64    0.26
   5   7   6   18.99    0.29
   6 -16  -1    0.02    0.28
   7   1   5   12.81    0.34
   7  12   5    2.88    0.29
   8 -14  -1    7.17    0.36
   9 -12  -1    0.57    0.29
   9 -10   0   16.37    0.40
  10 -12  -3    0.83    0.29
  10  -6   0    4.88    0.28
  10  -3   1    5.38    0.28
  11  -8  -3   -0.26    0.20
  11  -3  -1    3.80    0.25
  11   2   0    0.17    0.22
  11   3   0    0.05    0.22
  11  10   0    1.14    0.18
   5  -7   4    0.42    0.21
   5   4   6    0.11    0.20
   5   9   6    3.32    0.21
   5  10   6   -0.38    0.21
   7  -8   3   25.54    0.40
   7  -5   4    6.29    0.32
   7  13   5   19.49    0.37
   8 -11   1   14.95    0.40
   8  -1   4   33.70    0.45
   9  -5   2   17.43    0.38
   9  -1   3    1.60    0.28
   9  14   3    1.63    0.24
  10  -9  -1    6.81    0.33
  10   3   2    1.55    0.24
  10  11   2    0.95    0.26
  11 -12  -6    0.97    0.19
  11 -11  -5    0.39    0.20
   5 -12   2   96.82    0.52
   5 -10   3   65.32    0.45
   5  -4   5   41.98    0.39
   5  11   6    2.62    0.23
   6  -7   4    2.52    0.27
   6   5   6   25.94    0.35
   6   6   6    0.55    0.22
   6   7   6    6.86    0.25
   6   8   6   34.15    0.39
   7  -1   5   11.37    0.33
   8 -13   0   31.76    0.46
   8  -6   3   -0.22    0.30
   9 -15  -3    0.39    0.33
   9 -14  -2    2.93    0.31
  10 -11  -2   -0.07    0.28
  10  -7   0    8.84    0.32
  10   1   2    2.18    0.25
  11 -10  -4    1.49    0.22
  11  -4  -1   -0.25    0.22
   5 -14   1    0.94    0.21
   5   1   6   10.27    0.26
   6  -4   5   20.06    0.34
   6  10   6    0.90    0.24
   7  -9   3   10.55    0.34
   7  -6   4    0.40    0.29
   9 -11   0    4.66    0.32
  10 -14  -4    1.71    0.25
  11  -7  -2    0.14    0.21
  11  -1   0    2.21    0.24
   5  -8   4   12.61    0.27
   5  -5   5    8.03    0.26
   6   2   6    3.35    0.25
   6  11   6    0.68    0.25
   7 -15   0   12.59    0.37
   8 -15  -1    3.31    0.37
   8  -7   3   31.72    0.47
   8   5   5    2.44    0.30
   8   6   5   41.24    0.48
   8   7   5    1.52    0.28
   8   8   5   65.41    0.57
   8   9   5    3.15    0.28
   9 -13  -1    1.10    0.29
   9  -3   3   -0.37    0.26
   9   7   4    4.70    0.32
  10 -13  -3    7.74    0.32
  10 -10  -1    9.05    0.33
  10  -5   1    3.64    0.27
  10  -1   2    2.81    0.25
  11 -12  -5    0.51    0.18
  11  -5  -1    1.73    0.24
   6  -8   4   73.63    0.53
   6  -5   5    9.17    0.29
   6   1   6   14.49    0.31
   6  12   6   17.10    0.33
   7  -3   5    0.30    0.28
   8   3   5   10.76    0.36
   8  10   5    0.69    0.26
   9  -7   2    0.65    0.27
   9  -4   3   10.68    0.35
   9   3   4    3.65    0.28
  10 -12  -2    4.61    0.31
  10  -2   2    1.79    0.23
  10  14   2    1.31    0.21
  11 -11  -4   -0.05    0.20
  11  -8  -2    0.10    0.20
  11   4   1    0.60    0.21
  11   5   1    1.57    0.21
  11   7   1   -0.18    0.17
  11   8   1    0.64    0.18
   5 -11   3  120.49    0.58
   6 -13   2    0.45    0.27
   6 -11   3    6.43    0.27
   6   0   6    8.30    0.29
   7 -12   2   42.84    0.48
   7   4   6   22.61    0.40
   7   6   6   21.51    0.38
   7   7   6    7.71    0.31
   7   8   6    0.23    0.26
   8  -8   3   -0.03    0.30
   8   1   5    9.91    0.35
   8  11   5    0.23    0.24
   9 -15  -2    0.83    0.31
   9 -12   0    0.43    0.29
   9 -10   1    0.40    0.29
   9  11   4    2.86    0.28
  10  -6   1    0.74    0.24
  11 -10  -3    0.97    0.20
  11   2   1    0.31    0.21
  11   3   1    0.47    0.21
  11   9   1    0.22    0.16
   5  -9   4    0.17    0.21
   5  -6   5    3.91    0.24
   5  -2   6   23.34    0.32
   6  -1   6   14.38    0.32
   7  -4   5   23.91    0.40
   9  -8   2    3.28    0.30
   9  -5   3    0.72    0.27
   9   0   4    2.16    0.27
   9  12   4    1.17    0.26
  10  -9   0    0.27    0.22
  10  -3   2    1.10    0.22
  10   3   3    0.99    0.24
  10   4   3    1.20    0.23
  10   6   3    2.23    0.24
  10   7   3    0.65    0.22
  10   8   3    2.68    0.28
  11   1   1   -0.07    0.22
   5 -15   1   24.42    0.33
   6 -15   1    3.68    0.28
   6  -6   5   -0.13    0.23
   7  -8   4   18.84    0.38
   7   2   6    0.14    0.27
   7  10   6   18.72    0.35
   7  11   6    7.14    0.31
   8 -13   1    0.42    0.28
   8  13   5    4.70    0.30
   9 -14  -1    1.38    0.28
   9  13   4    9.20    0.30
  10 -14  -3    0.07    0.24
  10  -7   1    5.43    0.27
  10  -4   2   -0.16    0.20
  10   2   3    0.10    0.21
  11  -9  -2    0.05    0.17
  11  -4   0    1.41    0.22
   5  -7   5    2.64    0.23
   5  -3   6    1.47    0.23
   6  -2   6    3.55    0.25
   7 -16   0   -0.20    0.32
   7 -13   2   11.86    0.36
   7  -5   5    0.72    0.29
   8  -6   4   24.21    0.43
   8  -2   5   11.51    0.35
   9 -13   0    6.64    0.33
   9 -11   1    0.26    0.28
   9  -6   3   19.41    0.38
  10 -13  -2    0.35    0.24
  10 -10   0    6.75    0.32
  10   1   3    0.00    0.20
  10  11   3    2.50    0.25
  11 -11  -3   -0.09    0.19
  11  -5   0   -0.05    0.21
  11  -1   1   -0.07    0.22
   5 -12   3    0.03    0.22
   6 -14   2   -0.15    0.25
   6 -12   3    0.85    0.24
   7  12   6    0.34    0.27
   8 -15   0    6.23    0.33
   9  -2   4    0.40    0.24
  10 -12  -1    1.54    0.28
  10  -5   2    0.64    0.21
  11  -8  -1    0.19    0.18
   5 -14   2  155.31    0.63
   5  -4   6    0.31    0.22
   5   3   7    3.05    0.22
   5   4   7    3.32    0.21
   5   5   7   32.48    0.34
   5   6   7   21.44    0.30
   5   7   7  105.61    0.53
   5   8   7   -0.22    0.20
   7  -6   5   20.38    0.39
   7  13   6   12.63    0.32
   8 -12   2    8.18    0.33
   8  -7   4   25.13    0.43
   9 -16  -2   11.39    0.38
   9  -7   3    7.26    0.30
   9  -3   4    3.28    0.27
  10  -1   3   -0.06    0.20
  11 -10  -2    0.14    0.16
  11  -6   0   -0.11    0.20
  11  -2   1    0.27    0.20
   5  -8   5    1.78    0.23
   6 -17   0    1.76    0.27
   6  -4   6   33.79    0.40
   6   4   7   23.34    0.34
   6   6   7   33.14    0.37
   6   7   7    1.43    0.23
   7 -12   3   -0.08    0.29
   7  -2   6    0.28    0.28
   8 -14   1   53.92    0.54
   8   5   6    0.18    0.28
   8   6   6    6.22    0.31
   9 -15  -1    6.44    0.31
   9 -12   1    2.02    0.28
  10 -15  -3    0.91    0.23
  10 -11   0    0.38    0.26
  10  -6   2    0.06    0.21
  10  -2   3   -0.04    0.20
[truncated: 1,144,171 more chars]
